# Supplementary material for: T cell landscape and dynamics in immunoglobulin light chain amyloidosis before and after daratumumab‐based therapy
Source: Clin Transl Med. 2021 Nov 29;11(11):e582. doi: 10.1002/ctm2.582 (PMC8630449; doi:10.1002/ctm2.582)
Supplement: Supplementary file 2 — SUPPORTING INFORMATION [file CTM2-11-e582-s001.xlsx]

## Sheet: Table S1
Supplemental Table 1 - Detailed clinical characteristics
Detailed demographic, clinical, and disease treatment and progression data for all patients.
Patient_code	Cells analyzed	Sex	Age	iFISH	Hemoglobin	Calcium	Total Protein	Albumin (g/L)	LDH (U/L)	ALP (U/L)	FLC-κ (mg/L)	FLC-λ (mg/L)	FLC-ratio	dFLC (mg/L)	BMA PC%	Urine κ (mg/dL)	Urine λ (mg/dL)	κ/λ	cTnI (ng/mL)	NT-proBNP (pg/mL)	Blood creatinine (μmol/L)	24-h urine protein (g/d)	eGFR (mL/min/1.73m2)
AL_T_BM0	7553	Male	66	1q21 gain, RBI (13q14) del, D13S319 (13q14.3) del	146	2.2	32.2	32.2	233	61	12.5	99.7	0.13	87.2	5.5	11	37.3	0.29	0.2	1783	171	7.11	35.27
AL_L_BM0	6558	Male	62		151	2.09	7.3	16	199	58	18.8	148	0.13	129.2	9	13.7	13.7	0.46	0.01	113.5	71	6.53	95.59
AL_D_BM0	6017	Male	42	t(11:14)	124	2.31	33.2	30.2	186	62	8.15	487.5	0.02	479.35	27.5	8.2	43.9	0.19	0.04	4109	81	0.49	103.19
AL_T_BM3	4574				114	2.22	53	32.2	272	63	15.81	7.56	2.09	8.25					0.05205	1907.72	193.3	2.8026	29.9
AL_L_BM3	6005				142	2	11.1	23.2	326	105	13.4	13.9	0.96	0.5					0	75.597	71	1.732	100.4
AL_L_BM7	3671				141	2.05	48	29.5	270	103	17.29	11.7	1.48	5.59					0	109.158	60	1.9103	99.7
AL_T PB0	6388
AL_L PB0	6006
AL_D PB0	6811
AL_T PB3	3720
AL_L PB3	7302
AL_L PB7	3561

## Sheet: Table S2
Supplemental Table 2 - Differentially expressed genes (top 30 DEGs) across clusters of AL-derived and healthy donor-derived T cells
DEGs from AL-derived T cells						DEGs from healthy donor-derived BM T cells (GSE124310)
Clusters	Gene symbol	avg_logFC	p_val_adj (Bonferroni-corrected P values)			clusters	Gene symbol	avg_logFC	p_val_adj
0	CCR7	0.978946	0			0	RPL32	0.271566	1.31e-23
0	LEF1	0.690638	0			0	RPS3A	0.253237	2.52e-17
0	TSHZ2	0.673508	0			0	NAP1L1	0.342702	0.0236201
0	TRABD2A	0.657504	0			1	CMC1	1.86659	4.03e-115
0	MAL	0.642001	0			1	GZMK	1.73609	7.4e-107
0	RPS13	0.61204	0			1	CCL4	1.90667	7.25e-89
0	EEF1B2	0.611963	0			1	RGS1	1.68641	2.91e-75
0	TCF7	0.609588	0			1	CCL5	1.14537	1.01e-72
0	IL6ST	0.605464	0			1	CST7	1.07342	6.37e-66
0	RPL23	0.60387	0			1	NKG7	0.591507	3.88e-55
0	RPL9	0.587329	0			1	GZMA	1.06695	3.31e-53
0	NOSIP	0.579163	0			1	CCL3	1.65675	1.52e-52
0	RPS3A	0.570317	0			1	TRGC2	1.28845	4.53e-46
0	SELL	0.564326	0			1	XCL2	1.35118	2.2e-44
0	RPL22	0.556667	0			1	SRGN	0.897436	1.93e-38
0	RPL32	0.551026	0			1	B2M	0.333077	1.39e-33
0	RPS5	0.547854	0			1	IFRD1	1.17434	2.05e-28
0	RPS23	0.5462	0			1	H3F3B	0.645192	1.41e-24
0	RPL34	0.545671	0			1	NR4A2	1.11293	4.79e-24
0	RPL30	0.530286	0			1	HCST	0.658879	8.27e-24
0	RPS12	0.529272	0			1	CD74	1.05673	1.33e-23
0	RPS8	0.525952	0			1	HLA-DRB1	0.953111	1.09e-19
0	RPS20	0.523797	0			1	IL32	0.564472	1.84e-19
0	RPS6	0.52122	0			1	KLRG1	0.822767	6.54e-19
0	RPL38	0.514195	0			1	MT-CO1	0.291338	3.53e-18
0	EIF3E	0.507902	0			1	EIF1	0.435698	4.32e-18
0	RPL7	0.506643	0			1	ID2	0.884108	3.26e-17
0	RCAN3	0.505922	0			1	ZFP36	0.82771	9.48e-17
0	RPS28	0.504513	0			1	HLA-A	0.423034	3.61e-15
0	PIK3IP1	0.503254	0			1	SH2D1A	0.746313	1.69e-14
1	GZMH	1.73053	0			1	HLA-DPB1	0.828513	3.79e-13
1	GNLY	1.56821	0			1	KLRD1	0.778319	2.81e-12
1	FGFBP2	1.50263	0			1	STK17A	0.716004	4.08e-11
1	NKG7	1.44037	0			2	LTB	0.803492	4.63e-34
1	GZMB	1.36524	0			2	IL7R	0.606964	3.22e-21
1	GZMA	1.18844	0			2	S100A4	0.431021	1.93e-17
1	CCL5	1.17384	0			2	CD52	0.387077	2.32e-13
1	HLA-DRB1	1.11507	0			2	ANXA1	0.507185	2.48e-13
1	LGALS1	1.09652	0			2	AHNAK	0.449121	6.53e-13
1	PRF1	1.09094	0			2	VIM	0.474125	7.14e-12
1	EFHD2	1.01291	0			2	S100A11	0.39707	9e-11
1	CX3CR1	1.00706	0			2	TIMP1	0.416178	5.27e-09
1	ZEB2	1.00538	0			2	CRIP1	0.403581	1.18e-08
1	CST7	0.979656	0			2	S100A10	0.410766	1.61e-08
1	HLA-DRA	0.937838	0			2	RPL36A	0.267329	4.11e-08
1	PLEK	0.926963	0			2	KLRB1	0.51309	2.16e-06
1	HOPX	0.91833	0			2	LGALS1	0.294781	1.57e-05
1	HLA-DPB1	0.917666	0			2	ITGB1	0.364738	3.26e-05
1	S100A4	0.90704	0			2	RNASET2	0.322835	0.000191709
1	CD8A	0.88304	0			2	TMEM123	0.321762	0.000195435
1	C12orf75	0.870099	0			2	PLP2	0.342697	0.00024853
1	HLA-DPA1	0.852297	0			2	TAGLN2	0.25304	0.000723372
1	KLRG1	0.842012	0			2	TNFAIP3	0.365963	0.000971896
1	SH3BGRL3	0.831429	0			2	HINT1	0.252363	0.0012089
1	APOBEC3G	0.822551	0			2	RORA	0.290719	0.00428815
1	KLRD1	0.81076	0			2	GPR183	0.290506	0.00545527
1	MYO1F	0.792676	0			2	PRDX1	0.269467	0.00706285
1	PATL2	0.789999	0			2	FOS	0.373559	0.00770616
1	ITGB1	0.78922	0			3	RPS26	0.535742	2.85e-39
1	CTSC	0.783505	0			3	RPL10	0.27497	1.39e-31
2	LTB	0.830879	0			3	RPL21	0.260062	3.54e-27
2	IL7R	0.76699	0			3	RPS14	0.262853	3.98e-24
2	BIRC3	0.623122	0			3	RPL32	0.258642	1.16e-23
2	AQP3	0.621262	0			3	RPS2	0.27364	8.71e-21
2	GPR183	0.579194	0			3	RPS3A	0.272658	7.98e-20
2	FOS	0.561172	0			3	RPL19	0.264651	4.26e-19
2	PLP2	0.477001	0			3	RPL31	0.267889	2.65e-14
2	LIMS1	0.4597	0			3	RPS16	0.252689	2.31e-13
2	TRADD	0.449802	0			3	RPL38	0.252423	1.32e-11
2	VIM	0.443225	0			3	RPS4Y1	0.380444	5.86e-08
2	TNFRSF4	0.39881	0			3	RPL23	0.274598	3.49e-06
2	TIMP1	0.393688	0			3	EEF1B2	0.263043	5.32e-05
2	MAL	0.390309	0			3	EIF3E	0.29119	0.00201868
2	FXYD5	0.383037	0			3	C6orf48	0.329829	0.00231057
2	CD40LG	0.380702	0			4	RPL34	0.292341	7.94e-28
2	RNASET2	0.353631	0			4	RPS3A	0.315655	8.37e-26
2	RCAN3	0.353048	0			4	RPL32	0.271667	1.38e-23
2	LDHB	0.337587	0			4	RPL21	0.253337	7.06e-23
2	SERINC5	0.331234	0			4	RPL9	0.313535	4.11e-21
2	TMEM123	0.331226	0			4	RPS12	0.263048	9.56e-21
2	CORO1B	0.328897	0			4	RPS6	0.27625	4.49e-20
2	AC058791.1	0.319091	0			4	RPS13	0.302613	5.15e-15
2	TPT1	0.316749	0			4	RPS16	0.257908	6.71e-15
2	CDC14A	0.316533	0			4	RPL5	0.303944	4.76e-13
2	PAG1	0.313952	0			4	NOSIP	0.470118	9.62e-11
2	TRAT1	0.31301	0			4	RPS5	0.260694	1e-09
2	TCF7	0.308258	0			4	NPM1	0.349363	3.69e-07
2	RPL36A	0.299033	0			4	RPL22	0.261991	1.39e-06
2	IL6R	0.29887	0			4	GLTSCR2	0.313302	3.06e-06
2	LPAR6	0.291313	0			4	LDHB	0.372122	1.43e-05
3	GZMK	1.87608	0			4	RPL4	0.286337	7.86e-05
3	CCL4	1.78149	0			4	LTB	0.255047	0.000227675
3	CCL3	1.60667	0			4	SNHG8	0.294904	0.0017642
3	CCL4L2	1.52369	0			4	EIF3E	0.272562	0.00246783
3	CMC1	1.37702	0			4	NAP1L1	0.261658	0.00440077
3	DUSP2	1.10463	0			4	RPS4Y1	0.309882	0.00497141
3	CCL3L1	1.08438	0			4	CD8B	0.283381	1
3	CCL5	0.993315	0			5	B2M	0.261774	1.26e-12
3	XCL2	0.982856	0			5	GPR183	0.650593	1.43e-06
3	CD8B	0.935843	0			5	KLF6	0.626779	1.69e-05
3	RGS1	0.872346	0			5	CD52	0.395296	0.000308848
3	CD8A	0.867467	0			5	IL7R	0.500882	0.00471555
3	CD74	0.86552	0			5	S100A4	0.466203	0.00473917
3	CD69	0.84502	0			6	HBA1	0.837569	1.45e-85
3	TRGC2	0.79011	0			6	HBA2	0.472782	1.08e-69
3	CD160	0.788481	0			6	HBB	0.680635	1.12e-62
3	CST7	0.751463	0			6	HBD	0.260223	1.98e-59
3	HLA-DRB1	0.716111	0			6	ZNF90	1.02221	4.31e-57
3	HLA-DRA	0.710726	0			6	NACA2	0.615542	2.99e-47
3	EOMES	0.692298	0			6	TMEM107	0.892437	2.02e-46
3	GZMA	0.687039	0			6	EEF1A1	0.496226	4.38e-44
3	HLA-DQB1	0.672216	0			6	IGLC2	0.649213	9.13e-42
3	ZFP36	0.659633	0			6	CCR7	0.788301	1.04e-41
3	SRGN	0.636701	0			6	NBEAL1	0.906402	1.24e-40
3	CXCR6	0.627866	0			6	ETS1	0.909932	2.17e-40
3	HLA-DQA1	0.626283	0			6	HNRNPA1L2	0.539243	7.62e-37
3	STK17A	0.612039	0			6	IFITM1	0.737591	1.57e-33
3	KLRG1	0.604534	0			6	AC090498.1	0.76137	2.9e-30
3	HLA-DPA1	0.591857	0			6	ZFP36L2	0.85071	6.83e-27
3	LYAR	0.579359	0			6	AHSP	0.361434	1.31e-25
4	TRDC	2.52507	0			6	RPL17	0.649686	5.06e-25
4	PTGDS	2.26254	0			6	BTG2	0.506031	3.89e-23
4	TRGC1	2.07881	0			6	CD55	0.509656	1.52e-22
4	KLRD1	1.4838	0			6	RPL36A	0.502635	3.34e-22
4	MYOM2	1.30515	0			6	PIK3IP1	0.497217	1.83e-21
4	FGFBP2	1.26059	0			6	ZNF331	0.4936	2.56e-20
4	GNLY	1.24744	0			6	RPL30	0.350865	5.08e-20
4	FCGR3A	1.21585	0			6	RPS10	0.42514	1.87e-19
4	TYROBP	1.18712	0			6	RPS9	0.350937	3.88e-19
4	SPON2	1.15227	0			6	RPS23	0.330158	4.31e-19
4	PRF1	1.14199	0			6	PTP4A2	0.475909	4.39e-19
4	NKG7	1.08855	0			6	RPL31	0.337874	5.27e-19
4	GZMB	1.06218	0			6	AIF1	0.463282	1.79e-18
4	CST7	1.03514	0			7	CCL5	0.909471	5.04e-31
4	CD247	1.01202	0			7	AC092580.4	0.734563	8.49e-13
4	CTSW	0.945483	0			7	KLRB1	1.09987	1.42e-08
4	CLIC3	0.93661	0			7	JUN	0.842365	5.31e-07
4	KLRB1	0.918842	0			7	CD8A	0.495969	7.33e-06
4	ADGRG1	0.87012	0			7	ID2	0.493901	1.96e-05
4	KLRG1	0.8671	0			7	GZMK	0.747544	5.74e-05
4	HOPX	0.865832	0			7	S100A4	0.349051	0.000345309
4	EFHD2	0.85961	0			7	KLF6	0.519495	0.000349754
4	ZEB2	0.834113	0			7	LYAR	0.509236	0.000653176
4	ALOX5AP	0.795324	0			7	IL7R	0.517815	0.00230869
4	CCL5	0.79423	0			7	CD8B	0.439537	0.00978164
4	KLRF1	0.774005	0			7	ANXA1	0.447542	0.0349962
4	MATK	0.765125	0			7	ALOX5AP	0.592326	0.0370936
4	PLEK	0.731845	0			8	KLRF1	2.12555	1.89e-188
4	NCR3	0.706068	0			8	GZMB	2.36582	1.05e-165
4	MYO1F	0.671065	0			8	SPON2	1.85811	4.05e-144
5	CD8B	0.986286	0			8	GNLY	2.80764	5.47e-139
5	CCR7	0.867507	0			8	TYROBP	2.1905	8.95e-131
5	LINC02446	0.856039	0			8	FGFBP2	1.99292	1.17e-129
5	AIF1	0.75141	0			8	FCER1G	2.11683	1.06e-125
5	ACTN1	0.734392	0			8	PRF1	2.03481	2.78e-125
5	S100B	0.722281	0			8	CLIC3	1.9046	6.18e-103
5	NELL2	0.671167	0			8	FCGR3A	1.6604	1.05e-101
5	DSEL	0.568647	0			8	NKG7	1.99544	3.56e-88
5	LEF1	0.561809	0			8	TRDC	1.45005	2.66e-76
5	TRABD2A	0.53639	0			8	C1orf21	1.22755	1.99e-68
5	YBX3	0.535679	0			8	KLRD1	1.51913	6.79e-62
5	LDLRAP1	0.532349	0			8	HOPX	1.53699	1.2e-61
5	CD55	0.524466	0			8	CST7	1.42101	5.88e-52
5	PDE3B	0.497559	0			8	GZMH	1.27491	4.45e-50
5	NUCB2	0.496388	0			8	GZMA	1.23907	1.36e-44
5	CARS	0.492759	0			8	PLAC8	1.30654	8.79e-43
5	APBA2	0.475929	0			8	CTSW	1.38512	3.35e-40
5	TCF7	0.456359	0			8	CYBA	1.15848	4.34e-34
5	NOSIP	0.453091	0			8	KLRC1	1.11153	2.41e-33
5	RPS5	0.446219	0			8	CD247	1.25687	2.48e-32
5	EEF1B2	0.440678	0			8	KLRB1	0.936071	4.64e-30
5	LRRN3	0.439828	0			8	PLEK	1.06793	1.31e-29
5	SELL	0.437855	0			8	EFHD2	0.962905	1.32e-28
5	RGS10	0.42155	0			8	IL2RB	1.14666	5.05e-28
5	PABPC1	0.416726	0			8	IFITM2	1.25781	5.05e-26
5	CD27	0.408905	0			8	NCR3	0.992183	8.51e-24
5	RPS6	0.399138	0			8	PFN1	0.797707	8.81e-24
5	RPS3A	0.383335	0			9	GZMH	1.85641	1.05e-79
5	RPL13	0.380947	0			9	GNLY	1.67335	7.06e-72
5	CD8A	0.375916	0			9	GZMB	1.35524	4.3e-62
6	RTKN2	1.04879	0			9	FGFBP2	1.43479	2.5e-43
6	TIGIT	0.741669	0			9	NKG7	1.43424	6.68e-43
6	FOXP3	0.693971	0			9	CST7	0.891287	1.32e-21
6	IKZF2	0.657232	0			9	CCL5	0.892426	4.58e-21
6	BIRC3	0.615451	0			9	B2M	0.440165	4.63e-19
6	ARID5B	0.607323	0			9	GZMA	0.913089	3.38e-18
6	IL2RA	0.594265	0			9	C12orf75	0.993751	6.1e-17
6	CD27	0.583453	0			9	SH3BGRL3	0.853164	7.61e-15
6	AC133644.2	0.488859	0			9	PRF1	0.989252	5.23e-13
6	TBC1D4	0.470735	0			9	ZEB2	0.88275	2.09e-12
6	TNFRSF4	0.446622	0			9	S100A4	0.744036	5.16e-12
6	STAM	0.414573	0			9	TMSB4X	0.331686	6.66e-12
6	LGALS3	0.465119	9.7161e-239			9	KLRD1	0.892139	9.45e-11
6	CD28	0.362208	3.51642e-232			9	CYBA	0.62999	1.07e-10
6	CORO1B	0.545329	1.31629e-231			9	TRGC2	1.00766	2.2e-10
6	SHMT2	0.341422	1.94397e-231			9	LGALS1	1.02816	1.02e-09
6	LIMS1	0.686351	8.01661e-231			9	HLA-DPA1	0.898998	1.06e-09
6	USP15	0.514637	1.77187e-225			9	PLEK	0.763215	2.48e-09
6	ISG20	0.442904	3.97921e-207			9	HLA-B	0.483299	1.28e-08
6	MAP3K1	0.363735	5.44094e-207			9	HLA-A	0.528596	3.68e-08
6	NABP1	0.40674	5.97964e-202			9	MYL12A	0.571204	5.08e-08
6	FCMR	0.43672	9.20305e-201			9	HLA-C	0.553713	6.51e-08
6	CLDND1	0.450803	8.13975e-198			9	MT2A	0.776965	3.74e-07
6	TNFRSF1B	0.462211	6.43227e-195			9	S100A6	0.587199	3.75e-07
6	GBP2	0.505693	5.0086e-192			9	CTSW	0.694782	3.49e-06
6	TRAC	0.398611	3.07862e-190			9	PSMA7	0.646217	1.09e-05
6	ATP2B1	0.413839	2.99662e-176			9	YWHAQ	0.822533	2.59e-05
6	RGS1	0.377322	3.05025e-175			10	SNCA	1.36602	3.49e-20
6	AQP3	0.469293	1.35884e-170			10	GYPB	1.78919	6.04e-18
6	FAS	0.305258	7.03275e-165			10	SLC4A1	1.41355	4.12e-11
7	STMN1	2.08563	0			10	ALAS2	1.09129	2.54e-10
7	HMGB2	1.80196	0			10	YBX3	0.702703	1.12e-06
7	TUBA1B	1.77083	0			10	EPB42	0.845388	4.25e-06
7	HIST1H4C	1.7033	0			10	CLPTM1L	0.936215	8.96e-06
7	MKI67	1.52765	0			10	STOM	1.10416	3.03e-05
7	TYMS	1.51878	0			10	CD58	0.623007	6.72e-05
7	TUBB	1.39194	0			10	TRAK2	0.596517	0.000220359
7	LGALS1	1.37816	0			10	USP1	0.905754	0.000326338
7	PCLAF	1.37091	0			10	UBXN6	0.514381	0.000928988
7	HMGN2	1.36315	0			10	SLC25A38	0.462061	0.003494
7	PCNA	1.32539	0			10	RAB1B	0.884621	0.00575817
7	COTL1	1.27149	0			10	EPM2AIP1	1.25853	0.00607682
7	H2AFZ	1.22994	0			10	YIPF6	0.738603	0.00646077
7	GAPDH	1.22555	0			10	TFRC	0.455931	0.0099624
7	DUT	1.20209	0			10	UBLCP1	0.948868	0.023266
7	PTTG1	1.13212	0			10	CAT	1.05221	0.0238688
7	RRM2	1.1196	0			10	CA1	2.572	0.0380534
7	HLA-DRA	1.11775	0			10	UROD	0.818107	0.0391975
7	ANXA2	1.04934	0			10	TOP1	0.904459	0.0402023
7	TOP2A	1.03574	0			11	CSF2RB	2.14463	4.82e-188
7	FABP5	1.01964	0			11	GATA2	1.23321	9.82e-144
7	HLA-DRB1	1.01287	0			11	MS4A2	1.54416	8.74e-135
7	DEK	0.984953	0			11	RP6-159A1.4	1.45012	2.71e-70
7	SMC4	0.981414	0			11	NMNAT3	0.827201	1.22e-65
7	CENPF	0.980193	0			11	MS4A3	1.42457	5.33e-56
7	MT2A	0.978641	0			11	CXCL8	1.41408	7.1e-56
7	PSME2	0.97685	0			11	MGST1	0.964734	1.28e-42
7	H2AFV	0.969725	0			11	CD14	1.4279	2.33e-34
7	ACTB	0.96086	0			11	EREG	1.01979	3.35e-34
7	GZMA	0.955695	0			11	TFR2	1.1746	3.9e-26
8	KLRB1	1.90634	0			11	FCN1	2.58263	3.28e-24
8	CEBPD	1.32866	0			11	MNDA	2.77641	8.89e-23
8	GZMK	1.27502	0			11	TP53INP1	1.18104	1.59e-22
8	IL7R	0.979998	0			11	CSTA	1.84246	3e-21
8	SLC4A10	0.949048	0			11	CEP152	1.15341	2.01e-19
8	NCR3	0.905934	0			11	MXD1	1.62186	1.46e-17
8	CXCR6	0.903084	0			11	ANKRD28	2.05931	7.77e-15
8	PHACTR2	0.778146	0			11	CST3	2.0383	1.15e-13
8	ZBTB16	0.646985	0			11	STAM	0.768394	7.28e-13
8	GPR65	0.631952	0			11	GLUL	1.98384	6.13e-12
8	ERN1	0.610972	0			11	CXorf56	1.17561	7.23e-12
8	JAML	0.594206	0			11	TNFSF13B	0.96625	1.15e-11
8	CXXC5	0.573439	0			11	S100A12	3.88614	2.61e-11
8	LTK	0.553783	0			11	PPP2R2D	1.15462	2.05e-10
8	TLE1	0.52334	0			11	AHCYL1	0.880659	2.47e-10
8	RORC	0.436106	0			11	BDH2	0.876281	3.33e-10
8	CCR6	0.419738	0			11	RP11-620J15.3	1.16498	3.78e-10
8	IL18RAP	0.369748	0			11	GCA	1.26982	1.75e-09
8	KLRG1	0.581526	1.68725e-287			11	HSD17B4	0.850214	2.76e-09
8	MYBL1	0.562625	3.09761e-283			11	SOX4	1.06612	7.36e-09
8	CCL3L1	0.775282	3.60961e-282			11	EEA1	0.765034	1.93e-08
8	PRR5	0.608155	3.75801e-261			11	RREB1	0.848721	2.66e-08
8	PDCD4	0.588846	5.39606e-261			11	CTSB	1.66359	9.13e-08
8	TMIGD2	0.45879	1.89515e-259			11	MANBA	0.726332	1.01e-07
8	ALOX5AP	0.521676	6.75244e-251			11	MGST2	1.0105	1.19e-07
8	IFNGR1	0.492374	1.08943e-231			11	RALGAPB	0.866735	1.6e-07
8	ODF2L	0.583851	6.26665e-226			11	LY96	1.62557	2.09e-07
8	GPR171	0.541543	7.83173e-219			11	RASSF2	1.80972	4.19e-07
8	LYAR	0.498784	1.59425e-218			11	PDPR	0.844379	6.54e-07
8	EOMES	0.415929	3.7195e-216
10	IFI44L	1.51289	0
10	MX1	1.44002	0
10	IFIT3	1.09422	0
10	IFIT1	1.08674	0
10	XAF1	1.06036	0
10	RSAD2	0.931552	0
10	OAS1	0.903284	0
10	IFI44	0.751899	0
10	CMPK2	0.730303	0
10	EIF2AK2	0.933902	1.3333e-283
10	OAS3	0.546881	8.5755e-276
10	IFI6	1.26067	1.71192e-268
10	HERC5	0.638785	4.49583e-266
10	ISG15	1.13976	2.07451e-229
10	MX2	0.703081	5.5293e-207
10	PARP9	0.616309	1.01056e-177
10	RPL10	0.395287	3.24843e-166
10	RPL13	0.352304	6.53547e-158
10	RPL18A	0.347545	2.95694e-157
10	IRF7	0.602371	2.57532e-156
10	EPSTI1	0.649088	1.24099e-155
10	TPT1	0.330238	1.36593e-143
10	CCR7	0.693657	9.42652e-140
10	RPS3A	0.348675	1.34953e-138
10	RPL11	0.30741	5.93667e-137
10	EEF1A1	0.286645	6.69686e-137
10	STAT1	0.751708	6.71763e-135
10	RPS2	0.291229	1.9752e-133
10	RPS6	0.35869	2.54287e-133
10	RPL9	0.352556	2.07918e-132
11	IFIT3	1.34251	0
11	IFIT1	1.32677	0
11	RSAD2	1.27025	0
11	CMPK2	0.935014	0
11	OAS1	1.17215	4.70372e-284
11	MX1	1.62068	5.62297e-266
11	IFI44L	1.62429	4.7079e-256
11	ISG15	1.72144	1.54132e-179
11	IFI6	1.84599	1.94406e-176
11	XAF1	1.35402	3.65514e-168
11	EIF2AK2	1.24956	1.00361e-165
11	PLSCR1	0.927082	6.06569e-160
11	IFI44	0.950023	2.52392e-158
11	OAS3	0.74779	8.89339e-156
11	EPSTI1	1.09418	2.39225e-152
11	HERC5	0.851209	1.21695e-149
11	USP18	0.574235	5.54517e-127
11	CCL3L1	1.21179	5.87299e-122
11	IRF7	0.851557	8.99585e-120
11	PARP9	0.922163	4.7075e-115
11	LY6E	0.978048	4.61608e-107
11	SAMD9L	0.937745	1.11393e-100
11	IFIT2	0.744659	3.63277e-100
11	IFI35	0.869999	6.14067e-96
11	BST2	0.940706	9.51256e-90
11	ISG20	1.0184	1.20412e-88
11	OASL	0.703521	1.02838e-87
11	HELZ2	0.712478	1.26279e-86
11	OAS2	0.809082	5.76799e-85
11	MX2	0.84475	1.15216e-84
12	FXYD2	0.848812	0
12	HAVCR2	0.710396	0
12	SESTD1	0.570067	0
12	TIMD4	0.4494	0
12	AFF3	0.339129	0
12	AC004585.1	0.988252	4.97429e-299
12	GZMK	1.9785	1.0878e-241
12	MYB	0.435171	2.30846e-200
12	LGALS3	1.14323	3.85461e-190
12	DTHD1	0.552502	3.72789e-184
12	TIGIT	1.02844	1.72323e-182
12	FGFR1	0.565142	9.46473e-180
12	LYST	1.03187	1.01427e-178
12	CD27	1.27489	1.14044e-130
12	MYL6B	0.397114	4.11456e-130
12	CD38	0.660507	4.52615e-126
12	MPP1	0.332239	1.88688e-123
12	CTLA4	0.378337	3.99247e-123
12	PGM2L1	0.904762	2.5029e-121
12	PECAM1	0.522379	1.6994e-109
12	CHI3L2	0.655508	2.09786e-105
12	BCL2L11	0.509881	5.98816e-103
12	FABP5	0.607774	1.27695e-102
12	BICDL1	0.583448	2.30356e-101
12	FCMR	0.927428	2.07614e-100
12	CXCR6	0.651381	8.65535e-96
12	ISG20	0.990086	1.87475e-94
12	LIMS1	0.869522	7.38978e-91
12	CD28	0.598063	2.47121e-88
12	TMSB4X	0.586398	6.1254e-87
13	PPBP	3.76543	0
13	PF4	3.32441	0
13	NRGN	2.77572	0
13	GNG11	2.06509	0
13	TUBB1	2.06099	0
13	CAVIN2	1.94671	0
13	RGS18	1.88775	0
13	CLU	1.59711	0
13	MYL9	1.48269	0
13	SPARC	1.39818	0
13	PRKAR2B	1.15307	0
13	TREML1	1.09593	0
13	F13A1	0.757191	0
13	MAP3K7CL	1.37681	6.42334e-196
13	CST3	1.22384	2.19169e-168
13	HIST1H2AC	1.76724	8.618e-146
13	FCER1G	1.00744	4.7955e-128
13	MPP1	1.07416	7.54837e-98
13	TSC22D1	1.54521	1.17498e-85
13	MTURN	0.965595	1.71151e-79
13	PGRMC1	1.23702	2.27378e-54
13	PDLIM1	1.19373	6.52216e-49
13	FTH1	1.28332	3.69151e-41
13	NCOA4	1.47826	1.64549e-30
13	MT-ATP8	0.547865	8.59089e-22
13	MCUR1	0.501901	1.50831e-19
13	OAZ1	0.789886	3.98385e-17
13	RUFY1	1.09575	6.60928e-17
13	H3F3A	0.774806	2.45246e-16
13	TMEM140	0.674842	5.86924e-15

## Sheet: Table S3
Supplemental Table 3 - Gene set enrichment analysis by KEGG analysis
ID	Description	GeneRatio	BgRatio	pvalue	p.adjust	qvalue	geneID	Count	group
Staphylococcus aureus infection	Staphylococcus aureus infection	4/19	96/8026	6.49224e-05	0.00105226	0.000816154	DEFA3/C1QB/C1QA/C1QC	4	BM0_PB0_C0
Prion diseases	Prion diseases	3/19	35/8026	7.01856e-05	0.00105226	0.000816154	C1QB/C1QA/C1QC	3	BM0_PB0_C0
African trypanosomiasis	African trypanosomiasis	3/19	37/8026	8.30729e-05	0.00105226	0.000816154	HBB/HBA1/HBA2	3	BM0_PB0_C0
Malaria	Malaria	3/19	50/8026	0.000205515	0.00195239	0.00151432	HBB/HBA1/HBA2	3	BM0_PB0_C0
Pertussis	Pertussis	3/19	76/8026	0.000708996	0.00538837	0.00417934	C1QB/C1QA/C1QC	3	BM0_PB0_C0
Complement and coagulation cascades	Complement and coagulation cascades	3/19	85/8026	0.000982798	0.00622438	0.00482778	C1QB/C1QA/C1QC	3	BM0_PB0_C0
Chagas disease (American trypanosomiasis)	Chagas disease (American trypanosomiasis)	3/19	102/8026	0.00166556	0.00904163	0.0070129	C1QB/C1QA/C1QC	3	BM0_PB0_C0
Systemic lupus erythematosus	Systemic lupus erythematosus	3/19	136/8026	0.00378029	0.0179564	0.0139274	C1QB/C1QA/C1QC	3	BM0_PB0_C0
Cholesterol metabolism	Cholesterol metabolism	2/19	50/8026	0.00607872	0.0256657	0.0199069	APOE/APOC1	2	BM0_PB0_C0
Transcriptional misregulation in cancer	Transcriptional misregulation in cancer	3/19	192/8026	0.0098461	0.0374152	0.0290201	DEFA3/MPO/NUPR1	3	BM0_PB0_C0
Prion diseases	Prion diseases	2/5	35/8026	0.000183243	0.00201567	0.000192887	C1QA/C1QB	2	BM0_PB0_C1
Pertussis	Pertussis	2/5	76/8026	0.000868762	0.00343195	0.000328416	C1QA/C1QB	2	BM0_PB0_C1
Complement and coagulation cascades	Complement and coagulation cascades	2/5	85/8026	0.00108579	0.00343195	0.000328416	C1QA/C1QB	2	BM0_PB0_C1
Staphylococcus aureus infection	Staphylococcus aureus infection	2/5	96/8026	0.00138307	0.00343195	0.000328416	C1QA/C1QB	2	BM0_PB0_C1
Chagas disease (American trypanosomiasis)	Chagas disease (American trypanosomiasis)	2/5	102/8026	0.00155998	0.00343195	0.000328416	C1QA/C1QB	2	BM0_PB0_C1
Systemic lupus erythematosus	Systemic lupus erythematosus	2/5	136/8026	0.00275652	0.00505362	0.0004836	C1QA/C1QB	2	BM0_PB0_C1
Nitrogen metabolism	Nitrogen metabolism	1/5	17/8026	0.0105484	0.0165761	0.00158623	CA1	1	BM0_PB0_C1
African trypanosomiasis	African trypanosomiasis	1/5	37/8026	0.0228442	0.0314108	0.00300581	HBB	1	BM0_PB0_C1
Cholesterol metabolism	Cholesterol metabolism	1/5	50/8026	0.0307707	0.0338477	0.00323902	APOE	1	BM0_PB0_C1
Malaria	Malaria	1/5	50/8026	0.0307707	0.0338477	0.00323902	HBB	1	BM0_PB0_C1
Viral protein interaction with cytokine and cytokine receptor	Viral protein interaction with cytokine and cytokine receptor	3/3	100/8026	1.87727e-06	9.51367e-06		CCL4L2/CCL4/CCL3	3	BM0_PB0_C12
Toll-like receptor signaling pathway	Toll-like receptor signaling pathway	3/3	104/8026	2.11415e-06	9.51367e-06		CCL4L2/CCL4/CCL3	3	BM0_PB0_C12
Chemokine signaling pathway	Chemokine signaling pathway	3/3	189/8026	1.28566e-05	3.85698e-05		CCL4L2/CCL4/CCL3	3	BM0_PB0_C12
Human cytomegalovirus infection	Human cytomegalovirus infection	3/3	225/8026	2.1747e-05	4.89309e-05		CCL4L2/CCL4/CCL3	3	BM0_PB0_C12
Cytokine-cytokine receptor interaction	Cytokine-cytokine receptor interaction	3/3	294/8026	4.86702e-05	8.76063e-05		CCL4L2/CCL4/CCL3	3	BM0_PB0_C12
Cytosolic DNA-sensing pathway	Cytosolic DNA-sensing pathway	2/3	63/8026	0.00018101	0.000271515		CCL4L2/CCL4	2	BM0_PB0_C12
NF-kappa B signaling pathway	NF-kappa B signaling pathway	2/3	104/8026	0.000494711	0.000636057		CCL4L2/CCL4	2	BM0_PB0_C12
Rheumatoid arthritis	Rheumatoid arthritis	1/3	93/8026	0.034365	0.0376482		CCL3	1	BM0_PB0_C12
Chagas disease (American trypanosomiasis)	Chagas disease (American trypanosomiasis)	1/3	102/8026	0.0376482	0.0376482		CCL3	1	BM0_PB0_C12
Regulation of lipolysis in adipocytes	Regulation of lipolysis in adipocytes	1/2	56/8026	0.0139068	0.0396344		FABP4	1	BM0_PB0_C13
PPAR signaling pathway	PPAR signaling pathway	1/2	77/8026	0.0190968	0.0396344		FABP4	1	BM0_PB0_C13
Staphylococcus aureus infection	Staphylococcus aureus infection	1/2	96/8026	0.0237807	0.0396344		DEFA3	1	BM0_PB0_C13
NOD-like receptor signaling pathway	NOD-like receptor signaling pathway	1/2	181/8026	0.0445976	0.0472751		DEFA3	1	BM0_PB0_C13
Transcriptional misregulation in cancer	Transcriptional misregulation in cancer	1/2	192/8026	0.0472751	0.0472751		DEFA3	1	BM0_PB0_C13
Prion diseases	Prion diseases	3/12	35/8026	1.62721e-05	0.000347132	0.000263902	C1QB/C1QA/EGR1	3	BM0_PB0_C2
African trypanosomiasis	African trypanosomiasis	3/12	37/8026	1.92851e-05	0.000347132	0.000263902	HBA1/HBB/HBA2	3	BM0_PB0_C2
Malaria	Malaria	3/12	50/8026	4.81169e-05	0.000577403	0.000438961	HBA1/HBB/HBA2	3	BM0_PB0_C2
Pertussis	Pertussis	2/12	76/8026	0.00549254	0.0437177	0.0332357	C1QB/C1QA	2	BM0_PB0_C2
Complement and coagulation cascades	Complement and coagulation cascades	2/12	85/8026	0.0068289	0.0437177	0.0332357	C1QB/C1QA	2	BM0_PB0_C2
Staphylococcus aureus infection	Staphylococcus aureus infection	2/12	96/8026	0.00864333	0.0437177	0.0332357	C1QB/C1QA	2	BM0_PB0_C2
Viral protein interaction with cytokine and cytokine receptor	Viral protein interaction with cytokine and cytokine receptor	2/12	100/8026	0.00935146	0.0437177	0.0332357	CCL4L2/PF4	2	BM0_PB0_C2
Chagas disease (American trypanosomiasis)	Chagas disease (American trypanosomiasis)	2/12	102/8026	0.00971504	0.0437177	0.0332357	C1QB/C1QA	2	BM0_PB0_C2
Cytokine-cytokine receptor interaction	Cytokine-cytokine receptor interaction	12/28	294/8026	8.41098e-11	8.91564e-09	6.2861e-09	CCL3/CCL4L2/XCL1/CCL4/FASLG/IFNG/XCL2/CSF1/IL7R/TNFRSF9/CCL3L3/TNF	12	BM0_PB0_C3
Viral protein interaction with cytokine and cytokine receptor	Viral protein interaction with cytokine and cytokine receptor	8/28	100/8026	1.1072e-09	5.86818e-08	4.13745e-08	CCL3/CCL4L2/XCL1/CCL4/XCL2/CSF1/CCL3L3/TNF	8	BM0_PB0_C3
African trypanosomiasis	African trypanosomiasis	5/28	37/8026	1.43155e-07	5.05816e-06	3.56633e-06	HBB/FASLG/IFNG/VCAM1/TNF	5	BM0_PB0_C3
NF-kappa B signaling pathway	NF-kappa B signaling pathway	6/28	104/8026	1.22408e-06	3.2438e-05	2.28709e-05	CCL4L2/CCL4/VCAM1/TNF/SYK/TNFAIP3	6	BM0_PB0_C3
Rheumatoid arthritis	Rheumatoid arthritis	5/28	93/8026	1.49236e-05	0.000316381	0.000223069	CCL3/IFNG/CSF1/CCL3L3/TNF	5	BM0_PB0_C3
Chagas disease (American trypanosomiasis)	Chagas disease (American trypanosomiasis)	5/28	102/8026	2.34062e-05	0.000340777	0.00024027	CCL3/FASLG/IFNG/CCL3L3/TNF	5	BM0_PB0_C3
Malaria	Malaria	4/28	50/8026	2.44446e-05	0.000340777	0.00024027	HBB/IFNG/VCAM1/TNF	4	BM0_PB0_C3
Toll-like receptor signaling pathway	Toll-like receptor signaling pathway	5/28	104/8026	2.5719e-05	0.000340777	0.00024027	CCL3/CCL4L2/CCL4/CCL3L3/TNF	5	BM0_PB0_C3
TNF signaling pathway	TNF signaling pathway	5/28	112/8026	3.68047e-05	0.000408362	0.000287922	VCAM1/CSF1/TNF/DAB2IP/TNFAIP3	5	BM0_PB0_C3
Chemokine signaling pathway	Chemokine signaling pathway	6/28	189/8026	3.85247e-05	0.000408362	0.000287922	CCL3/CCL4L2/XCL1/CCL4/XCL2/CCL3L3	6	BM0_PB0_C3
Natural killer cell mediated cytotoxicity	Natural killer cell mediated cytotoxicity	5/28	131/8026	7.80037e-05	0.000751672	0.000529977	FASLG/IFNG/TNF/SYK/KLRC2	5	BM0_PB0_C3
Human cytomegalovirus infection	Human cytomegalovirus infection	6/28	225/8026	0.000101965	0.000900695	0.000635048	CCL3/CCL4L2/CCL4/FASLG/CCL3L3/TNF	6	BM0_PB0_C3
Allograft rejection	Allograft rejection	3/28	38/8026	0.000295642	0.00241062	0.00169964	FASLG/IFNG/TNF	3	BM0_PB0_C3
Hematopoietic cell lineage	Hematopoietic cell lineage	4/28	99/8026	0.000355291	0.00262156	0.00184837	CSF1/IL7R/TNF/CD55	4	BM0_PB0_C3
Graft-versus-host disease	Graft-versus-host disease	3/28	41/8026	0.000370976	0.00262156	0.00184837	FASLG/IFNG/TNF	3	BM0_PB0_C3
Type I diabetes mellitus	Type I diabetes mellitus	3/28	43/8026	0.000427475	0.00283202	0.00199676	FASLG/IFNG/TNF	3	BM0_PB0_C3
Osteoclast differentiation	Osteoclast differentiation	4/28	128/8026	0.000939284	0.00585671	0.00412936	IFNG/CSF1/TNF/SYK	4	BM0_PB0_C3
Necroptosis	Necroptosis	4/28	159/8026	0.0020957	0.0123413	0.00870145	FASLG/IFNG/TNF/TNFAIP3	4	BM0_PB0_C3
Antigen processing and presentation	Antigen processing and presentation	3/28	78/8026	0.00242866	0.0135493	0.00955316	IFNG/TNF/KLRC2	3	BM0_PB0_C3
IL-17 signaling pathway	IL-17 signaling pathway	3/28	94/8026	0.00412279	0.0208103	0.0146726	IFNG/TNF/TNFAIP3	3	BM0_PB0_C3
TGF-beta signaling pathway	TGF-beta signaling pathway	3/28	94/8026	0.00412279	0.0208103	0.0146726	ID3/IFNG/TNF	3	BM0_PB0_C3
ErbB signaling pathway	ErbB signaling pathway	1/1	85/8026	0.0105906	0.0267879		AREG	1	BM0_PB0_C4
Colorectal cancer	Colorectal cancer	1/1	86/8026	0.0107152	0.0267879		AREG	1	BM0_PB0_C4
Hippo signaling pathway	Hippo signaling pathway	1/1	157/8026	0.0195614	0.0326024		AREG	1	BM0_PB0_C4
MAPK signaling pathway	MAPK signaling pathway	1/1	294/8026	0.0366309	0.0441067		AREG	1	BM0_PB0_C4
PI3K-Akt signaling pathway	PI3K-Akt signaling pathway	1/1	354/8026	0.0441067	0.0441067		AREG	1	BM0_PB0_C4
African trypanosomiasis	African trypanosomiasis	2/3	37/8026	6.18609e-05	0.00039781	0.000239284	HBB/HBA1	2	BM0_PB0_C5
Malaria	Malaria	2/3	50/8026	0.00011366	0.00039781	0.000239284	HBB/HBA1	2	BM0_PB0_C5
Neuroactive ligand-receptor interaction	Neuroactive ligand-receptor interaction	1/1	340/8026	0.0423623	0.0423623		PMCH	1	BM0_PB0_C6
African trypanosomiasis	African trypanosomiasis	4/17	37/8026	8.71664e-07	2.87649e-05	2.01859e-05	HBB/HBA1/VCAM1/HBA2	4	BM0_PB0_C7
Malaria	Malaria	4/17	50/8026	2.98858e-06	4.93116e-05	3.46046e-05	HBB/HBA1/VCAM1/HBA2	4	BM0_PB0_C7
Systemic lupus erythematosus	Systemic lupus erythematosus	5/17	136/8026	6.81864e-06	7.5005e-05	5.26351e-05	ELANE/CTSG/C1QB/C1QA/C1QC	5	BM0_PB0_C7
Prion diseases	Prion diseases	3/17	35/8026	4.95486e-05	0.000408776	0.00028686	C1QB/C1QA/C1QC	3	BM0_PB0_C7
Pertussis	Pertussis	3/17	76/8026	0.000504365	0.00332881	0.00233601	C1QB/C1QA/C1QC	3	BM0_PB0_C7
Complement and coagulation cascades	Complement and coagulation cascades	3/17	85/8026	0.000700312	0.00385172	0.00270296	C1QB/C1QA/C1QC	3	BM0_PB0_C7
Staphylococcus aureus infection	Staphylococcus aureus infection	3/17	96/8026	0.000998565	0.00470752	0.00330352	C1QB/C1QA/C1QC	3	BM0_PB0_C7
Chagas disease (American trypanosomiasis)	Chagas disease (American trypanosomiasis)	3/17	102/8026	0.00119058	0.00491115	0.00344642	C1QB/C1QA/C1QC	3	BM0_PB0_C7
Cholesterol metabolism	Cholesterol metabolism	2/17	50/8026	0.00487308	0.017868	0.0125389	APOE/APOC1	2	BM0_PB0_C7
African trypanosomiasis	African trypanosomiasis	2/3	37/8026	6.18609e-05	0.00017049	5.98211e-05	HBA1/HBB	2	BM0_PB0_C8
Malaria	Malaria	2/3	50/8026	0.00011366	0.00017049	5.98211e-05	HBA1/HBB	2	BM0_PB0_C8
African trypanosomiasis	African trypanosomiasis	3/18	37/8026	7.01788e-05	0.00210536	0.00155132	HBA2/HBB/HBA1	3	BM3_PB3_C0
Malaria	Malaria	3/18	50/8026	0.000173827	0.0026074	0.00192124	HBA2/HBB/HBA1	3	BM3_PB3_C0
African trypanosomiasis	African trypanosomiasis	3/14	37/8026	3.17058e-05	0.00155359	0.00110136	HBB/HBA2/HBA1	3	BM3_PB3_C1
Malaria	Malaria	3/14	50/8026	7.89148e-05	0.00193341	0.00137063	HBB/HBA2/HBA1	3	BM3_PB3_C1
Prion diseases	Prion diseases	2/14	35/8026	0.00162688	0.0265724	0.0188376	C1QB/C1QA	2	BM3_PB3_C1
Cholesterol metabolism	Cholesterol metabolism	2/14	50/8026	0.00329978	0.0404223	0.028656	APOC1/APOE	2	BM3_PB3_C1
NOD-like receptor signaling pathway	NOD-like receptor signaling pathway	1/1	181/8026	0.0225517	0.0225517		TXNIP	1	BM3_PB3_C10
African trypanosomiasis	African trypanosomiasis	1/2	37/8026	0.00919935	0.0186322		HBB	1	BM3_PB3_C13
Malaria	Malaria	1/2	50/8026	0.0124215	0.0186322		HBB	1	BM3_PB3_C13
IL-17 signaling pathway	IL-17 signaling pathway	1/2	94/8026	0.0232881	0.0232881		S100A9	1	BM3_PB3_C13
African trypanosomiasis	African trypanosomiasis	3/14	37/8026	3.17058e-05	0.00202917	0.00176885	HBB/HBA2/HBA1	3	BM3_PB3_C2
Malaria	Malaria	3/14	50/8026	7.89148e-05	0.00252527	0.00220131	HBB/HBA2/HBA1	3	BM3_PB3_C2
Cytokine-cytokine receptor interaction	Cytokine-cytokine receptor interaction	16/90	294/8026	1.2957e-07	9.59942e-06	7.79214e-06	CCL3/XCL1/CCL4L2/CCL3L3/CSF1/CCL4/XCL2/TNF/FASLG/PPBP/IL7R/LTB/CX3CR1/TNFRSF9/IL4/IFNG	16	BM3_PB3_C3
African trypanosomiasis	African trypanosomiasis	7/90	37/8026	1.37927e-07	9.59942e-06	7.79214e-06	HBB/HBA2/HBA1/TNF/FASLG/GNAQ/IFNG	7	BM3_PB3_C3
Viral protein interaction with cytokine and cytokine receptor	Viral protein interaction with cytokine and cytokine receptor	10/90	100/8026	1.43275e-07	9.59942e-06	7.79214e-06	CCL3/XCL1/CCL4L2/CCL3L3/CSF1/CCL4/XCL2/TNF/PPBP/CX3CR1	10	BM3_PB3_C3
Osteoclast differentiation	Osteoclast differentiation	10/90	128/8026	1.45347e-06	7.30368e-05	5.92862e-05	CSF1/TYROBP/TNF/FOSB/JUN/FOS/NCF1/JUND/IFNG/JUNB	10	BM3_PB3_C3
Chagas disease (American trypanosomiasis)	Chagas disease (American trypanosomiasis)	9/90	102/8026	1.82339e-06	7.33005e-05	5.95003e-05	CCL3/CCL3L3/TNF/FASLG/JUN/GNAQ/FOS/C1QA/IFNG	9	BM3_PB3_C3
Rheumatoid arthritis	Rheumatoid arthritis	8/90	93/8026	8.53814e-06	0.000265539	0.000215546	CCL3/CCL3L3/CSF1/TNF/JUN/LTB/FOS/IFNG	8	BM3_PB3_C3
IL-17 signaling pathway	IL-17 signaling pathway	8/90	94/8026	9.24764e-06	0.000265539	0.000215546	TNF/FOSB/JUN/S100A9/FOS/JUND/IL4/IFNG	8	BM3_PB3_C3
Chemokine signaling pathway	Chemokine signaling pathway	10/90	189/8026	4.61203e-05	0.00115877	0.000940612	CCL3/XCL1/CCL4L2/CCL3L3/CCL4/XCL2/RASGRP2/PPBP/CX3CR1/NCF1	10	BM3_PB3_C3
Allograft rejection	Allograft rejection	5/90	38/8026	5.94321e-05	0.00132732	0.00107742	GZMB/TNF/FASLG/IL4/IFNG	5	BM3_PB3_C3
MAPK signaling pathway	MAPK signaling pathway	12/90	294/8026	9.88099e-05	0.00198608	0.00161216	CSF1/TNF/FASLG/DUSP6/RASGRP2/JUN/MYC/DUSP5/FOS/CDC25B/JUND/DUSP2	12	BM3_PB3_C3
Toll-like receptor signaling pathway	Toll-like receptor signaling pathway	7/90	104/8026	0.00015497	0.00283173	0.0022986	CCL3/CCL4L2/CCL3L3/CCL4/TNF/JUN/FOS	7	BM3_PB3_C3
Leishmaniasis	Leishmaniasis	6/90	77/8026	0.000210422	0.00348946	0.00283251	TNF/JUN/FOS/NCF1/IL4/IFNG	6	BM3_PB3_C3
Malaria	Malaria	5/90	50/8026	0.000225687	0.00348946	0.00283251	HBB/HBA2/HBA1/TNF/IFNG	5	BM3_PB3_C3
Apoptosis	Apoptosis	7/90	136/8026	0.000797112	0.0101275	0.00822076	GZMB/TNF/FASLG/JUN/DAB2IP/FOS/BCL2A1	7	BM3_PB3_C3
Hematopoietic cell lineage	Hematopoietic cell lineage	6/90	99/8026	0.000816799	0.0101275	0.00822076	CSF1/TNF/MS4A1/CD55/IL7R/IL4	6	BM3_PB3_C3
Acute myeloid leukemia	Acute myeloid leukemia	5/90	67/8026	0.000885883	0.0101275	0.00822076	CCND1/DUSP6/MYC/LEF1/BCL2A1	5	BM3_PB3_C3
Human cytomegalovirus infection	Human cytomegalovirus infection	9/90	225/8026	0.000895466	0.0101275	0.00822076	CCL3/CCL4L2/CCL3L3/CCL4/TNF/FASLG/CCND1/MYC/GNAQ	9	BM3_PB3_C3
Fluid shear stress and atherosclerosis	Fluid shear stress and atherosclerosis	7/90	139/8026	0.000906936	0.0101275	0.00822076	TNF/JUN/HMOX1/FOS/NCF1/IFNG/GSTA4	7	BM3_PB3_C3
Graft-versus-host disease	Graft-versus-host disease	4/90	41/8026	0.00109069	0.0115384	0.00936607	GZMB/TNF/FASLG/IFNG	4	BM3_PB3_C3
Type I diabetes mellitus	Type I diabetes mellitus	4/90	43/8026	0.00130667	0.0131321	0.0106597	GZMB/TNF/FASLG/IFNG	4	BM3_PB3_C3
TNF signaling pathway	TNF signaling pathway	6/90	112/8026	0.00155283	0.0143078	0.0116141	CSF1/TNF/JUN/DAB2IP/FOS/JUNB	6	BM3_PB3_C3
Pertussis	Pertussis	5/90	76/8026	0.00156603	0.0143078	0.0116141	TNF/IRF8/JUN/FOS/C1QA	5	BM3_PB3_C3
Salmonella infection	Salmonella infection	8/90	214/8026	0.00266253	0.0226509	0.0183865	TNF/RHOB/JUN/RILP/MYC/FOS/LEF1/CYTH3	8	BM3_PB3_C3
Colorectal cancer	Colorectal cancer	5/90	86/8026	0.00270459	0.0226509	0.0183865	CCND1/JUN/MYC/FOS/LEF1	5	BM3_PB3_C3
TGF-beta signaling pathway	TGF-beta signaling pathway	5/90	94/8026	0.00397494	0.0319585	0.0259417	TNF/ID3/MYC/ID1/IFNG	5	BM3_PB3_C3
Inflammatory bowel disease (IBD)	Inflammatory bowel disease (IBD)	4/90	65/8026	0.00594665	0.0438119	0.0355635	TNF/JUN/IL4/IFNG	4	BM3_PB3_C3
NF-kappa B signaling pathway	NF-kappa B signaling pathway	5/90	104/8026	0.00610315	0.0438119	0.0355635	CCL4L2/CCL4/TNF/LTB/BCL2A1	5	BM3_PB3_C3
T cell receptor signaling pathway	T cell receptor signaling pathway	5/90	104/8026	0.00610315	0.0438119	0.0355635	TNF/JUN/FOS/IL4/IFNG	5	BM3_PB3_C3
African trypanosomiasis	African trypanosomiasis	3/4	37/8026	3.59679e-07	1.07904e-06	3.78609e-07	HBB/HBA2/HBA1	3	BM3_PB3_C5
Malaria	Malaria	3/4	50/8026	9.06191e-07	1.35929e-06	4.76943e-07	HBB/HBA2/HBA1	3	BM3_PB3_C5
African trypanosomiasis	African trypanosomiasis	3/7	37/8026	3.11728e-06	4.05247e-05	1.64067e-05	HBB/HBA2/HBA1	3	BM3_PB3_C6
Malaria	Malaria	3/7	50/8026	7.82516e-06	5.08635e-05	2.05925e-05	HBB/HBA2/HBA1	3	BM3_PB3_C6
Viral protein interaction with cytokine and cytokine receptor	Viral protein interaction with cytokine and cytokine receptor	2/7	100/8026	0.00309878	0.013428	0.00543645	CCL3/PPBP	2	BM3_PB3_C6
Chemokine signaling pathway	Chemokine signaling pathway	2/7	189/8026	0.0107157	0.0281974	0.011416	CCL3/PPBP	2	BM3_PB3_C6
Glycosphingolipid biosynthesis - ganglio series	Glycosphingolipid biosynthesis - ganglio series	1/7	15/8026	0.0130142	0.0281974	0.011416	ST8SIA1	1	BM3_PB3_C6
Glycosphingolipid biosynthesis - globo and isoglobo series	Glycosphingolipid biosynthesis - globo and isoglobo series	1/7	15/8026	0.0130142	0.0281974	0.011416	ST8SIA1	1	BM3_PB3_C6
Glycosphingolipid biosynthesis - lacto and neolacto series	Glycosphingolipid biosynthesis - lacto and neolacto series	1/7	27/8026	0.0233208	0.0403962	0.0163547	ST8SIA1	1	BM3_PB3_C6
Cytokine-cytokine receptor interaction	Cytokine-cytokine receptor interaction	2/7	294/8026	0.0248592	0.0403962	0.0163547	CCL3/PPBP	2	BM3_PB3_C6
Prion diseases	Prion diseases	3/25	35/8026	0.000163629	0.00425607	0.00305459	C1QA/C1QB/C1QC	3	BM3_PB3_C7
African trypanosomiasis	African trypanosomiasis	3/25	37/8026	0.000193458	0.00425607	0.00305459	HBB/HBA2/HBA1	3	BM3_PB3_C7
Malaria	Malaria	3/25	50/8026	0.000475134	0.00696863	0.00500141	HBB/HBA2/HBA1	3	BM3_PB3_C7
Pertussis	Pertussis	3/25	76/8026	0.00161557	0.0171425	0.0123032	C1QA/C1QB/C1QC	3	BM3_PB3_C7
Complement and coagulation cascades	Complement and coagulation cascades	3/25	85/8026	0.00222831	0.0171425	0.0123032	C1QA/C1QB/C1QC	3	BM3_PB3_C7
MicroRNAs in cancer	MicroRNAs in cancer	5/25	310/8026	0.00233761	0.0171425	0.0123032	HMOX1/SPRY2/MARCKS/SOCS1/DDIT4	5	BM3_PB3_C7
Staphylococcus aureus infection	Staphylococcus aureus infection	3/25	96/8026	0.00315154	0.0198097	0.0142175	C1QA/C1QB/C1QC	3	BM3_PB3_C7
Chagas disease (American trypanosomiasis)	Chagas disease (American trypanosomiasis)	3/25	102/8026	0.00374093	0.0205751	0.0147668	C1QA/C1QB/C1QC	3	BM3_PB3_C7
Ferroptosis	Ferroptosis	2/25	41/8026	0.00709112	0.0346677	0.0248811	HMOX1/SLC40A1	2	BM3_PB3_C7
Systemic lupus erythematosus	Systemic lupus erythematosus	3/25	136/8026	0.00833283	0.0366644	0.0263142	C1QA/C1QB/C1QC	3	BM3_PB3_C7
Cholesterol metabolism	Cholesterol metabolism	2/25	50/8026	0.0104138	0.0416552	0.0298961	APOE/APOC1	2	BM3_PB3_C7
African trypanosomiasis	African trypanosomiasis	4/10	37/8026	7.87063e-08	4.9585e-06	4.05959e-06	HBB/HBA1/HBA2/TNF	4	BM3_PB3_C8
Malaria	Malaria	4/10	50/8026	2.72317e-07	8.57797e-06	7.0229e-06	HBB/HBA1/HBA2/TNF	4	BM3_PB3_C8
Viral protein interaction with cytokine and cytokine receptor	Viral protein interaction with cytokine and cytokine receptor	4/10	100/8026	4.49917e-06	9.44826e-05	7.73541e-05	PF4/TNF/CCL3/PPBP	4	BM3_PB3_C8
Cytokine-cytokine receptor interaction	Cytokine-cytokine receptor interaction	4/10	294/8026	0.000311021	0.00489858	0.00401054	PF4/TNF/CCL3/PPBP	4	BM3_PB3_C8
Chemokine signaling pathway	Chemokine signaling pathway	3/10	189/8026	0.00136508	0.0172	0.0140819	PF4/CCL3/PPBP	3	BM3_PB3_C8
Rheumatoid arthritis	Rheumatoid arthritis	2/10	93/8026	0.00562666	0.0489519	0.0400776	TNF/CCL3	2	BM3_PB3_C8
Hematopoietic cell lineage	Hematopoietic cell lineage	2/10	99/8026	0.00635488	0.0489519	0.0400776	TNF/CD9	2	BM3_PB3_C8
Chagas disease (American trypanosomiasis)	Chagas disease (American trypanosomiasis)	2/10	102/8026	0.00673443	0.0489519	0.0400776	TNF/CCL3	2	BM3_PB3_C8
Toll-like receptor signaling pathway	Toll-like receptor signaling pathway	2/10	104/8026	0.00699313	0.0489519	0.0400776	TNF/CCL3	2	BM3_PB3_C8
Viral protein interaction with cytokine and cytokine receptor	Viral protein interaction with cytokine and cytokine receptor	4/13	100/8026	1.48837e-05	0.000508152	0.000420902	CCL3/CCL3L3/XCL1/CCL4	4	BM3_PB3_C9
Toll-like receptor signaling pathway	Toll-like receptor signaling pathway	4/13	104/8026	1.73901e-05	0.000508152	0.000420902	CCL3/CCL3L3/JUN/CCL4	4	BM3_PB3_C9
African trypanosomiasis	African trypanosomiasis	3/13	37/8026	2.49911e-05	0.000508152	0.000420902	HBB/HBA2/HBA1	3	BM3_PB3_C9
Malaria	Malaria	3/13	50/8026	6.22776e-05	0.000949733	0.000786664	HBB/HBA2/HBA1	3	BM3_PB3_C9
Chemokine signaling pathway	Chemokine signaling pathway	4/13	189/8026	0.000180312	0.00219981	0.0018221	CCL3/CCL3L3/XCL1/CCL4	4	BM3_PB3_C9
Rheumatoid arthritis	Rheumatoid arthritis	3/13	93/8026	0.00039603	0.0040263	0.00333499	CCL3/CCL3L3/JUN	3	BM3_PB3_C9
Chagas disease (American trypanosomiasis)	Chagas disease (American trypanosomiasis)	3/13	102/8026	0.0005196	0.00452794	0.0037505	CCL3/CCL3L3/JUN	3	BM3_PB3_C9
Cytokine-cytokine receptor interaction	Cytokine-cytokine receptor interaction	4/13	294/8026	0.000970414	0.00739941	0.00612893	CCL3/CCL3L3/XCL1/CCL4	4	BM3_PB3_C9
Human cytomegalovirus infection	Human cytomegalovirus infection	3/13	225/8026	0.00504942	0.0342239	0.0283476	CCL3/CCL3L3/CCL4	3	BM3_PB3_C9
Osteoclast differentiation	Osteoclast differentiation	12/104	128/8026	8.02882e-08	7.76669e-06	5.19853e-06	SOCS3/JUNB/FOS/FOSL2/NFKBIA/JUND/FOSB/JUN/STAT1/RELB/CSF1/IFNG	12	BM3_BM0_C0
Hepatitis C	Hepatitis C	13/104	155/8026	8.44205e-08	7.76669e-06	5.19853e-06	SOCS3/NFKBIA/CLDN5/CDKN1A/MYC/STAT1/BAX/IFIT1/CDK6/FAS/TICAM1/OAS1/IFNG	13	BM3_BM0_C0
TNF signaling pathway	TNF signaling pathway	11/104	112/8026	1.79114e-07	1.09857e-05	7.35311e-06	SOCS3/JUNB/FOS/TNFAIP3/BCL3/NFKBIA/MAP3K8/JUN/IRF1/CSF1/FAS	11	BM3_BM0_C0
MAPK signaling pathway	MAPK signaling pathway	15/104	294/8026	5.0474e-06	0.00023218	0.000155407	AREG/DUSP1/FOS/NR4A1/DUSP5/JUND/MAP3K8/DUSP2/DUSP8/GADD45A/JUN/MYC/RELB/CSF1/FAS	15	BM3_BM0_C0
Epstein-Barr virus infection	Epstein-Barr virus infection	12/104	201/8026	1.00473e-05	0.000296986	0.000198783	TNFAIP3/NFKBIA/CDKN1A/GADD45A/JUN/MYC/STAT1/BAX/RELB/CDK6/FAS/OAS1	12	BM3_BM0_C0
Measles	Measles	10/104	138/8026	1.07515e-05	0.000296986	0.000198783	FOS/TNFAIP3/NFKBIA/JUN/STAT1/BAX/CDK6/FAS/IL2RA/OAS1	10	BM3_BM0_C0
Influenza A	Influenza A	11/104	170/8026	1.12984e-05	0.000296986	0.000198783	SOCS3/NFKBIA/STAT1/DNAJB1/BAX/CXCL8/CDK6/FAS/TICAM1/OAS1/IFNG	11	BM3_BM0_C0
Colorectal cancer	Colorectal cancer	8/104	86/8026	1.39535e-05	0.000320931	0.000214811	AREG/FOS/PMAIP1/CDKN1A/GADD45A/JUN/MYC/BAX	8	BM3_BM0_C0
IL-17 signaling pathway	IL-17 signaling pathway	8/104	94/8026	2.68781e-05	0.000532818	0.000356635	FOS/TNFAIP3/NFKBIA/JUND/FOSB/JUN/CXCL8/IFNG	8	BM3_BM0_C0
Kaposi sarcoma-associated herpesvirus infection	Kaposi sarcoma-associated herpesvirus infection	11/104	189/8026	3.05641e-05	0.000532818	0.000356635	FOS/NFKBIA/CDKN1A/JUN/MYC/STAT1/BAX/CXCL8/CDK6/FAS/TICAM1	11	BM3_BM0_C0
Transcriptional misregulation in cancer	Transcriptional misregulation in cancer	11/104	192/8026	3.53588e-05	0.000532818	0.000356635	ZBTB16/DEFA3/CDKN1A/GADD45A/MYC/BAX/CXCL8/NR4A3/ETV7/NFKBIZ/NUPR1	11	BM3_BM0_C0
p53 signaling pathway	p53 signaling pathway	7/104	73/8026	4.04564e-05	0.000532818	0.000356635	SESN1/PMAIP1/CDKN1A/GADD45A/BAX/CDK6/FAS	7	BM3_BM0_C0
Viral protein interaction with cytokine and cytokine receptor	Viral protein interaction with cytokine and cytokine receptor	8/104	100/8026	4.21475e-05	0.000532818	0.000356635	PPBP/CSF1/CCL18/PF4/CXCL8/IL24/CCR7/IL2RA	8	BM3_BM0_C0
Hepatitis B	Hepatitis B	10/104	162/8026	4.34363e-05	0.000532818	0.000356635	FOS/NFKBIA/CDKN1A/JUN/MYC/STAT1/BAX/CXCL8/FAS/TICAM1	10	BM3_BM0_C0
Jak-STAT signaling pathway	Jak-STAT signaling pathway	10/104	162/8026	4.34363e-05	0.000532818	0.000356635	SOCS3/OSM/CDKN1A/MYC/STAT1/CISH/IL7R/IL24/IL2RA/IFNG	10	BM3_BM0_C0
Chagas disease (American trypanosomiasis)	Chagas disease (American trypanosomiasis)	8/104	102/8026	4.86206e-05	0.000559137	0.00037425	FOS/NFKBIA/JUN/CXCL8/C1QB/FAS/TICAM1/IFNG	8	BM3_BM0_C0
Pertussis	Pertussis	7/104	76/8026	5.25854e-05	0.00056916	0.000380959	FOS/JUN/IRF1/CXCL8/CFL2/C1QB/TICAM1	7	BM3_BM0_C0
Cytokine-cytokine receptor interaction	Cytokine-cytokine receptor interaction	13/104	294/8026	0.000100337	0.00100704	0.000674049	OSM/PPBP/CSF1/EDA2R/CCL18/PF4/CXCL8/IL7R/IL24/CCR7/FAS/IL2RA/IFNG	13	BM3_BM0_C0
African trypanosomiasis	African trypanosomiasis	5/104	37/8026	0.000103988	0.00100704	0.000674049	HBA2/HBA1/HBB/FAS/IFNG	5	BM3_BM0_C0
Apoptosis	Apoptosis	8/104	136/8026	0.000363232	0.00317849	0.00212748	FOS/PMAIP1/NFKBIA/GADD45A/JUN/BAX/LMNA/FAS	8	BM3_BM0_C0
NF-kappa B signaling pathway	NF-kappa B signaling pathway	7/104	104/8026	0.000380037	0.00317849	0.00212748	TNFAIP3/NFKBIA/GADD45A/RELB/EDA2R/CXCL8/TICAM1	7	BM3_BM0_C0
Toll-like receptor signaling pathway	Toll-like receptor signaling pathway	7/104	104/8026	0.000380037	0.00317849	0.00212748	FOS/NFKBIA/MAP3K8/JUN/STAT1/CXCL8/TICAM1	7	BM3_BM0_C0
Chronic myeloid leukemia	Chronic myeloid leukemia	6/104	76/8026	0.000429756	0.00339135	0.00226996	NFKBIA/CDKN1A/GADD45A/MYC/BAX/CDK6	6	BM3_BM0_C0
Malaria	Malaria	5/104	50/8026	0.00044235	0.00339135	0.00226996	HBA2/HBA1/HBB/CXCL8/IFNG	5	BM3_BM0_C0
NOD-like receptor signaling pathway	NOD-like receptor signaling pathway	9/104	181/8026	0.000538823	0.00396574	0.00265441	TNFAIP3/NFKBIA/DEFA3/TXNIP/JUN/STAT1/CXCL8/TICAM1/OAS1	9	BM3_BM0_C0
Breast cancer	Breast cancer	8/104	147/8026	0.00061169	0.00432888	0.00289748	FOS/CDKN1A/GADD45A/JUN/MYC/BAX/WNT10A/CDK6	8	BM3_BM0_C0
PD-L1 expression and PD-1 checkpoint pathway in cancer	PD-L1 expression and PD-1 checkpoint pathway in cancer	6/104	89/8026	0.000997583	0.00679834	0.00455038	FOS/NFKBIA/JUN/STAT1/TICAM1/IFNG	6	BM3_BM0_C0
Small cell lung cancer	Small cell lung cancer	6/104	92/8026	0.00118649	0.00752805	0.0050388	NFKBIA/CDKN1A/GADD45A/MYC/BAX/CDK6	6	BM3_BM0_C0
Th1 and Th2 cell differentiation	Th1 and Th2 cell differentiation	6/104	92/8026	0.00118649	0.00752805	0.0050388	FOS/NFKBIA/JUN/STAT1/IL2RA/IFNG	6	BM3_BM0_C0
Thyroid cancer	Thyroid cancer	4/104	37/8026	0.00126496	0.0077584	0.00519298	CDKN1A/GADD45A/MYC/BAX	4	BM3_BM0_C0
Bladder cancer	Bladder cancer	4/104	41/8026	0.00186426	0.0110653	0.00740641	CDKN1A/HBEGF/MYC/CXCL8	4	BM3_BM0_C0
Prolactin signaling pathway	Prolactin signaling pathway	5/104	70/8026	0.00205977	0.0118437	0.00792739	SOCS3/FOS/IRF1/STAT1/CISH	5	BM3_BM0_C0
C-type lectin receptor signaling pathway	C-type lectin receptor signaling pathway	6/104	104/8026	0.00222869	0.0124266	0.00831759	BCL3/NFKBIA/JUN/IRF1/STAT1/RELB	6	BM3_BM0_C0
Parathyroid hormone synthesis, secretion and action	Parathyroid hormone synthesis, secretion and action	6/104	106/8026	0.00245409	0.013281	0.00888943	NR4A2/FOS/JUND/CDKN1A/HBEGF/PDE4B	6	BM3_BM0_C0
Th17 cell differentiation	Th17 cell differentiation	6/104	107/8026	0.00257303	0.0135268	0.00905397	FOS/NFKBIA/JUN/STAT1/IL2RA/IFNG	6	BM3_BM0_C0
Pancreatic cancer	Pancreatic cancer	5/104	76/8026	0.00295775	0.0151174	0.0101186	CDKN1A/GADD45A/STAT1/BAX/CDK6	5	BM3_BM0_C0
Leishmaniasis	Leishmaniasis	5/104	77/8026	0.00313112	0.015571	0.0104222	FOS/NFKBIA/JUN/STAT1/IFNG	5	BM3_BM0_C0
Pathogenic Escherichia coli infection	Pathogenic Escherichia coli infection	8/104	202/8026	0.00457687	0.0221617	0.0148336	FOS/NFKBIA/CLDN5/JUN/BAX/TUBB2A/CXCL8/FAS	8	BM3_BM0_C0
ErbB signaling pathway	ErbB signaling pathway	5/104	85/8026	0.00479219	0.0226093	0.0151332	AREG/CDKN1A/HBEGF/JUN/MYC	5	BM3_BM0_C0
PI3K-Akt signaling pathway	PI3K-Akt signaling pathway	11/104	354/8026	0.00594165	0.0273316	0.018294	AREG/SGK1/NR4A1/OSM/CDKN1A/DDIT4/MYC/CSF1/IL7R/CDK6/IL2RA	11	BM3_BM0_C0
Endometrial cancer	Endometrial cancer	4/104	58/8026	0.00660411	0.0296379	0.0198378	CDKN1A/GADD45A/MYC/BAX	4	BM3_BM0_C0
FoxO signaling pathway	FoxO signaling pathway	6/104	131/8026	0.00693955	0.0299576	0.0200517	SGK1/FBXO32/IRS2/CDKN1A/GADD45A/IL7R	6	BM3_BM0_C0
Rheumatoid arthritis	Rheumatoid arthritis	5/104	93/8026	0.00700095	0.0299576	0.0200517	FOS/JUN/CSF1/CXCL8/IFNG	5	BM3_BM0_C0
Human T-cell leukemia virus 1 infection	Human T-cell leukemia virus 1 infection	8/104	219/8026	0.00737925	0.0308587	0.0206548	FOS/NFKBIA/CDKN1A/JUN/MYC/BAX/RELB/IL2RA	8	BM3_BM0_C0
Human cytomegalovirus infection	Human cytomegalovirus infection	8/104	225/8026	0.00862793	0.0352787	0.0236133	PTGER4/NFKBIA/CDKN1A/MYC/BAX/CXCL8/CDK6/FAS	8	BM3_BM0_C0
Basal cell carcinoma	Basal cell carcinoma	4/104	63/8026	0.00882746	0.0353098	0.0236342	CDKN1A/GADD45A/BAX/WNT10A	4	BM3_BM0_C0
T cell receptor signaling pathway	T cell receptor signaling pathway	5/104	104/8026	0.0110832	0.0428871	0.0287059	FOS/NFKBIA/MAP3K8/JUN/IFNG	5	BM3_BM0_C0
Chemokine signaling pathway	Chemokine signaling pathway	7/104	189/8026	0.0111879	0.0428871	0.0287059	PPBP/NFKBIA/STAT1/CCL18/PF4/CXCL8/CCR7	7	BM3_BM0_C0
Non-small cell lung cancer	Non-small cell lung cancer	4/104	68/8026	0.0114912	0.0431508	0.0288824	CDKN1A/GADD45A/BAX/CDK6	4	BM3_BM0_C0
Non-alcoholic fatty liver disease (NAFLD)	Non-alcoholic fatty liver disease (NAFLD)	6/104	149/8026	0.0126577	0.0457718	0.0306367	SOCS3/IRS2/JUN/BAX/CXCL8/FAS	6	BM3_BM0_C0
Epithelial cell signaling in Helicobacter pylori infection	Epithelial cell signaling in Helicobacter pylori infection	4/104	70/8026	0.0126867	0.0457718	0.0306367	NFKBIA/HBEGF/JUN/CXCL8	4	BM3_BM0_C0
Melanoma	Melanoma	4/104	72/8026	0.0139591	0.0493938	0.033061	CDKN1A/GADD45A/BAX/CDK6	4	BM3_BM0_C0
Rheumatoid arthritis	Rheumatoid arthritis	17/208	93/8026	1.69751e-10	4.1589e-08	2.87683e-08	FOS/CCL3L3/IFNG/CD86/CCL3/HLA-DRB5/CSF1/HLA-DRA/CXCL8/HLA-DQB1/ACP5/HLA-DQA1/JUN/HLA-DMB/HLA-DMA/HLA-DRB1/LTB	17	BM3_BM0_C1
Osteoclast differentiation	Osteoclast differentiation	17/208	128/8026	2.719e-08	3.33078e-06	2.304e-06	FOS/IFNG/SOCS3/SOCS1/AKT3/CSF1/ACP5/FOSB/STAT1/JUN/JUNB/NFKB2/NFKBIA/FHL2/RELB/MAPK11/JUND	17	BM3_BM0_C1
Graft-versus-host disease	Graft-versus-host disease	10/208	41/8026	6.12251e-08	4.27146e-06	2.95469e-06	IFNG/CD86/HLA-DRB5/HLA-DRA/HLA-DQB1/HLA-DQA1/HLA-DMB/HLA-DMA/HLA-DRB1/KLRC1	10	BM3_BM0_C1
Leishmaniasis	Leishmaniasis	13/208	77/8026	6.97381e-08	4.27146e-06	2.95469e-06	FOS/IFNG/HLA-DRB5/HLA-DRA/HLA-DQB1/HLA-DQA1/STAT1/JUN/HLA-DMB/HLA-DMA/HLA-DRB1/NFKBIA/MAPK11	13	BM3_BM0_C1
Toxoplasmosis	Toxoplasmosis	15/208	112/8026	1.64901e-07	8.08016e-06	5.58928e-06	IFNG/SOCS1/LDLR/AKT3/HLA-DRB5/HLA-DRA/HLA-DQB1/HLA-DQA1/GNAO1/STAT1/HLA-DMB/HLA-DMA/HLA-DRB1/NFKBIA/MAPK11	15	BM3_BM0_C1
Epstein-Barr virus infection	Epstein-Barr virus infection	20/208	201/8026	2.17555e-07	8.8835e-06	6.14497e-06	CDKN1A/TNFAIP3/E2F2/AKT3/HLA-DRB5/HLA-DRA/HLA-DQB1/HLA-DQA1/STAT1/JUN/HLA-DMB/GADD45A/HLA-DMA/GADD45G/HLA-DRB1/NFKB2/NFKBIA/BAX/RELB/MAPK11	20	BM3_BM0_C1
Allograft rejection	Allograft rejection	9/208	38/8026	3.76694e-07	1.31843e-05	9.11995e-06	IFNG/CD86/HLA-DRB5/HLA-DRA/HLA-DQB1/HLA-DQA1/HLA-DMB/HLA-DMA/HLA-DRB1	9	BM3_BM0_C1
Th17 cell differentiation	Th17 cell differentiation	14/208	107/8026	5.78347e-07	1.63796e-05	1.13302e-05	FOS/IFNG/HLA-DRB5/HLA-DRA/HLA-DQB1/HLA-DQA1/STAT1/JUN/HLA-DMB/HLA-DMA/HLA-DRB1/NFKBIA/MAPK11/AHR	14	BM3_BM0_C1
Th1 and Th2 cell differentiation	Th1 and Th2 cell differentiation	13/208	92/8026	6.01698e-07	1.63796e-05	1.13302e-05	FOS/IFNG/HLA-DRB5/HLA-DRA/HLA-DQB1/HLA-DQA1/STAT1/JUN/HLA-DMB/HLA-DMA/HLA-DRB1/NFKBIA/MAPK11	13	BM3_BM0_C1
Human T-cell leukemia virus 1 infection	Human T-cell leukemia virus 1 infection	20/208	219/8026	8.70701e-07	2.13322e-05	1.47561e-05	CDKN1A/FOS/E2F2/CDKN2A/AKT3/HLA-DRB5/HLA-DRA/HLA-DQB1/HLA-DQA1/JUN/HLA-DMB/HLA-DMA/HLA-DRB1/NFKB2/NFKBIA/CREB3L3/CHEK1/ZFP36/BAX/RELB	20	BM3_BM0_C1
Type I diabetes mellitus	Type I diabetes mellitus	9/208	43/8026	1.16448e-06	2.59361e-05	1.79407e-05	IFNG/CD86/HLA-DRB5/HLA-DRA/HLA-DQB1/HLA-DQA1/HLA-DMB/HLA-DMA/HLA-DRB1	9	BM3_BM0_C1
Antigen processing and presentation	Antigen processing and presentation	11/208	78/8026	4.61839e-06	9.42922e-05	6.52247e-05	IFNG/KLRC2/CD74/HLA-DRB5/HLA-DRA/HLA-DQB1/HLA-DQA1/HLA-DMB/HLA-DMA/HLA-DRB1/KLRC1	11	BM3_BM0_C1
Inflammatory bowel disease (IBD)	Inflammatory bowel disease (IBD)	10/208	65/8026	5.68071e-06	0.00010706	7.40562e-05	IFNG/HLA-DRB5/HLA-DRA/HLA-DQB1/HLA-DQA1/STAT1/JUN/HLA-DMB/HLA-DMA/HLA-DRB1	10	BM3_BM0_C1
Hematopoietic cell lineage	Hematopoietic cell lineage	12/208	99/8026	8.51808e-06	0.000149066	0.000103114	CD38/IL7R/HLA-DRB5/CSF1/HLA-DRA/HLA-DQB1/CD9/HLA-DQA1/HLA-DMB/HLA-DMA/HLA-DRB1/TFRC	12	BM3_BM0_C1
Asthma	Asthma	7/208	31/8026	1.09953e-05	0.000179589	0.000124227	HLA-DRB5/HLA-DRA/HLA-DQB1/HLA-DQA1/HLA-DMB/HLA-DMA/HLA-DRB1	7	BM3_BM0_C1
Colorectal cancer	Colorectal cancer	11/208	86/8026	1.21151e-05	0.000185512	0.000128324	CDKN1A/FOS/PMAIP1/AKT3/BIRC5/JUN/GADD45A/GADD45G/TCF7L2/AREG/BAX	11	BM3_BM0_C1
Viral myocarditis	Viral myocarditis	9/208	60/8026	2.08375e-05	0.000300306	0.00020773	CD86/HLA-DRB5/HLA-DRA/HLA-DQB1/HLA-DQA1/HLA-DMB/HLA-DMA/HLA-DRB1/SGCD	9	BM3_BM0_C1
IL-17 signaling pathway	IL-17 signaling pathway	11/208	94/8026	2.85218e-05	0.000377019	0.000260795	TNFAIP3/FOS/IFNG/CXCL8/FOSB/JUN/NFKBIA/S100A8/MAPK11/JUND/TRAF4	11	BM3_BM0_C1
TNF signaling pathway	TNF signaling pathway	12/208	112/8026	3.02862e-05	0.000377019	0.000260795	TNFAIP3/FOS/SOCS3/BCL3/AKT3/CSF1/JUN/JUNB/NFKBIA/CREB3L3/MAP3K8/MAPK11	12	BM3_BM0_C1
Intestinal immune network for IgA production	Intestinal immune network for IgA production	8/208	49/8026	3.21569e-05	0.000377019	0.000260795	CD86/HLA-DRB5/HLA-DRA/HLA-DQB1/HLA-DQA1/HLA-DMB/HLA-DMA/HLA-DRB1	8	BM3_BM0_C1
Influenza A	Influenza A	15/208	170/8026	3.23159e-05	0.000377019	0.000260795	IFNG/SOCS3/AKT3/HLA-DRB5/HLA-DRA/CXCL8/HLA-DQB1/HLA-DQA1/MX1/STAT1/HLA-DMB/HLA-DMA/HLA-DRB1/NFKBIA/BAX	15	BM3_BM0_C1
Apoptosis	Apoptosis	13/208	136/8026	4.78041e-05	0.000532364	0.000368252	FOS/LMNA/PMAIP1/AKT3/BIRC5/JUN/GADD45A/GADD45G/NFKBIA/LMNB1/BAX/CTSO/MCL1	13	BM3_BM0_C1
Autoimmune thyroid disease	Autoimmune thyroid disease	8/208	53/8026	5.78216e-05	0.000592238	0.000409668	CD86/HLA-DRB5/HLA-DRA/HLA-DQB1/HLA-DQA1/HLA-DMB/HLA-DMA/HLA-DRB1	8	BM3_BM0_C1
Chagas disease (American trypanosomiasis)	Chagas disease (American trypanosomiasis)	11/208	102/8026	6.14026e-05	0.000592238	0.000409668	FOS/CCL3L3/IFNG/PLCB1/CCL3/AKT3/CXCL8/GNAO1/JUN/NFKBIA/MAPK11	11	BM3_BM0_C1
Herpes simplex virus 1 infection	Herpes simplex virus 1 infection	28/208	491/8026	6.18736e-05	0.000592238	0.000409668	IFNG/SOCS3/CD74/AKT3/HLA-DRB5/ZNF737/HLA-DRA/HLA-DQB1/ZNF600/HLA-DQA1/ZNF486/STAT1/HLA-DMB/HLA-DMA/ZNF83/HLA-DRB1/ZNF718/NFKBIA/ZNF253/ZNF429/ZNF43/BAX/ZNF571/ZNF257/ZNF439/ZNF785/ZNF595/ZNF565	28	BM3_BM0_C1
Tuberculosis	Tuberculosis	15/208	180/8026	6.28498e-05	0.000592238	0.000409668	IFNG/CD74/AKT3/HLA-DRB5/HLA-DRA/HLA-DQB1/PLK3/HLA-DQA1/STAT1/HLA-DMB/HLA-DMA/HLA-DRB1/ITGAX/BAX/MAPK11	15	BM3_BM0_C1
Toll-like receptor signaling pathway	Toll-like receptor signaling pathway	11/208	104/8026	7.34735e-05	0.000666704	0.000461179	FOS/CCL3L3/CD86/CCL3/AKT3/CXCL8/STAT1/JUN/NFKBIA/MAP3K8/MAPK11	11	BM3_BM0_C1
Melanoma	Melanoma	9/208	72/8026	9.16863e-05	0.000802255	0.000554943	CDKN1A/E2F2/CDKN2A/AKT3/FGFR1/GADD45A/GADD45G/PDGFRB/BAX	9	BM3_BM0_C1
p53 signaling pathway	p53 signaling pathway	9/208	73/8026	0.000102265	0.000863965	0.00059763	CDKN1A/PMAIP1/CDKN2A/RRM2/GADD45A/GADD45G/CHEK1/BAX/CDK1	9	BM3_BM0_C1
Chronic myeloid leukemia	Chronic myeloid leukemia	9/208	76/8026	0.000140331	0.00114604	0.000792749	CDKN1A/E2F2/CDKN2A/AKT3/GADD45A/GADD45G/NFKBIA/BAX/CTBP2	9	BM3_BM0_C1
MAPK signaling pathway	MAPK signaling pathway	19/208	294/8026	0.000212947	0.00168297	0.00116416	FOS/NR4A1/DUSP5/DUSP1/AKT3/CSF1/DUSP4/FGFR1/JUN/GADD45A/GADD45G/RASGRF2/NFKB2/PDGFRB/AREG/MAP3K8/RELB/MAPK11/JUND	19	BM3_BM0_C1
Small cell lung cancer	Small cell lung cancer	9/208	92/8026	0.000598653	0.00458343	0.0031705	CDKN1A/E2F2/AKT3/GADD45A/GADD45G/NFKBIA/BAX/CKS2/TRAF4	9	BM3_BM0_C1
Glioma	Glioma	8/208	75/8026	0.000675921	0.0050182	0.00347124	CDKN1A/E2F2/CDKN2A/AKT3/GADD45A/GADD45G/PDGFRB/BAX	8	BM3_BM0_C1
Pancreatic cancer	Pancreatic cancer	8/208	76/8026	0.000738932	0.00532465	0.00368322	CDKN1A/E2F2/CDKN2A/AKT3/STAT1/GADD45A/GADD45G/BAX	8	BM3_BM0_C1
Hepatitis B	Hepatitis B	12/208	162/8026	0.000991579	0.00681629	0.00471503	CDKN1A/FOS/E2F2/AKT3/CXCL8/STAT1/BIRC5/JUN/NFKBIA/CREB3L3/BAX/MAPK11	12	BM3_BM0_C1
Growth hormone synthesis, secretion and action	Growth hormone synthesis, secretion and action	10/208	119/8026	0.00100158	0.00681629	0.00471503	FOS/SOCS3/SOCS1/PLCB1/AKT3/STAT1/JUNB/CREB3L3/MAPK11/GHRL	10	BM3_BM0_C1
Transcriptional misregulation in cancer	Transcriptional misregulation in cancer	13/208	192/8026	0.00141354	0.00927337	0.00641466	CDKN1A/NFKBIZ/SMAD1/ETV7/CD86/CXCL8/NR4A3/ZBTB16/GADD45A/GADD45G/PER2/BAX/CEBPA	13	BM3_BM0_C1
C-type lectin receptor signaling pathway	C-type lectin receptor signaling pathway	9/208	104/8026	0.00144937	0.00927337	0.00641466	BCL3/AKT3/PLK3/STAT1/JUN/NFKB2/NFKBIA/RELB/MAPK11	9	BM3_BM0_C1
Breast cancer	Breast cancer	11/208	147/8026	0.00147617	0.00927337	0.00641466	CDKN1A/FOS/E2F2/AKT3/FGFR1/JUN/GADD45A/GADD45G/TCF7L2/NFKB2/BAX	11	BM3_BM0_C1
One carbon pool by folate	One carbon pool by folate	4/208	20/8026	0.00153215	0.00938439	0.00649146	AMT/TYMS/MTHFD2/MTHFD1L	4	BM3_BM0_C1
Non-small cell lung cancer	Non-small cell lung cancer	7/208	68/8026	0.00180201	0.0107681	0.00744862	CDKN1A/E2F2/CDKN2A/AKT3/GADD45A/GADD45G/BAX	7	BM3_BM0_C1
Hepatitis C	Hepatitis C	11/208	155/8026	0.00225406	0.0131487	0.00909532	CDKN1A/IFNG/SOCS3/E2F2/LDLR/IFIT1/AKT3/MX1/STAT1/NFKBIA/BAX	11	BM3_BM0_C1
Cellular senescence	Cellular senescence	11/208	156/8026	0.00237117	0.0134566	0.00930829	CDKN1A/E2F2/CDKN2A/AKT3/CXCL8/GADD45A/GADD45G/CHEK1/MAPK11/ZFP36L2/CDK1	11	BM3_BM0_C1
African trypanosomiasis	African trypanosomiasis	5/208	37/8026	0.00247161	0.0134566	0.00930829	IFNG/HBB/PLCB1/HBA2/HBA1	5	BM3_BM0_C1
Thyroid cancer	Thyroid cancer	5/208	37/8026	0.00247161	0.0134566	0.00930829	CDKN1A/GADD45A/GADD45G/TCF7L2/BAX	5	BM3_BM0_C1
Staphylococcus aureus infection	Staphylococcus aureus infection	8/208	96/8026	0.00334457	0.0178134	0.0123221	HLA-DRB5/HLA-DRA/HLA-DQB1/HLA-DQA1/CFH/HLA-DMB/HLA-DMA/HLA-DRB1	8	BM3_BM0_C1
Prostate cancer	Prostate cancer	8/208	97/8026	0.00356601	0.0185696	0.0128451	CDKN1A/E2F2/AKT3/FGFR1/TCF7L2/NFKBIA/PDGFRB/CREB3L3	8	BM3_BM0_C1
Kaposi sarcoma-associated herpesvirus infection	Kaposi sarcoma-associated herpesvirus infection	12/208	189/8026	0.00364243	0.0185696	0.0128451	CDKN1A/FOS/E2F2/CD86/AKT3/CXCL8/STAT1/JUN/NFKBIA/ZFP36/BAX/MAPK11	12	BM3_BM0_C1
Endometrial cancer	Endometrial cancer	6/208	58/8026	0.00371392	0.0185696	0.0128451	CDKN1A/AKT3/GADD45A/GADD45G/TCF7L2/BAX	6	BM3_BM0_C1
Bladder cancer	Bladder cancer	5/208	41/8026	0.00390823	0.0191503	0.0132469	CDKN1A/E2F2/CDKN2A/CXCL8/TYMP	5	BM3_BM0_C1
NF-kappa B signaling pathway	NF-kappa B signaling pathway	8/208	104/8026	0.00545092	0.0256822	0.0177651	TNFAIP3/CXCL8/GADD45A/GADD45G/NFKB2/NFKBIA/LTB/RELB	8	BM3_BM0_C1
T cell receptor signaling pathway	T cell receptor signaling pathway	8/208	104/8026	0.00545092	0.0256822	0.0177651	FOS/IFNG/VAV3/AKT3/JUN/NFKBIA/MAP3K8/MAPK11	8	BM3_BM0_C1
Human cytomegalovirus infection	Human cytomegalovirus infection	13/208	225/8026	0.00560233	0.0258976	0.0179141	CDKN1A/CCL3L3/E2F2/PLCB1/CCL3/CDKN2A/AKT3/CXCL8/GNAO1/NFKBIA/CREB3L3/BAX/MAPK11	13	BM3_BM0_C1
NOD-like receptor signaling pathway	NOD-like receptor signaling pathway	11/208	181/8026	0.00730633	0.0331491	0.0229302	TNFAIP3/TXNIP/PLCB1/GBP4/CXCL8/STAT1/JUN/NFKBIA/NAMPT/MAPK11/GBP1	11	BM3_BM0_C1
PD-L1 expression and PD-1 checkpoint pathway in cancer	PD-L1 expression and PD-1 checkpoint pathway in cancer	7/208	89/8026	0.00812205	0.03618	0.0250268	FOS/IFNG/AKT3/STAT1/JUN/NFKBIA/MAPK11	7	BM3_BM0_C1
Systemic lupus erythematosus	Systemic lupus erythematosus	9/208	136/8026	0.00869158	0.0380257	0.0263035	IFNG/CD86/HLA-DRB5/HLA-DRA/HLA-DQB1/HLA-DQA1/HLA-DMB/HLA-DMA/HLA-DRB1	9	BM3_BM0_C1
Malaria	Malaria	5/208	50/8026	0.00916121	0.0393588	0.0272257	IFNG/HBB/CXCL8/HBA2/HBA1	5	BM3_BM0_C1
Prolactin signaling pathway	Prolactin signaling pathway	6/208	70/8026	0.00931761	0.0393588	0.0272257	FOS/SOCS3/SOCS1/AKT3/STAT1/MAPK11	6	BM3_BM0_C1
TNF signaling pathway	TNF signaling pathway	4/9	112/8026	4.29102e-06	0.000201061	0.000173163	TNFAIP3/FOS/JUNB/SOCS3	4	BM3_BM0_C10
Osteoclast differentiation	Osteoclast differentiation	4/9	128/8026	7.31132e-06	0.000201061	0.000173163	FOS/JUNB/SOCS3/JUND	4	BM3_BM0_C10
IL-17 signaling pathway	IL-17 signaling pathway	3/9	94/8026	0.000124196	0.00211351	0.00182025	TNFAIP3/FOS/JUND	3	BM3_BM0_C10
Parathyroid hormone synthesis, secretion and action	Parathyroid hormone synthesis, secretion and action	3/9	106/8026	0.00017754	0.00211351	0.00182025	FOS/NR4A2/JUND	3	BM3_BM0_C10
MAPK signaling pathway	MAPK signaling pathway	4/9	294/8026	0.000192137	0.00211351	0.00182025	FOS/DUSP1/DUSP2/JUND	4	BM3_BM0_C10
Growth hormone synthesis, secretion and action	Growth hormone synthesis, secretion and action	3/9	119/8026	0.000250146	0.002293	0.00197484	FOS/JUNB/SOCS3	3	BM3_BM0_C10
Prolactin signaling pathway	Prolactin signaling pathway	2/9	70/8026	0.00259486	0.0203882	0.0175592	FOS/SOCS3	2	BM3_BM0_C10
Antigen processing and presentation	Antigen processing and presentation	5/15	78/8026	2.11956e-07	1.61087e-05	8.03202e-06	CD74/HLA-DRA/HLA-DQA1/KLRC2/HLA-DRB1	5	BM3_BM0_C11
Rheumatoid arthritis	Rheumatoid arthritis	5/15	93/8026	5.13671e-07	1.95195e-05	9.73272e-06	FOS/CCL3L3/HLA-DRA/HLA-DQA1/HLA-DRB1	5	BM3_BM0_C11
Leishmaniasis	Leishmaniasis	4/15	77/8026	9.86707e-06	0.000249966	0.000124637	FOS/HLA-DRA/HLA-DQA1/HLA-DRB1	4	BM3_BM0_C11
Th1 and Th2 cell differentiation	Th1 and Th2 cell differentiation	4/15	92/8026	2.00387e-05	0.000339328	0.000169194	FOS/HLA-DRA/HLA-DQA1/HLA-DRB1	4	BM3_BM0_C11
Asthma	Asthma	3/15	31/8026	2.30093e-05	0.000339328	0.000169194	HLA-DRA/HLA-DQA1/HLA-DRB1	3	BM3_BM0_C11
Hematopoietic cell lineage	Hematopoietic cell lineage	4/15	99/8026	2.67891e-05	0.000339328	0.000169194	IL7R/HLA-DRA/HLA-DQA1/HLA-DRB1	4	BM3_BM0_C11
Th17 cell differentiation	Th17 cell differentiation	4/15	107/8026	3.64025e-05	0.000395227	0.000197066	FOS/HLA-DRA/HLA-DQA1/HLA-DRB1	4	BM3_BM0_C11
Allograft rejection	Allograft rejection	3/15	38/8026	4.28446e-05	0.000407024	0.000202948	HLA-DRA/HLA-DQA1/HLA-DRB1	3	BM3_BM0_C11
Graft-versus-host disease	Graft-versus-host disease	3/15	41/8026	5.39577e-05	0.000455642	0.00022719	HLA-DRA/HLA-DQA1/HLA-DRB1	3	BM3_BM0_C11
Type I diabetes mellitus	Type I diabetes mellitus	3/15	43/8026	6.23262e-05	0.000473679	0.000236183	HLA-DRA/HLA-DQA1/HLA-DRB1	3	BM3_BM0_C11
Intestinal immune network for IgA production	Intestinal immune network for IgA production	3/15	49/8026	9.24222e-05	0.000638553	0.000318392	HLA-DRA/HLA-DQA1/HLA-DRB1	3	BM3_BM0_C11
Autoimmune thyroid disease	Autoimmune thyroid disease	3/15	53/8026	0.000116987	0.000740919	0.000369433	HLA-DRA/HLA-DQA1/HLA-DRB1	3	BM3_BM0_C11
Viral myocarditis	Viral myocarditis	3/15	60/8026	0.000169552	0.000991229	0.000494242	HLA-DRA/HLA-DQA1/HLA-DRB1	3	BM3_BM0_C11
Inflammatory bowel disease (IBD)	Inflammatory bowel disease (IBD)	3/15	65/8026	0.000215212	0.00116829	0.000582528	HLA-DRA/HLA-DQA1/HLA-DRB1	3	BM3_BM0_C11
Tuberculosis	Tuberculosis	4/15	180/8026	0.00027521	0.0013944	0.000695267	CD74/HLA-DRA/HLA-DQA1/HLA-DRB1	4	BM3_BM0_C11
Epstein-Barr virus infection	Epstein-Barr virus infection	4/15	201/8026	0.00041954	0.00199281	0.000993647	TNFAIP3/HLA-DRA/HLA-DQA1/HLA-DRB1	4	BM3_BM0_C11
Human T-cell leukemia virus 1 infection	Human T-cell leukemia virus 1 infection	4/15	219/8026	0.000580982	0.00259733	0.00129507	FOS/HLA-DRA/HLA-DQA1/HLA-DRB1	4	BM3_BM0_C11
Staphylococcus aureus infection	Staphylococcus aureus infection	3/15	96/8026	0.000679855	0.0028705	0.00143127	HLA-DRA/HLA-DQA1/HLA-DRB1	3	BM3_BM0_C11
Toll-like receptor signaling pathway	Toll-like receptor signaling pathway	3/15	104/8026	0.000858729	0.00343491	0.0017127	FOS/CCL3L3/CCL4L2	3	BM3_BM0_C11
TNF signaling pathway	TNF signaling pathway	3/15	112/8026	0.00106515	0.00385482	0.00192207	FOS/TNFAIP3/JUNB	3	BM3_BM0_C11
Toxoplasmosis	Toxoplasmosis	3/15	112/8026	0.00106515	0.00385482	0.00192207	HLA-DRA/HLA-DQA1/HLA-DRB1	3	BM3_BM0_C11
Systemic lupus erythematosus	Systemic lupus erythematosus	3/15	136/8026	0.00186519	0.00644338	0.00321277	HLA-DRA/HLA-DQA1/HLA-DRB1	3	BM3_BM0_C11
Cell adhesion molecules (CAMs)	Cell adhesion molecules (CAMs)	3/15	148/8026	0.0023758	0.00785047	0.00391436	HLA-DRA/HLA-DQA1/HLA-DRB1	3	BM3_BM0_C11
Phagosome	Phagosome	3/15	152/8026	0.0025635	0.00811775	0.00404763	HLA-DRA/HLA-DQA1/HLA-DRB1	3	BM3_BM0_C11
Influenza A	Influenza A	3/15	170/8026	0.00352178	0.0107062	0.00533828	HLA-DRA/HLA-DQA1/HLA-DRB1	3	BM3_BM0_C11
Colorectal cancer	Colorectal cancer	2/15	86/8026	0.0108845	0.0309482	0.0154313	FOS/PMAIP1	2	BM3_BM0_C11
Herpes simplex virus 1 infection	Herpes simplex virus 1 infection	4/15	491/8026	0.0109948	0.0309482	0.0154313	CD74/HLA-DRA/HLA-DQA1/HLA-DRB1	4	BM3_BM0_C11
IL-17 signaling pathway	IL-17 signaling pathway	2/15	94/8026	0.0129052	0.0350283	0.0174656	FOS/TNFAIP3	2	BM3_BM0_C11
Viral protein interaction with cytokine and cytokine receptor	Viral protein interaction with cytokine and cytokine receptor	2/15	100/8026	0.0145206	0.0373543	0.0186254	CCL3L3/CCL4L2	2	BM3_BM0_C11
Chagas disease (American trypanosomiasis)	Chagas disease (American trypanosomiasis)	2/15	102/8026	0.0150777	0.0373543	0.0186254	FOS/CCL3L3	2	BM3_BM0_C11
NF-kappa B signaling pathway	NF-kappa B signaling pathway	2/15	104/8026	0.0156441	0.0373543	0.0186254	TNFAIP3/CCL4L2	2	BM3_BM0_C11
Cytokine-cytokine receptor interaction	Cytokine-cytokine receptor interaction	3/15	294/8026	0.0159584	0.0373543	0.0186254	IL7R/CCL3L3/CCL4L2	3	BM3_BM0_C11
Parathyroid hormone synthesis, secretion and action	Parathyroid hormone synthesis, secretion and action	2/15	106/8026	0.0162196	0.0373543	0.0186254	FOS/NR4A2	2	BM3_BM0_C11
Growth hormone synthesis, secretion and action	Growth hormone synthesis, secretion and action	2/15	119/8026	0.0201792	0.0451065	0.0224908	FOS/JUNB	2	BM3_BM0_C11
Viral protein interaction with cytokine and cytokine receptor	Viral protein interaction with cytokine and cytokine receptor	6/13	100/8026	5.1437e-09	2.57185e-07	1.89505e-07	CCL4L2/CCL4/IL10/CCL5/CCL3L3/CCR9	6	BM3_BM0_C12
Cytokine-cytokine receptor interaction	Cytokine-cytokine receptor interaction	7/13	294/8026	1.17089e-07	2.92723e-06	2.15691e-06	IL7R/CCL4L2/CCL4/IL10/CCL5/CCL3L3/CCR9	7	BM3_BM0_C12
Chemokine signaling pathway	Chemokine signaling pathway	5/13	189/8026	7.58259e-06	0.000126376	9.31195e-05	CCL4L2/CCL4/CCL5/CCL3L3/CCR9	5	BM3_BM0_C12
Toll-like receptor signaling pathway	Toll-like receptor signaling pathway	4/13	104/8026	1.73901e-05	0.000177391	0.000130709	CCL4L2/CCL4/CCL5/CCL3L3	4	BM3_BM0_C12
Human cytomegalovirus infection	Human cytomegalovirus infection	5/13	225/8026	1.77391e-05	0.000177391	0.000130709	CCL4L2/CCL4/CCL5/PTGER2/CCL3L3	5	BM3_BM0_C12
Cytosolic DNA-sensing pathway	Cytosolic DNA-sensing pathway	3/13	63/8026	0.000124651	0.00103876	0.000765401	CCL4L2/CCL4/CCL5	3	BM3_BM0_C12
Chagas disease (American trypanosomiasis)	Chagas disease (American trypanosomiasis)	3/13	102/8026	0.0005196	0.00371143	0.00273474	IL10/CCL5/CCL3L3	3	BM3_BM0_C12
Intestinal immune network for IgA production	Intestinal immune network for IgA production	2/13	49/8026	0.00272856	0.0157759	0.0116243	IL10/CCR9	2	BM3_BM0_C12
Malaria	Malaria	2/13	50/8026	0.00283966	0.0157759	0.0116243	KLRB1/IL10	2	BM3_BM0_C12
Rheumatoid arthritis	Rheumatoid arthritis	2/13	93/8026	0.00953503	0.0476752	0.0351291	CCL5/CCL3L3	2	BM3_BM0_C12
African trypanosomiasis	African trypanosomiasis	3/11	37/8026	1.45099e-05	0.000203139	0.000137462	HBB/HBA1/HBA2	3	BM3_BM0_C13
Malaria	Malaria	3/11	50/8026	3.62467e-05	0.000253727	0.000171695	HBB/HBA1/HBA2	3	BM3_BM0_C13
TNF signaling pathway	TNF signaling pathway	13/105	112/8026	1.79456e-09	3.35583e-07	2.60684e-07	TNFAIP3/FOS/JUNB/SOCS3/MAP3K8/JUN/NFKBIA/BCL3/CSF1/CSF2/CCL5/IRF1/CCL20	13	BM3_BM0_C2
IL-17 signaling pathway	IL-17 signaling pathway	10/105	94/8026	3.45206e-07	3.22768e-05	2.50729e-05	TNFAIP3/FOS/JUN/NFKBIA/FOSB/JUND/CSF2/TRAF4/CCL20/IFNG	10	BM3_BM0_C2
Rheumatoid arthritis	Rheumatoid arthritis	9/105	93/8026	3.06855e-06	0.000191273	0.000148582	FOS/JUN/CCL3L3/CSF1/CSF2/CCL5/CCL3/CCL20/IFNG	9	BM3_BM0_C2
MAPK signaling pathway	MAPK signaling pathway	15/105	294/8026	5.69709e-06	0.000224012	0.000174015	NR4A1/FOS/DUSP1/AREG/DUSP5/DUSP2/MAP3K8/JUN/DUSP8/JUND/GADD45A/GADD45G/CSF1/DUSP4/RASGRP3	15	BM3_BM0_C2
Osteoclast differentiation	Osteoclast differentiation	10/105	128/8026	5.98964e-06	0.000224012	0.000174015	FOS/JUNB/SOCS3/JUN/NFKBIA/FOSB/JUND/STAT1/CSF1/IFNG	10	BM3_BM0_C2
Chagas disease (American trypanosomiasis)	Chagas disease (American trypanosomiasis)	8/105	102/8026	5.20838e-05	0.00159943	0.00124245	FOS/JUN/NFKBIA/CCL3L3/CCL5/CCL3/C1QB/IFNG	8	BM3_BM0_C2
Toll-like receptor signaling pathway	Toll-like receptor signaling pathway	8/105	104/8026	5.98718e-05	0.00159943	0.00124245	FOS/MAP3K8/JUN/NFKBIA/CCL3L3/STAT1/CCL5/CCL3	8	BM3_BM0_C2
Colorectal cancer	Colorectal cancer	7/105	86/8026	0.000123501	0.00288683	0.00224252	CDKN1A/FOS/AREG/JUN/PMAIP1/GADD45A/GADD45G	7	BM3_BM0_C2
Hepatitis C	Hepatitis C	9/105	155/8026	0.000183188	0.00364553	0.00283188	CDKN1A/SOCS3/NFKBIA/STAT1/OAS1/LDLR/IFIT1/IFNG/MX1	9	BM3_BM0_C2
Transcriptional misregulation in cancer	Transcriptional misregulation in cancer	10/105	192/8026	0.000194948	0.00364553	0.00283188	CDKN1A/NFKBIZ/ZBTB16/GADD45A/GADD45G/SMAD1/CSF2/NR4A3/DEFA3/ETV7	10	BM3_BM0_C2
FoxO signaling pathway	FoxO signaling pathway	8/105	131/8026	0.000300685	0.00511164	0.00397077	CDKN1A/SGK1/IRS2/GADD45A/GADD45G/GABARAPL1/FBXO32/IL7R	8	BM3_BM0_C2
Cytokine-cytokine receptor interaction	Cytokine-cytokine receptor interaction	12/105	294/8026	0.000431439	0.00672325	0.00522268	OSM/PPBP/CCL3L3/CSF1/TNFSF9/CSF2/CD70/CCL5/CCL3/IL7R/CCL20/IFNG	12	BM3_BM0_C2
NOD-like receptor signaling pathway	NOD-like receptor signaling pathway	9/105	181/8026	0.00057809	0.0083156	0.00645963	TNFAIP3/JUN/NFKBIA/TXNIP/GABARAPL1/STAT1/OAS1/DEFA3/CCL5	9	BM3_BM0_C2
Jak-STAT signaling pathway	Jak-STAT signaling pathway	8/105	162/8026	0.00122982	0.0163406	0.0126935	CDKN1A/SOCS3/OSM/STAT1/CSF2/IL7R/CISH/IFNG	8	BM3_BM0_C2
African trypanosomiasis	African trypanosomiasis	4/105	37/8026	0.00131074	0.0163406	0.0126935	HBB/HBA2/HBA1/IFNG	4	BM3_BM0_C2
Influenza A	Influenza A	8/105	170/8026	0.00167374	0.0195618	0.0151958	SOCS3/NFKBIA/DNAJB1/STAT1/OAS1/CCL5/IFNG/MX1	8	BM3_BM0_C2
Viral protein interaction with cytokine and cytokine receptor	Viral protein interaction with cytokine and cytokine receptor	6/105	100/8026	0.00191655	0.0198844	0.0154464	PPBP/CCL3L3/CSF1/CCL5/CCL3/CCL20	6	BM3_BM0_C2
Apoptosis	Apoptosis	7/105	136/8026	0.00196879	0.0198844	0.0154464	FOS/LMNA/JUN/NFKBIA/PMAIP1/GADD45A/GADD45G	7	BM3_BM0_C2
Measles	Measles	7/105	138/8026	0.00213971	0.0198844	0.0154464	TNFAIP3/FOS/JUN/NFKBIA/STAT1/OAS1/MX1	7	BM3_BM0_C2
Prolactin signaling pathway	Prolactin signaling pathway	5/105	70/8026	0.0021483	0.0198844	0.0154464	FOS/SOCS3/STAT1/CISH/IRF1	5	BM3_BM0_C2
C-type lectin receptor signaling pathway	C-type lectin receptor signaling pathway	6/105	104/8026	0.00233934	0.0198844	0.0154464	JUN/NFKBIA/BCL3/EGR3/STAT1/IRF1	6	BM3_BM0_C2
T cell receptor signaling pathway	T cell receptor signaling pathway	6/105	104/8026	0.00233934	0.0198844	0.0154464	FOS/MAP3K8/JUN/NFKBIA/CSF2/IFNG	6	BM3_BM0_C2
Parathyroid hormone synthesis, secretion and action	Parathyroid hormone synthesis, secretion and action	6/105	106/8026	0.0025754	0.020142	0.0156465	NR4A2/CDKN1A/FOS/JUND/HBEGF/PDE4B	6	BM3_BM0_C2
p53 signaling pathway	p53 signaling pathway	5/105	73/8026	0.00258507	0.020142	0.0156465	CDKN1A/SESN1/PMAIP1/GADD45A/GADD45G	5	BM3_BM0_C2
Pertussis	Pertussis	5/105	76/8026	0.00308301	0.022602	0.0175575	FOS/JUN/CFL2/IRF1/C1QB	5	BM3_BM0_C2
Kaposi sarcoma-associated herpesvirus infection	Kaposi sarcoma-associated herpesvirus infection	8/105	189/8026	0.00324177	0.022602	0.0175575	CDKN1A/FOS/ZFP36/JUN/NFKBIA/GABARAPL1/STAT1/CSF2	8	BM3_BM0_C2
Leishmaniasis	Leishmaniasis	5/105	77/8026	0.0032634	0.022602	0.0175575	FOS/JUN/NFKBIA/STAT1/IFNG	5	BM3_BM0_C2
Malaria	Malaria	4/105	50/8026	0.00401406	0.0268082	0.0208248	HBB/HBA2/HBA1/IFNG	4	BM3_BM0_C2
Epstein-Barr virus infection	Epstein-Barr virus infection	8/105	201/8026	0.00470806	0.0303589	0.023583	TNFAIP3/CDKN1A/JUN/NFKBIA/GADD45A/GADD45G/STAT1/OAS1	8	BM3_BM0_C2
PD-L1 expression and PD-1 checkpoint pathway in cancer	PD-L1 expression and PD-1 checkpoint pathway in cancer	5/105	89/8026	0.00606155	0.0377837	0.0293507	FOS/JUN/NFKBIA/STAT1/IFNG	5	BM3_BM0_C2
Small cell lung cancer	Small cell lung cancer	5/105	92/8026	0.00696429	0.0406976	0.0316142	CDKN1A/NFKBIA/GADD45A/GADD45G/TRAF4	5	BM3_BM0_C2
Th1 and Th2 cell differentiation	Th1 and Th2 cell differentiation	5/105	92/8026	0.00696429	0.0406976	0.0316142	FOS/JUN/NFKBIA/STAT1/IFNG	5	BM3_BM0_C2
Osteoclast differentiation	Osteoclast differentiation	12/92	128/8026	1.9812e-08	3.64541e-06	2.6277e-06	FOS/IFNG/SOCS3/CSF1/TYROBP/JUNB/JUND/JUN/STAT1/FOSB/TNF/SOCS1	12	BM3_BM0_C3
Leishmaniasis	Leishmaniasis	9/92	77/8026	1.95531e-07	1.79889e-05	1.29668e-05	FOS/IFNG/JUN/STAT1/TNF/HLA-DQB1/HLA-DRA/IL4/HLA-DRB5	9	BM3_BM0_C3
Graft-versus-host disease	Graft-versus-host disease	7/92	41/8026	3.38019e-07	2.07318e-05	1.4944e-05	IFNG/KLRC1/KIR2DL3/TNF/HLA-DQB1/HLA-DRA/HLA-DRB5	7	BM3_BM0_C3
Inflammatory bowel disease (IBD)	Inflammatory bowel disease (IBD)	8/92	65/8026	6.47778e-07	2.97978e-05	2.14789e-05	IFNG/JUN/STAT1/TNF/HLA-DQB1/HLA-DRA/IL4/HLA-DRB5	8	BM3_BM0_C3
Th1 and Th2 cell differentiation	Th1 and Th2 cell differentiation	9/92	92/8026	9.14915e-07	3.07738e-05	2.21825e-05	FOS/IFNG/JUN/STAT1/JAG2/HLA-DQB1/HLA-DRA/IL4/HLA-DRB5	9	BM3_BM0_C3
Rheumatoid arthritis	Rheumatoid arthritis	9/92	93/8026	1.00349e-06	3.07738e-05	2.21825e-05	FOS/IFNG/CCL3/CSF1/JUN/TNF/HLA-DQB1/HLA-DRA/HLA-DRB5	9	BM3_BM0_C3
Hematopoietic cell lineage	Hematopoietic cell lineage	9/92	99/8026	1.70727e-06	4.48768e-05	3.23483e-05	IL7R/CD38/CSF1/TNF/HLA-DQB1/HLA-DRA/IL4/HLA-DRB5/CD34	9	BM3_BM0_C3
Antigen processing and presentation	Antigen processing and presentation	8/92	78/8026	2.6648e-06	6.12904e-05	4.41796e-05	IFNG/KLRC1/KIR2DL3/TNF/HLA-DQB1/CD74/HLA-DRA/HLA-DRB5	8	BM3_BM0_C3
Allograft rejection	Allograft rejection	6/92	38/8026	3.95501e-06	8.0858e-05	5.82844e-05	IFNG/TNF/HLA-DQB1/HLA-DRA/IL4/HLA-DRB5	6	BM3_BM0_C3
TNF signaling pathway	TNF signaling pathway	9/92	112/8026	4.79765e-06	8.82767e-05	6.3632e-05	TNFAIP3/FOS/SOCS3/CSF1/JUNB/JUN/MAP3K8/BCL3/TNF	9	BM3_BM0_C3
IL-17 signaling pathway	IL-17 signaling pathway	8/92	94/8026	1.08942e-05	0.00018223	0.000131356	TNFAIP3/FOS/IFNG/JUND/JUN/FOSB/TNF/IL4	8	BM3_BM0_C3
Asthma	Asthma	5/92	31/8026	2.38171e-05	0.000365196	0.000263242	TNF/HLA-DQB1/HLA-DRA/IL4/HLA-DRB5	5	BM3_BM0_C3
Th17 cell differentiation	Th17 cell differentiation	8/92	107/8026	2.82519e-05	0.000399873	0.000288238	FOS/IFNG/JUN/STAT1/HLA-DQB1/HLA-DRA/IL4/HLA-DRB5	8	BM3_BM0_C3
Human T-cell leukemia virus 1 infection	Human T-cell leukemia virus 1 infection	11/92	219/8026	3.74524e-05	0.000482487	0.000347788	FOS/CDKN1A/JUN/ZFP36/MYC/TNF/HLA-DQB1/HLA-DRA/EGR1/HLA-DRB5/EGR2	11	BM3_BM0_C3
Toxoplasmosis	Toxoplasmosis	8/92	112/8026	3.93332e-05	0.000482487	0.000347788	IFNG/LDLR/STAT1/TNF/HLA-DQB1/HLA-DRA/HLA-DRB5/SOCS1	8	BM3_BM0_C3
Jak-STAT signaling pathway	Jak-STAT signaling pathway	9/92	162/8026	9.23156e-05	0.00106163	0.000765248	IFNG/SOCS3/IL7R/CDKN1A/STAT1/MYC/IL4/MCL1/SOCS1	9	BM3_BM0_C3
Type I diabetes mellitus	Type I diabetes mellitus	5/92	43/8026	0.00012107	0.00125333	0.000903428	IFNG/TNF/HLA-DQB1/HLA-DRA/HLA-DRB5	5	BM3_BM0_C3
Cytokine-cytokine receptor interaction	Cytokine-cytokine receptor interaction	12/92	294/8026	0.000122608	0.00125333	0.000903428	IFNG/IL7R/CCL3/CD70/CSF1/TNF/TNFSF9/PPBP/CCL4/IL4/CCR4/CLCF1	12	BM3_BM0_C3
Toll-like receptor signaling pathway	Toll-like receptor signaling pathway	7/92	104/8026	0.000177908	0.0017229	0.00124191	FOS/CCL3/JUN/STAT1/MAP3K8/TNF/CCL4	7	BM3_BM0_C3
Hepatitis C	Hepatitis C	8/92	155/8026	0.000380834	0.00350367	0.00252553	IFNG/SOCS3/CDKN1A/LDLR/STAT1/MYC/IFIT1/TNF	8	BM3_BM0_C3
Epstein-Barr virus infection	Epstein-Barr virus infection	9/92	201/8026	0.000466802	0.00409008	0.00294822	TNFAIP3/CDKN1A/JUN/STAT1/MYC/TNF/HLA-DQB1/HLA-DRA/HLA-DRB5	9	BM3_BM0_C3
MAPK signaling pathway	MAPK signaling pathway	11/92	294/8026	0.000504955	0.00422326	0.00304423	FOS/DUSP5/DUSP1/CSF1/NR4A1/JUND/JUN/MYC/MAP3K8/TNF/DUSP4	11	BM3_BM0_C3
Apoptosis	Apoptosis	7/92	136/8026	0.000908841	0.00727073	0.00524092	FOS/PMAIP1/JUN/LMNA/TNF/LMNB1/MCL1	7	BM3_BM0_C3
Viral protein interaction with cytokine and cytokine receptor	Viral protein interaction with cytokine and cytokine receptor	6/92	100/8026	0.000966811	0.00741222	0.0053429	CCL3/CSF1/TNF/PPBP/CCL4/CCR4	6	BM3_BM0_C3
Tuberculosis	Tuberculosis	8/92	180/8026	0.00102406	0.0075371	0.00543292	IFNG/STAT1/TNF/HLA-DQB1/CD74/HLA-DRA/HLA-DRB5/PLK3	8	BM3_BM0_C3
C-type lectin receptor signaling pathway	C-type lectin receptor signaling pathway	6/92	104/8026	0.00118649	0.00808569	0.00582836	JUN/STAT1/BCL3/TNF/PLK3/EGR2	6	BM3_BM0_C3
T cell receptor signaling pathway	T cell receptor signaling pathway	6/92	104/8026	0.00118649	0.00808569	0.00582836	FOS/IFNG/JUN/MAP3K8/TNF/IL4	6	BM3_BM0_C3
Intestinal immune network for IgA production	Intestinal immune network for IgA production	4/92	49/8026	0.00231028	0.0151818	0.0109434	HLA-DQB1/HLA-DRA/IL4/HLA-DRB5	4	BM3_BM0_C3
Hepatitis B	Hepatitis B	7/92	162/8026	0.00249526	0.015832	0.0114121	FOS/CDKN1A/JUN/STAT1/MYC/TNF/EGR2	7	BM3_BM0_C3
Colorectal cancer	Colorectal cancer	5/92	86/8026	0.00297627	0.0182545	0.0131583	FOS/CDKN1A/PMAIP1/JUN/MYC	5	BM3_BM0_C3
Autoimmune thyroid disease	Autoimmune thyroid disease	4/92	53/8026	0.00308377	0.0183037	0.0131937	HLA-DQB1/HLA-DRA/IL4/HLA-DRB5	4	BM3_BM0_C3
Influenza A	Influenza A	7/92	170/8026	0.00326838	0.0187932	0.0135466	IFNG/SOCS3/STAT1/TNF/HLA-DQB1/HLA-DRA/HLA-DRB5	7	BM3_BM0_C3
TGF-beta signaling pathway	TGF-beta signaling pathway	5/92	94/8026	0.0043672	0.0243504	0.0175524	IFNG/SMAD1/ID1/MYC/TNF	5	BM3_BM0_C3
Fluid shear stress and atherosclerosis	Fluid shear stress and atherosclerosis	6/92	139/8026	0.00510346	0.0276187	0.0199082	FOS/IFNG/DUSP1/JUN/TNF/HMOX1	6	BM3_BM0_C3
Kaposi sarcoma-associated herpesvirus infection	Kaposi sarcoma-associated herpesvirus infection	7/92	189/8026	0.00583389	0.0306696	0.0221074	FOS/CDKN1A/JUN/STAT1/ZFP36/MYC/CCR4	7	BM3_BM0_C3
Chagas disease (American trypanosomiasis)	Chagas disease (American trypanosomiasis)	5/92	102/8026	0.00617011	0.0315361	0.022732	FOS/IFNG/CCL3/JUN/TNF	5	BM3_BM0_C3
Transcriptional misregulation in cancer	Transcriptional misregulation in cancer	7/92	192/8026	0.00634776	0.0315672	0.0227544	CDKN1A/NFKBIZ/ETV7/SMAD1/MYC/BAIAP3/NR4A3	7	BM3_BM0_C3
Parathyroid hormone synthesis, secretion and action	Parathyroid hormone synthesis, secretion and action	5/92	106/8026	0.00724422	0.0350773	0.0252845	FOS/NR4A2/CDKN1A/JUND/EGR1	5	BM3_BM0_C3
Prolactin signaling pathway	Prolactin signaling pathway	4/92	70/8026	0.00833293	0.0393115	0.0283366	FOS/SOCS3/STAT1/SOCS1	4	BM3_BM0_C3
African trypanosomiasis	African trypanosomiasis	3/92	37/8026	0.00854597	0.0393115	0.0283366	IFNG/HBB/TNF	3	BM3_BM0_C3
Pertussis	Pertussis	4/92	76/8026	0.0110712	0.0496854	0.0358145	FOS/JUN/IRF8/TNF	4	BM3_BM0_C3
Antigen processing and presentation	Antigen processing and presentation	13/96	78/8026	5.19992e-12	1.03478e-09	7.00621e-10	KLRC2/CD8B/CD8A/HLA-DQA1/IFNG/CD74/HLA-DRA/HLA-DQB1/KLRC1/KLRC3/HLA-DMB/HLA-DMA/KIR2DL1	13	BM3_BM0_C4
Leishmaniasis	Leishmaniasis	12/96	77/8026	8.23888e-11	8.19768e-09	5.5504e-09	FOS/HLA-DQA1/IFNG/JUN/HLA-DRA/STAT1/NCF1/HLA-DQB1/FCGR3A/HLA-DMB/HLA-DMA/NFKBIA	12	BM3_BM0_C4
Osteoclast differentiation	Osteoclast differentiation	14/96	128/8026	2.65732e-10	1.76269e-08	1.19346e-08	FOS/SOCS3/JUNB/FOSB/IFNG/JUN/CSF1/STAT1/JUND/NCF1/SOCS1/FCGR3A/PLCG2/NFKBIA	14	BM3_BM0_C4
Rheumatoid arthritis	Rheumatoid arthritis	12/96	93/8026	7.98896e-10	3.48304e-08	2.35826e-08	FOS/HLA-DQA1/IFNG/JUN/LTB/CCL3/CSF1/HLA-DRA/HLA-DQB1/CCL3L3/HLA-DMB/HLA-DMA	12	BM3_BM0_C4
Graft-versus-host disease	Graft-versus-host disease	9/96	41/8026	8.75136e-10	3.48304e-08	2.35826e-08	HLA-DQA1/IFNG/HLA-DRA/HLA-DQB1/KLRC1/FAS/HLA-DMB/HLA-DMA/KIR2DL1	9	BM3_BM0_C4
Hematopoietic cell lineage	Hematopoietic cell lineage	11/96	99/8026	2.12102e-08	7.03473e-07	4.763e-07	CD8B/IL7R/CD8A/HLA-DQA1/CD38/CSF1/HLA-DRA/HLA-DQB1/HLA-DMB/TFRC/HLA-DMA	11	BM3_BM0_C4
Th1 and Th2 cell differentiation	Th1 and Th2 cell differentiation	10/96	92/8026	1.19687e-07	3.40254e-06	2.30376e-06	FOS/HLA-DQA1/IFNG/JUN/HLA-DRA/STAT1/HLA-DQB1/HLA-DMB/HLA-DMA/NFKBIA	10	BM3_BM0_C4
Allograft rejection	Allograft rejection	7/96	38/8026	2.61879e-07	6.51423e-06	4.41059e-06	HLA-DQA1/IFNG/HLA-DRA/HLA-DQB1/FAS/HLA-DMB/HLA-DMA	7	BM3_BM0_C4
Th17 cell differentiation	Th17 cell differentiation	10/96	107/8026	5.03324e-07	1.11291e-05	7.53515e-06	FOS/HLA-DQA1/IFNG/JUN/HLA-DRA/STAT1/HLA-DQB1/HLA-DMB/HLA-DMA/NFKBIA	10	BM3_BM0_C4
Type I diabetes mellitus	Type I diabetes mellitus	7/96	43/8026	6.36879e-07	1.18147e-05	7.99938e-06	HLA-DQA1/IFNG/HLA-DRA/HLA-DQB1/FAS/HLA-DMB/HLA-DMA	7	BM3_BM0_C4
Epstein-Barr virus infection	Epstein-Barr virus infection	13/96	201/8026	6.7205e-07	1.18147e-05	7.99938e-06	TNFAIP3/HLA-DQA1/JUN/GADD45A/HLA-DRA/STAT1/CDKN1A/HLA-DQB1/FAS/HLA-DMB/HLA-DMA/PLCG2/NFKBIA	13	BM3_BM0_C4
Influenza A	Influenza A	12/96	170/8026	7.38147e-07	1.18147e-05	7.99938e-06	SOCS3/HLA-DQA1/IFNG/HLA-DRA/STAT1/MX1/HLA-DQB1/FAS/HLA-DMB/DNAJB1/HLA-DMA/NFKBIA	12	BM3_BM0_C4
TNF signaling pathway	TNF signaling pathway	10/96	112/8026	7.71816e-07	1.18147e-05	7.99938e-06	FOS/TNFAIP3/SOCS3/JUNB/JUN/CSF1/BCL3/MAP3K8/FAS/NFKBIA	10	BM3_BM0_C4
Inflammatory bowel disease (IBD)	Inflammatory bowel disease (IBD)	8/96	65/8026	8.9965e-07	1.27879e-05	8.65828e-06	HLA-DQA1/IFNG/JUN/HLA-DRA/STAT1/HLA-DQB1/HLA-DMB/HLA-DMA	8	BM3_BM0_C4
African trypanosomiasis	African trypanosomiasis	6/96	37/8026	4.31221e-06	5.72087e-05	3.87343e-05	HBA2/HBA1/IFNG/HBB/FAS/PLCB1	6	BM3_BM0_C4
Toxoplasmosis	Toxoplasmosis	9/96	112/8026	6.83506e-06	8.5011e-05	5.75584e-05	HLA-DQA1/IFNG/HLA-DRA/STAT1/SOCS1/HLA-DQB1/HLA-DMB/HLA-DMA/NFKBIA	9	BM3_BM0_C4
Cell adhesion molecules (CAMs)	Cell adhesion molecules (CAMs)	10/96	148/8026	9.74917e-06	0.000114123	7.7269e-05	CD8B/TIGIT/CD8A/HLA-DQA1/PECAM1/HLA-DRA/HLA-DQB1/HLA-DMB/HLA-DMA/CD226	10	BM3_BM0_C4
Chagas disease (American trypanosomiasis)	Chagas disease (American trypanosomiasis)	8/96	102/8026	2.72112e-05	0.000300835	0.000203686	FOS/IFNG/JUN/CCL3/CCL3L3/FAS/PLCB1/NFKBIA	8	BM3_BM0_C4
Asthma	Asthma	5/96	31/8026	2.92838e-05	0.00030671	0.000207664	HLA-DQA1/HLA-DRA/HLA-DQB1/HLA-DMB/HLA-DMA	5	BM3_BM0_C4
Toll-like receptor signaling pathway	Toll-like receptor signaling pathway	8/96	104/8026	3.1342e-05	0.000311853	0.000211146	FOS/JUN/CCL3/STAT1/CCL3L3/CCL4/MAP3K8/NFKBIA	8	BM3_BM0_C4
Autoimmune thyroid disease	Autoimmune thyroid disease	6/96	53/8026	3.65045e-05	0.000345923	0.000234214	HLA-DQA1/HLA-DRA/HLA-DQB1/FAS/HLA-DMB/HLA-DMA	6	BM3_BM0_C4
Tuberculosis	Tuberculosis	10/96	180/8026	5.3318e-05	0.000482286	0.000326541	HLA-DQA1/IFNG/PLK3/CD74/HLA-DRA/STAT1/HLA-DQB1/FCGR3A/HLA-DMB/HLA-DMA	10	BM3_BM0_C4
Human T-cell leukemia virus 1 infection	Human T-cell leukemia virus 1 infection	11/96	219/8026	5.58424e-05	0.000483158	0.000327132	FOS/HLA-DQA1/ZFP36/JUN/HLA-DRA/CDKN2A/CDKN1A/HLA-DQB1/HLA-DMB/HLA-DMA/NFKBIA	11	BM3_BM0_C4
IL-17 signaling pathway	IL-17 signaling pathway	7/96	94/8026	0.000123196	0.0010215	0.000691625	FOS/TNFAIP3/FOSB/IFNG/JUN/JUND/NFKBIA	7	BM3_BM0_C4
Natural killer cell mediated cytotoxicity	Natural killer cell mediated cytotoxicity	8/96	131/8026	0.000161653	0.00128676	0.000871227	KLRC2/IFNG/KLRC1/KLRC3/FCGR3A/FAS/PLCG2/KIR2DL1	8	BM3_BM0_C4
Cytokine-cytokine receptor interaction	Cytokine-cytokine receptor interaction	12/96	294/8026	0.00018523	0.00136522	0.000924347	CD70/IL7R/TNFSF9/IFNG/LTB/CCL3/XCL1/TNFRSF9/CSF1/CCL3L3/CCL4/FAS	12	BM3_BM0_C4
MAPK signaling pathway	MAPK signaling pathway	12/96	294/8026	0.00018523	0.00136522	0.000924347	FOS/DUSP1/JUN/DUSP5/AREG/CSF1/GADD45A/NR4A1/JUND/MAP3K8/ERBB2/FAS	12	BM3_BM0_C4
Apoptosis	Apoptosis	8/96	136/8026	0.000209439	0.00148851	0.00100783	FOS/JUN/PMAIP1/GADD45A/LMNA/FAS/NFKBIA/MCL1	8	BM3_BM0_C4
T cell receptor signaling pathway	T cell receptor signaling pathway	7/96	104/8026	0.000232033	0.00159223	0.00107805	FOS/CD8B/CD8A/IFNG/JUN/MAP3K8/NFKBIA	7	BM3_BM0_C4
Parathyroid hormone synthesis, secretion and action	Parathyroid hormone synthesis, secretion and action	7/96	106/8026	0.000261071	0.00173177	0.00117253	FOS/NR4A2/JUND/CDKN1A/PDE4B/PDE4A/PLCB1	7	BM3_BM0_C4
Intestinal immune network for IgA production	Intestinal immune network for IgA production	5/96	49/8026	0.000277286	0.00178	0.00120518	HLA-DQA1/HLA-DRA/HLA-DQB1/HLA-DMB/HLA-DMA	5	BM3_BM0_C4
Malaria	Malaria	5/96	50/8026	0.000305206	0.001898	0.00128508	HBA2/HBA1/IFNG/PECAM1/HBB	5	BM3_BM0_C4
Phagosome	Phagosome	8/96	152/8026	0.000446063	0.0026899	0.00182125	HLA-DQA1/HLA-DRA/NCF1/HLA-DQB1/FCGR3A/HLA-DMB/TFRC/HLA-DMA	8	BM3_BM0_C4
Growth hormone synthesis, secretion and action	Growth hormone synthesis, secretion and action	7/96	119/8026	0.000529053	0.00309652	0.00209656	FOS/SOCS3/JUNB/STAT1/SOCS1/PLCG2/PLCB1	7	BM3_BM0_C4
Colorectal cancer	Colorectal cancer	6/96	86/8026	0.000544621	0.00309656	0.00209659	FOS/JUN/PMAIP1/AREG/GADD45A/CDKN1A	6	BM3_BM0_C4
Viral myocarditis	Viral myocarditis	5/96	60/8026	0.000716051	0.00395817	0.00267996	HLA-DQA1/HLA-DRA/HLA-DQB1/HLA-DMB/HLA-DMA	5	BM3_BM0_C4
Staphylococcus aureus infection	Staphylococcus aureus infection	6/96	96/8026	0.000975854	0.00524851	0.00355361	HLA-DQA1/HLA-DRA/HLA-DQB1/FCGR3A/HLA-DMB/HLA-DMA	6	BM3_BM0_C4
Systemic lupus erythematosus	Systemic lupus erythematosus	7/96	136/8026	0.00116921	0.00612297	0.00414568	HLA-DQA1/IFNG/HLA-DRA/HLA-DQB1/FCGR3A/HLA-DMB/HLA-DMA	7	BM3_BM0_C4
Non-small cell lung cancer	Non-small cell lung cancer	5/96	68/8026	0.00126773	0.00633388	0.00428848	GADD45A/CDKN2A/CDKN1A/ERBB2/PLCG2	5	BM3_BM0_C4
Measles	Measles	7/96	138/8026	0.00127314	0.00633388	0.00428848	FOS/TNFAIP3/JUN/STAT1/MX1/FAS/NFKBIA	7	BM3_BM0_C4
Fluid shear stress and atherosclerosis	Fluid shear stress and atherosclerosis	7/96	139/8026	0.00132776	0.00644447	0.00436335	FOS/DUSP1/IFNG/JUN/PECAM1/NCF1/HMOX1	7	BM3_BM0_C4
C-type lectin receptor signaling pathway	C-type lectin receptor signaling pathway	6/96	104/8026	0.00147966	0.00684774	0.0046364	JUN/PLK3/STAT1/BCL3/PLCG2/NFKBIA	6	BM3_BM0_C4
NF-kappa B signaling pathway	NF-kappa B signaling pathway	6/96	104/8026	0.00147966	0.00684774	0.0046364	TNFAIP3/LTB/GADD45A/CCL4/PLCG2/NFKBIA	6	BM3_BM0_C4
p53 signaling pathway	p53 signaling pathway	5/96	73/8026	0.00174298	0.00788301	0.00533735	PMAIP1/GADD45A/CDKN2A/CDKN1A/FAS	5	BM3_BM0_C4
Chemokine signaling pathway	Chemokine signaling pathway	8/96	189/8026	0.0018442	0.00797102	0.00539693	CCL3/XCL1/STAT1/NCF1/CCL3L3/CCL4/PLCB1/NFKBIA	8	BM3_BM0_C4
Kaposi sarcoma-associated herpesvirus infection	Kaposi sarcoma-associated herpesvirus infection	8/96	189/8026	0.0018442	0.00797102	0.00539693	FOS/ZFP36/JUN/STAT1/CDKN1A/FAS/PLCG2/NFKBIA	8	BM3_BM0_C4
HIF-1 signaling pathway	HIF-1 signaling pathway	6/96	109/8026	0.0018826	0.00797102	0.00539693	IFNG/CDKN1A/HMOX1/ERBB2/TFRC/PLCG2	6	BM3_BM0_C4
Pancreatic cancer	Pancreatic cancer	5/96	76/8026	0.00208439	0.00864153	0.00585091	GADD45A/STAT1/CDKN2A/CDKN1A/ERBB2	5	BM3_BM0_C4
Hepatitis C	Hepatitis C	7/96	155/8026	0.00247843	0.0100654	0.006815	SOCS3/IFNG/STAT1/CDKN1A/MX1/FAS/NFKBIA	7	BM3_BM0_C4
Jak-STAT signaling pathway	Jak-STAT signaling pathway	7/96	162/8026	0.00317493	0.0126362	0.0085556	SOCS3/IL7R/IFNG/STAT1/SOCS1/CDKN1A/MCL1	7	BM3_BM0_C4
ErbB signaling pathway	ErbB signaling pathway	5/96	85/8026	0.00340171	0.0132734	0.00898698	JUN/AREG/CDKN1A/ERBB2/PLCG2	5	BM3_BM0_C4
PD-L1 expression and PD-1 checkpoint pathway in cancer	PD-L1 expression and PD-1 checkpoint pathway in cancer	5/96	89/8026	0.0041466	0.0158687	0.0107442	FOS/IFNG/JUN/STAT1/NFKBIA	5	BM3_BM0_C4
Mineral absorption	Mineral absorption	4/96	58/8026	0.00497895	0.0186945	0.0126575	MT2A/HMOX1/MT1E/MT1F	4	BM3_BM0_C4
Human cytomegalovirus infection	Human cytomegalovirus infection	8/96	225/8026	0.00537097	0.019793	0.0134013	CCL3/CDKN2A/CDKN1A/CCL3L3/CCL4/FAS/PLCB1/NFKBIA	8	BM3_BM0_C4
NOD-like receptor signaling pathway	NOD-like receptor signaling pathway	7/96	181/8026	0.00582668	0.021082	0.014274	TNFAIP3/JUN/TXNIP/STAT1/GBP4/PLCB1/NFKBIA	7	BM3_BM0_C4
Viral protein interaction with cytokine and cytokine receptor	Viral protein interaction with cytokine and cytokine receptor	5/96	100/8026	0.0067874	0.0241195	0.0163306	CCL3/XCL1/CSF1/CCL3L3/CCL4	5	BM3_BM0_C4
Prolactin signaling pathway	Prolactin signaling pathway	4/96	70/8026	0.00965322	0.0337016	0.0228183	FOS/SOCS3/STAT1/SOCS1	4	BM3_BM0_C4
Oxytocin signaling pathway	Oxytocin signaling pathway	6/96	154/8026	0.0101714	0.0348606	0.023603	FOS/JUN/CD38/RGS2/CDKN1A/PLCB1	6	BM3_BM0_C4
Primary immunodeficiency	Primary immunodeficiency	3/96	38/8026	0.0103355	0.0348606	0.023603	CD8B/IL7R/CD8A	3	BM3_BM0_C4
MicroRNAs in cancer	MicroRNAs in cancer	9/96	310/8026	0.0115926	0.0384489	0.0260325	DDIT4/CDKN2A/SOCS1/CDKN1A/HMOX1/ERBB2/SPRY2/PLCG2/MCL1	9	BM3_BM0_C4
Glioma	Glioma	4/96	75/8026	0.0122322	0.0399052	0.0270186	GADD45A/CDKN2A/CDKN1A/PLCG2	4	BM3_BM0_C4
Bladder cancer	Bladder cancer	3/96	41/8026	0.0127288	0.0399255	0.0270324	CDKN2A/CDKN1A/ERBB2	3	BM3_BM0_C4
Chronic myeloid leukemia	Chronic myeloid leukemia	4/96	76/8026	0.012796	0.0399255	0.0270324	GADD45A/CDKN2A/CDKN1A/NFKBIA	4	BM3_BM0_C4
Hepatitis B	Hepatitis B	6/96	162/8026	0.0128404	0.0399255	0.0270324	FOS/JUN/STAT1/CDKN1A/FAS/NFKBIA	6	BM3_BM0_C4
TNF signaling pathway	TNF signaling pathway	9/63	112/8026	1.83073e-07	2.7644e-05	1.9849e-05	TNFAIP3/SOCS3/FOS/JUNB/NFKBIA/JUN/IRF1/CSF1/MAP3K8	9	BM3_BM0_C5
Osteoclast differentiation	Osteoclast differentiation	9/63	128/8026	5.7597e-07	4.34858e-05	3.12237e-05	SOCS3/FOS/JUNB/NFKBIA/JUND/JUN/STAT1/FOSB/CSF1	9	BM3_BM0_C5
MAPK signaling pathway	MAPK signaling pathway	12/63	294/8026	2.33186e-06	0.00011737	8.42742e-05	FOS/DUSP1/NR4A1/AREG/JUND/JUN/GADD45A/DUSP2/MYC/DUSP8/CSF1/MAP3K8	12	BM3_BM0_C5
Colorectal cancer	Colorectal cancer	7/63	86/8026	4.31396e-06	0.000162852	0.000116931	FOS/AREG/JUN/GADD45A/MYC/PMAIP1/CDKN1A	7	BM3_BM0_C5
Hepatitis C	Hepatitis C	8/63	155/8026	2.54175e-05	0.000767609	0.000551159	SOCS3/NFKBIA/STAT1/MYC/IFIT1/CDKN1A/OAS1/MX1	8	BM3_BM0_C5
IL-17 signaling pathway	IL-17 signaling pathway	6/63	94/8026	8.72504e-05	0.00203984	0.00146465	TNFAIP3/FOS/NFKBIA/JUND/JUN/FOSB	6	BM3_BM0_C5
Measles	Measles	7/63	138/8026	9.45621e-05	0.00203984	0.00146465	TNFAIP3/FOS/NFKBIA/JUN/STAT1/OAS1/MX1	7	BM3_BM0_C5
Epstein-Barr virus infection	Epstein-Barr virus infection	8/63	201/8026	0.000159883	0.00301778	0.00216683	TNFAIP3/NFKBIA/JUN/GADD45A/STAT1/MYC/CDKN1A/OAS1	8	BM3_BM0_C5
PI3K-Akt signaling pathway	PI3K-Akt signaling pathway	10/63	354/8026	0.000387923	0.00650849	0.00467322	NR4A1/AREG/DDIT4/OSM/IL7R/MYC/SGK1/CSF1/CDKN1A/MYB	10	BM3_BM0_C5
NOD-like receptor signaling pathway	NOD-like receptor signaling pathway	7/63	181/8026	0.000503466	0.00733818	0.00526896	TNFAIP3/NFKBIA/JUN/STAT1/TXNIP/DEFA3/OAS1	7	BM3_BM0_C5
FoxO signaling pathway	FoxO signaling pathway	6/63	131/8026	0.00053457	0.00733818	0.00526896	IRS2/GADD45A/IL7R/SGK1/CDKN1A/FBXO32	6	BM3_BM0_C5
Kaposi sarcoma-associated herpesvirus infection	Kaposi sarcoma-associated herpesvirus infection	7/63	189/8026	0.000652143	0.00820614	0.00589217	FOS/NFKBIA/JUN/ZFP36/STAT1/MYC/CDKN1A	7	BM3_BM0_C5
Toll-like receptor signaling pathway	Toll-like receptor signaling pathway	5/63	104/8026	0.00128477	0.0149231	0.0107151	FOS/NFKBIA/JUN/STAT1/MAP3K8	5	BM3_BM0_C5
Parathyroid hormone synthesis, secretion and action	Parathyroid hormone synthesis, secretion and action	5/63	106/8026	0.00139892	0.0150884	0.0108337	NR4A2/FOS/JUND/PDE4B/CDKN1A	5	BM3_BM0_C5
Hepatitis B	Hepatitis B	6/63	162/8026	0.00161938	0.0152829	0.0109735	FOS/NFKBIA/JUN/STAT1/MYC/CDKN1A	6	BM3_BM0_C5
Jak-STAT signaling pathway	Jak-STAT signaling pathway	6/63	162/8026	0.00161938	0.0152829	0.0109735	SOCS3/OSM/IL7R/STAT1/MYC/CDKN1A	6	BM3_BM0_C5
Influenza A	Influenza A	6/63	170/8026	0.00206909	0.0179993	0.0129239	SOCS3/NFKBIA/STAT1/DNAJB1/OAS1/MX1	6	BM3_BM0_C5
Prolactin signaling pathway	Prolactin signaling pathway	4/63	70/8026	0.00214561	0.0179993	0.0129239	SOCS3/FOS/STAT1/IRF1	4	BM3_BM0_C5
Growth hormone synthesis, secretion and action	Growth hormone synthesis, secretion and action	5/63	119/8026	0.00233225	0.0185353	0.0133087	SOCS3/FOS/JUNB/IRS2/STAT1	5	BM3_BM0_C5
Chronic myeloid leukemia	Chronic myeloid leukemia	4/63	76/8026	0.00289894	0.0199582	0.0143304	NFKBIA/GADD45A/MYC/CDKN1A	4	BM3_BM0_C5
African trypanosomiasis	African trypanosomiasis	3/63	37/8026	0.00296131	0.0199582	0.0143304	HBA2/HBB/HBA1	3	BM3_BM0_C5
Thyroid cancer	Thyroid cancer	3/63	37/8026	0.00296131	0.0199582	0.0143304	GADD45A/MYC/CDKN1A	3	BM3_BM0_C5
Leishmaniasis	Leishmaniasis	4/63	77/8026	0.00304	0.0199582	0.0143304	FOS/NFKBIA/JUN/STAT1	4	BM3_BM0_C5
Transcriptional misregulation in cancer	Transcriptional misregulation in cancer	6/63	192/8026	0.00379643	0.0238859	0.0171505	GADD45A/MYC/DEFA3/NFKBIZ/ZBTB16/CDKN1A	6	BM3_BM0_C5
Apoptosis	Apoptosis	5/63	136/8026	0.00415191	0.0250775	0.0180062	FOS/NFKBIA/JUN/GADD45A/PMAIP1	5	BM3_BM0_C5
ErbB signaling pathway	ErbB signaling pathway	4/63	85/8026	0.00434124	0.0252126	0.0181031	AREG/JUN/MYC/CDKN1A	4	BM3_BM0_C5
PD-L1 expression and PD-1 checkpoint pathway in cancer	PD-L1 expression and PD-1 checkpoint pathway in cancer	4/63	89/8026	0.00511445	0.028603	0.0205376	FOS/NFKBIA/JUN/STAT1	4	BM3_BM0_C5
Small cell lung cancer	Small cell lung cancer	4/63	92/8026	0.0057516	0.0290339	0.020847	NFKBIA/GADD45A/MYC/CDKN1A	4	BM3_BM0_C5
Th1 and Th2 cell differentiation	Th1 and Th2 cell differentiation	4/63	92/8026	0.0057516	0.0290339	0.020847	FOS/NFKBIA/JUN/STAT1	4	BM3_BM0_C5
Breast cancer	Breast cancer	5/63	147/8026	0.00576833	0.0290339	0.020847	FOS/JUN/GADD45A/MYC/CDKN1A	5	BM3_BM0_C5
Malaria	Malaria	3/63	50/8026	0.00694914	0.0338256	0.0242875	HBA2/HBB/HBA1	3	BM3_BM0_C5
Human T-cell leukemia virus 1 infection	Human T-cell leukemia virus 1 infection	6/63	219/8026	0.00716834	0.0338256	0.0242875	FOS/NFKBIA/JUN/ZFP36/MYC/CDKN1A	6	BM3_BM0_C5
C-type lectin receptor signaling pathway	C-type lectin receptor signaling pathway	4/63	104/8026	0.00882746	0.0392043	0.0281495	NFKBIA/JUN/STAT1/IRF1	4	BM3_BM0_C5
T cell receptor signaling pathway	T cell receptor signaling pathway	4/63	104/8026	0.00882746	0.0392043	0.0281495	FOS/NFKBIA/JUN/MAP3K8	4	BM3_BM0_C5
Th17 cell differentiation	Th17 cell differentiation	4/63	107/8026	0.00973634	0.0420053	0.0301607	FOS/NFKBIA/JUN/STAT1	4	BM3_BM0_C5
Endometrial cancer	Endometrial cancer	3/63	58/8026	0.0104655	0.0438972	0.031519	GADD45A/MYC/CDKN1A	3	BM3_BM0_C5
Osteoclast differentiation	Osteoclast differentiation	9/59	128/8026	3.22667e-07	2.59811e-05	1.7608e-05	FOS/SOCS3/JUNB/IFNG/NFKBIA/JUND/JUN/RELB/FOSB	9	BM3_BM0_C6
IL-17 signaling pathway	IL-17 signaling pathway	8/59	94/8026	3.55906e-07	2.59811e-05	1.7608e-05	TNFAIP3/FOS/IFNG/NFKBIA/JUND/S100A8/JUN/FOSB	8	BM3_BM0_C6
Viral protein interaction with cytokine and cytokine receptor	Viral protein interaction with cytokine and cytokine receptor	8/59	100/8026	5.75011e-07	2.79838e-05	1.89653e-05	CCL3/PPBP/IL18RAP/CCR9/CCL3L3/IL10/PF4/CCR7	8	BM3_BM0_C6
TNF signaling pathway	TNF signaling pathway	8/59	112/8026	1.37228e-06	5.00884e-05	3.3946e-05	TNFAIP3/FOS/SOCS3/JUNB/NFKBIA/JUN/BCL3/MAP3K8	8	BM3_BM0_C6
Cytokine-cytokine receptor interaction	Cytokine-cytokine receptor interaction	11/59	294/8026	7.69872e-06	0.000204927	0.000138884	IFNG/CCL3/PPBP/IL18RAP/CCR9/CCL3L3/IL10/TNFRSF8/IL7R/PF4/CCR7	11	BM3_BM0_C6
Chagas disease (American trypanosomiasis)	Chagas disease (American trypanosomiasis)	7/59	102/8026	8.63906e-06	0.000204927	0.000138884	FOS/IFNG/CCL3/NFKBIA/JUN/CCL3L3/IL10	7	BM3_BM0_C6
T cell receptor signaling pathway	T cell receptor signaling pathway	7/59	104/8026	9.82528e-06	0.000204927	0.000138884	FOS/IFNG/NFKBIA/ICOS/JUN/IL10/MAP3K8	7	BM3_BM0_C6
MAPK signaling pathway	MAPK signaling pathway	10/59	294/8026	4.76835e-05	0.000870224	0.00058977	FOS/DUSP1/DUSP2/DUSP4/DUSP5/JUND/STMN1/JUN/RELB/MAP3K8	10	BM3_BM0_C6
Toll-like receptor signaling pathway	Toll-like receptor signaling pathway	6/59	104/8026	0.000105785	0.00171607	0.00116302	FOS/CCL3/NFKBIA/JUN/CCL3L3/MAP3K8	6	BM3_BM0_C6
African trypanosomiasis	African trypanosomiasis	4/59	37/8026	0.000145161	0.00211935	0.00143633	IFNG/HBB/HBA2/IL10	4	BM3_BM0_C6
Leishmaniasis	Leishmaniasis	5/59	77/8026	0.000238202	0.00316159	0.00214268	FOS/IFNG/NFKBIA/JUN/IL10	5	BM3_BM0_C6
Chemokine signaling pathway	Chemokine signaling pathway	7/59	189/8026	0.000435242	0.00529449	0.00358819	CCL3/NFKBIA/PPBP/CCR9/CCL3L3/PF4/CCR7	7	BM3_BM0_C6
Malaria	Malaria	4/59	50/8026	0.000471427	0.00529449	0.00358819	IFNG/HBB/HBA2/IL10	4	BM3_BM0_C6
Rheumatoid arthritis	Rheumatoid arthritis	5/59	93/8026	0.000572899	0.00597451	0.00404906	FOS/IFNG/CCL3/JUN/CCL3L3	5	BM3_BM0_C6
Hepatitis C	Hepatitis C	6/59	155/8026	0.000911927	0.00869856	0.00589521	SOCS3/IFNG/NFKBIA/IFIT1/CDKN1A/MX1	6	BM3_BM0_C6
C-type lectin receptor signaling pathway	C-type lectin receptor signaling pathway	5/59	104/8026	0.000953267	0.00869856	0.00589521	NFKBIA/JUN/BCL3/RELB/IL10	5	BM3_BM0_C6
Inflammatory bowel disease (IBD)	Inflammatory bowel disease (IBD)	4/59	65/8026	0.00127692	0.0109665	0.00743224	IFNG/IL18RAP/JUN/IL10	4	BM3_BM0_C6
NOD-like receptor signaling pathway	NOD-like receptor signaling pathway	6/59	181/8026	0.00202455	0.0164213	0.0111291	TNFAIP3/TXNIP/NFKBIA/GBP4/JUN/TXN	6	BM3_BM0_C6
FoxO signaling pathway	FoxO signaling pathway	5/59	131/8026	0.00265327	0.0203883	0.0138176	IRS2/SGK1/IL10/CDKN1A/IL7R	5	BM3_BM0_C6
Measles	Measles	5/59	138/8026	0.0033235	0.0238352	0.0161537	TNFAIP3/FOS/NFKBIA/JUN/MX1	5	BM3_BM0_C6
Fluid shear stress and atherosclerosis	Fluid shear stress and atherosclerosis	5/59	139/8026	0.00342835	0.0238352	0.0161537	FOS/DUSP1/IFNG/JUN/TXN	5	BM3_BM0_C6
PD-L1 expression and PD-1 checkpoint pathway in cancer	PD-L1 expression and PD-1 checkpoint pathway in cancer	4/59	89/8026	0.00404097	0.0268173	0.0181747	FOS/IFNG/NFKBIA/JUN	4	BM3_BM0_C6
Th1 and Th2 cell differentiation	Th1 and Th2 cell differentiation	4/59	92/8026	0.00454966	0.0288804	0.0195729	FOS/IFNG/NFKBIA/JUN	4	BM3_BM0_C6
Human T-cell leukemia virus 1 infection	Human T-cell leukemia virus 1 infection	6/59	219/8026	0.00520053	0.0316365	0.0214408	FOS/NFKBIA/ZFP36/JUN/RELB/CDKN1A	6	BM3_BM0_C6
Intestinal immune network for IgA production	Intestinal immune network for IgA production	3/59	49/8026	0.00546968	0.0319429	0.0216484	ICOS/CCR9/IL10	3	BM3_BM0_C6
Jak-STAT signaling pathway	Jak-STAT signaling pathway	5/59	162/8026	0.00655419	0.0368043	0.0249431	SOCS3/IFNG/IL10/CDKN1A/IL7R	5	BM3_BM0_C6
Parathyroid hormone synthesis, secretion and action	Parathyroid hormone synthesis, secretion and action	4/59	106/8026	0.00749719	0.0402796	0.0272983	NR4A2/FOS/JUND/CDKN1A	4	BM3_BM0_C6
Th17 cell differentiation	Th17 cell differentiation	4/59	107/8026	0.00774626	0.0402796	0.0272983	FOS/IFNG/NFKBIA/JUN	4	BM3_BM0_C6
Insulin resistance	Insulin resistance	4/59	108/8026	0.00800074	0.0402796	0.0272983	SOCS3/NFKBIA/IRS2/PPP1R3E	4	BM3_BM0_C6
Pyrimidine metabolism	Pyrimidine metabolism	3/59	57/8026	0.00833405	0.040559	0.0274877	TYMS/TK1/TYMP	3	BM3_BM0_C6
Graft-versus-host disease	Graft-versus-host disease	12/101	41/8026	4.71948e-14	8.91982e-12	6.35888e-12	IFNG/KLRC1/HLA-DRB1/HLA-DQA1/HLA-DQB1/GZMB/TNF/HLA-DMB/HLA-DRB5/HLA-DRA/CD28/HLA-DMA	12	BM3_BM0_C7
Allograft rejection	Allograft rejection	11/101	38/8026	6.52934e-13	6.17023e-11	4.39871e-11	IFNG/HLA-DRB1/HLA-DQA1/HLA-DQB1/GZMB/TNF/HLA-DMB/HLA-DRB5/HLA-DRA/CD28/HLA-DMA	11	BM3_BM0_C7
Type I diabetes mellitus	Type I diabetes mellitus	11/101	43/8026	2.96355e-12	1.86704e-10	1.331e-10	IFNG/HLA-DRB1/HLA-DQA1/HLA-DQB1/GZMB/TNF/HLA-DMB/HLA-DRB5/HLA-DRA/CD28/HLA-DMA	11	BM3_BM0_C7
Rheumatoid arthritis	Rheumatoid arthritis	14/101	93/8026	6.50426e-12	3.07326e-10	2.19091e-10	IFNG/FOS/CCL3/CCL3L3/HLA-DRB1/HLA-DQA1/HLA-DQB1/TNF/HLA-DMB/HLA-DRB5/HLA-DRA/JUN/CD28/HLA-DMA	14	BM3_BM0_C7
Inflammatory bowel disease (IBD)	Inflammatory bowel disease (IBD)	12/101	65/8026	1.87837e-11	7.10023e-10	5.0617e-10	IFNG/HLA-DRB1/HLA-DQA1/HLA-DQB1/TNF/HLA-DMB/HLA-DRB5/HLA-DRA/JUN/IL18RAP/TBX21/HLA-DMA	12	BM3_BM0_C7
Leishmaniasis	Leishmaniasis	12/101	77/8026	1.5139e-10	4.76879e-09	3.39964e-09	IFNG/FOS/NFKBIA/HLA-DRB1/HLA-DQA1/HLA-DQB1/TNF/HLA-DMB/HLA-DRB5/HLA-DRA/JUN/HLA-DMA	12	BM3_BM0_C7
Antigen processing and presentation	Antigen processing and presentation	12/101	78/8026	1.77075e-10	4.78103e-09	3.40837e-09	IFNG/KLRC1/HLA-DRB1/HLA-DQA1/HLA-DQB1/TNF/LGMN/HLA-DMB/HLA-DRB5/HLA-DRA/CD74/HLA-DMA	12	BM3_BM0_C7
Th17 cell differentiation	Th17 cell differentiation	13/101	107/8026	6.1678e-10	1.45714e-08	1.03879e-08	IFNG/FOS/NFKBIA/IL6R/HLA-DRB1/HLA-DQA1/HLA-DQB1/HLA-DMB/HLA-DRB5/HLA-DRA/JUN/TBX21/HLA-DMA	13	BM3_BM0_C7
Autoimmune thyroid disease	Autoimmune thyroid disease	10/101	53/8026	7.88814e-10	1.65651e-08	1.18092e-08	HLA-DRB1/HLA-DQA1/HLA-DQB1/GZMB/HLA-DMB/HLA-DRB5/TSHR/HLA-DRA/CD28/HLA-DMA	10	BM3_BM0_C7
Th1 and Th2 cell differentiation	Th1 and Th2 cell differentiation	12/101	92/8026	1.2799e-09	2.41902e-08	1.7245e-08	IFNG/FOS/NFKBIA/HLA-DRB1/HLA-DQA1/HLA-DQB1/HLA-DMB/HLA-DRB5/HLA-DRA/JUN/TBX21/HLA-DMA	12	BM3_BM0_C7
Asthma	Asthma	8/101	31/8026	2.95195e-09	4.77691e-08	3.40542e-08	HLA-DRB1/HLA-DQA1/HLA-DQB1/TNF/HLA-DMB/HLA-DRB5/HLA-DRA/HLA-DMA	8	BM3_BM0_C7
Hematopoietic cell lineage	Hematopoietic cell lineage	12/101	99/8026	3.03296e-09	4.77691e-08	3.40542e-08	IL7R/IL6R/HLA-DRB1/HLA-DQA1/HLA-DQB1/TNF/HLA-DMB/ITGA1/CD59/HLA-DRB5/HLA-DRA/HLA-DMA	12	BM3_BM0_C7
Intestinal immune network for IgA production	Intestinal immune network for IgA production	9/101	49/8026	7.47042e-09	1.08608e-07	7.74262e-08	CCR9/HLA-DRB1/HLA-DQA1/HLA-DQB1/HLA-DMB/HLA-DRB5/HLA-DRA/CD28/HLA-DMA	9	BM3_BM0_C7
Systemic lupus erythematosus	Systemic lupus erythematosus	13/101	136/8026	1.22131e-08	1.64877e-07	1.1754e-07	ELANE/CTSG/IFNG/HLA-DRB1/HLA-DQA1/HLA-DQB1/TNF/HLA-DMB/HLA-DRB5/ACTN1/HLA-DRA/CD28/HLA-DMA	13	BM3_BM0_C7
Epstein-Barr virus infection	Epstein-Barr virus infection	15/101	201/8026	2.53723e-08	3.19691e-07	2.27905e-07	TNFAIP3/CDKN1A/NFKBIA/HLA-DRB1/HLA-DQA1/HLA-DQB1/TNF/HLA-DMB/GADD45G/HLA-DRB5/HLA-DRA/SAP30/JUN/GADD45B/HLA-DMA	15	BM3_BM0_C7
Viral protein interaction with cytokine and cytokine receptor	Viral protein interaction with cytokine and cytokine receptor	11/101	100/8026	4.04044e-08	4.77278e-07	3.40248e-07	CCR9/CCR7/CCL3/CCL3L3/IL6R/PPBP/CCL4/CX3CR1/PF4/TNF/IL18RAP	11	BM3_BM0_C7
Cytokine-cytokine receptor interaction	Cytokine-cytokine receptor interaction	17/101	294/8026	1.2002e-07	1.33434e-06	9.51244e-07	CCR9/IFNG/CCR7/IL7R/CCL3/CXCR6/CCL3L3/IL6R/PPBP/CCL4/CX3CR1/CD70/TNFSF9/PF4/TNF/CD27/IL18RAP	17	BM3_BM0_C7
Viral myocarditis	Viral myocarditis	8/101	60/8026	7.09082e-07	7.44536e-06	5.30775e-06	HLA-DRB1/HLA-DQA1/HLA-DQB1/HLA-DMB/HLA-DRB5/HLA-DRA/CD28/HLA-DMA	8	BM3_BM0_C7
Toxoplasmosis	Toxoplasmosis	10/101	112/8026	1.24025e-06	1.21441e-05	8.65748e-06	IFNG/NFKBIA/HLA-DRB1/HLA-DQA1/HLA-DQB1/TNF/HLA-DMB/HLA-DRB5/HLA-DRA/HLA-DMA	10	BM3_BM0_C7
Influenza A	Influenza A	12/101	170/8026	1.28509e-06	1.21441e-05	8.65748e-06	IFNG/NFKBIA/MX1/HLA-DRB1/HLA-DQA1/HLA-DQB1/TNF/HLA-DMB/HLA-DRB5/HLA-DRA/SOCS3/HLA-DMA	12	BM3_BM0_C7
IL-17 signaling pathway	IL-17 signaling pathway	9/101	94/8026	2.42411e-06	2.1817e-05	1.55532e-05	IFNG/FOS/S100A8/TNFAIP3/NFKBIA/S100A9/TNF/FOSB/JUN	9	BM3_BM0_C7
Human T-cell leukemia virus 1 infection	Human T-cell leukemia virus 1 infection	13/101	219/8026	3.18444e-06	2.73572e-05	1.95028e-05	FOS/CDKN1A/NFKBIA/HLA-DRB1/HLA-DQA1/HLA-DQB1/ZFP36/TNF/HLA-DMB/HLA-DRB5/HLA-DRA/JUN/HLA-DMA	13	BM3_BM0_C7
TNF signaling pathway	TNF signaling pathway	9/101	112/8026	1.03881e-05	8.5363e-05	6.08547e-05	FOS/MAP3K8/TNFAIP3/NFKBIA/VCAM1/TNF/JUNB/JUN/SOCS3	9	BM3_BM0_C7
Chemokine signaling pathway	Chemokine signaling pathway	11/101	189/8026	2.31589e-05	0.000182377	0.000130015	CCR9/CCR7/CCL3/CXCR6/CCL3L3/NFKBIA/PPBP/CCL4/CX3CR1/PF4/GNGT2	11	BM3_BM0_C7
Toll-like receptor signaling pathway	Toll-like receptor signaling pathway	8/101	104/8026	4.52875e-05	0.000342374	0.000244076	FOS/CCL3/MAP3K8/CCL3L3/NFKBIA/CCL4/TNF/JUN	8	BM3_BM0_C7
Tuberculosis	Tuberculosis	10/101	180/8026	8.24444e-05	0.000599307	0.000427242	IFNG/HLA-DRB1/HLA-DQA1/HLA-DQB1/TNF/HLA-DMB/HLA-DRB5/HLA-DRA/CD74/HLA-DMA	10	BM3_BM0_C7
Cell adhesion molecules (CAMs)	Cell adhesion molecules (CAMs)	9/101	148/8026	9.5339e-05	0.00065206	0.000464849	HLA-DRB1/HLA-DQA1/HLA-DQB1/VCAM1/HLA-DMB/HLA-DRB5/HLA-DRA/CD28/HLA-DMA	9	BM3_BM0_C7
Colorectal cancer	Colorectal cancer	7/101	86/8026	9.66015e-05	0.00065206	0.000464849	FOS/CDKN1A/GADD45G/LEF1/PMAIP1/JUN/GADD45B	7	BM3_BM0_C7
Staphylococcus aureus infection	Staphylococcus aureus infection	7/101	96/8026	0.000193413	0.00123605	0.00088117	HLA-DRB1/HLA-DQA1/HLA-DQB1/HLA-DMB/HLA-DRB5/HLA-DRA/HLA-DMA	7	BM3_BM0_C7
Osteoclast differentiation	Osteoclast differentiation	8/101	128/8026	0.000196198	0.00123605	0.00088117	IFNG/FOS/NFKBIA/TNF/FOSB/JUNB/JUN/SOCS3	8	BM3_BM0_C7
Chagas disease (American trypanosomiasis)	Chagas disease (American trypanosomiasis)	7/101	102/8026	0.000281803	0.00171809	0.00122482	IFNG/FOS/CCL3/CCL3L3/NFKBIA/TNF/JUN	7	BM3_BM0_C7
Apoptosis	Apoptosis	8/101	136/8026	0.000297366	0.00175632	0.00125207	FOS/NFKBIA/GZMB/TNF/GADD45G/PMAIP1/JUN/GADD45B	8	BM3_BM0_C7
NF-kappa B signaling pathway	NF-kappa B signaling pathway	7/101	104/8026	0.0003176	0.00176548	0.0012586	TNFAIP3/NFKBIA/CCL4/VCAM1/TNF/GADD45G/GADD45B	7	BM3_BM0_C7
T cell receptor signaling pathway	T cell receptor signaling pathway	7/101	104/8026	0.0003176	0.00176548	0.0012586	IFNG/FOS/MAP3K8/NFKBIA/TNF/JUN/CD28	7	BM3_BM0_C7
Phagosome	Phagosome	8/101	152/8026	0.000627836	0.00339031	0.00241693	HLA-DRB1/HLA-DQA1/HLA-DQB1/HLA-DMB/HLA-DRB5/HLA-DRA/TUBB1/HLA-DMA	8	BM3_BM0_C7
Thyroid cancer	Thyroid cancer	4/101	37/8026	0.00113434	0.00595529	0.00424548	CDKN1A/GADD45G/LEF1/GADD45B	4	BM3_BM0_C7
Fluid shear stress and atherosclerosis	Fluid shear stress and atherosclerosis	7/101	139/8026	0.00178376	0.00911163	0.00649562	IFNG/FOS/HMOX1/VCAM1/TNF/DUSP1/JUN	7	BM3_BM0_C7
p53 signaling pathway	p53 signaling pathway	5/101	73/8026	0.00218083	0.0108468	0.00773259	CDKN1A/SESN3/GADD45G/PMAIP1/GADD45B	5	BM3_BM0_C7
Transcriptional misregulation in cancer	Transcriptional misregulation in cancer	8/101	192/8026	0.00280501	0.0135935	0.00969071	ELANE/CDKN1A/ZBTB16/ETV7/GZMB/GADD45G/ID2/GADD45B	8	BM3_BM0_C7
Hepatitis C	Hepatitis C	7/101	155/8026	0.00330157	0.0155999	0.0111211	IFNG/CDKN1A/NFKBIA/MX1/TNF/IFIT1/SOCS3	7	BM3_BM0_C7
PD-L1 expression and PD-1 checkpoint pathway in cancer	PD-L1 expression and PD-1 checkpoint pathway in cancer	5/101	89/8026	0.00514665	0.0237248	0.0169133	IFNG/FOS/NFKBIA/JUN/CD28	5	BM3_BM0_C7
Endometrial cancer	Endometrial cancer	4/101	58/8026	0.00595858	0.0261901	0.0186707	CDKN1A/GADD45G/LEF1/GADD45B	4	BM3_BM0_C7
Mineral absorption	Mineral absorption	4/101	58/8026	0.00595858	0.0261901	0.0186707	HMOX1/FXYD2/MT2A/MT1E	4	BM3_BM0_C7
Human cytomegalovirus infection	Human cytomegalovirus infection	8/101	225/8026	0.00726891	0.0312233	0.0222589	CCL3/CDKN1A/CCL3L3/NFKBIA/IL6R/CCL4/TNF/GNGT2	8	BM3_BM0_C7
Measles	Measles	6/101	138/8026	0.00772789	0.0324572	0.0231385	FOS/TNFAIP3/NFKBIA/MX1/JUN/CD28	6	BM3_BM0_C7
Basal cell carcinoma	Basal cell carcinoma	4/101	63/8026	0.0079761	0.0327714	0.0233625	CDKN1A/GADD45G/LEF1/GADD45B	4	BM3_BM0_C7
Breast cancer	Breast cancer	6/101	147/8026	0.0103884	0.0417746	0.0297808	FOS/CDKN1A/GADD45G/LEF1/JUN/GADD45B	6	BM3_BM0_C7
African trypanosomiasis	African trypanosomiasis	3/101	37/8026	0.0110242	0.0434078	0.0309451	IFNG/VCAM1/TNF	3	BM3_BM0_C7
MAPK signaling pathway	MAPK signaling pathway	9/101	294/8026	0.011494	0.044334	0.0316054	FOS/MAP3K8/TNF/GADD45G/DUSP2/DUSP1/DUSP16/JUN/GADD45B	9	BM3_BM0_C7
Primary immunodeficiency	Primary immunodeficiency	3/101	38/8026	0.0118615	0.0448365	0.0319636	IL7R/IGLL1/AIRE	3	BM3_BM0_C7
Rheumatoid arthritis	Rheumatoid arthritis	10/61	93/8026	1.47923e-09	1.80292e-07	1.17073e-07	FOS/JUN/IFNG/TNF/CSF1/CCL3L3/LTB/HLA-DRB5/CCL3/HLA-DQB1	10	BM3_BM0_C8
Osteoclast differentiation	Osteoclast differentiation	11/61	128/8026	2.34146e-09	1.80292e-07	1.17073e-07	FOS/JUNB/SOCS3/JUN/IFNG/JUND/NFKBIA/TNF/FOSB/CSF1/STAT1	11	BM3_BM0_C8
Th1 and Th2 cell differentiation	Th1 and Th2 cell differentiation	9/61	92/8026	2.44183e-08	1.13758e-06	7.38687e-07	FOS/JUN/IFNG/NFKBIA/STAT1/IL2RB/HLA-DRB5/JAK3/HLA-DQB1	9	BM3_BM0_C8
IL-17 signaling pathway	IL-17 signaling pathway	9/61	94/8026	2.95475e-08	1.13758e-06	7.38687e-07	TNFAIP3/FOS/JUN/IFNG/JUND/NFKBIA/TNF/FOSB/S100A9	9	BM3_BM0_C8
Toll-like receptor signaling pathway	Toll-like receptor signaling pathway	9/61	104/8026	7.19616e-08	2.13208e-06	1.38447e-06	FOS/JUN/NFKBIA/TNF/CCL4/MAP3K8/CCL3L3/STAT1/CCL3	9	BM3_BM0_C8
Th17 cell differentiation	Th17 cell differentiation	9/61	107/8026	9.22668e-08	2.13208e-06	1.38447e-06	FOS/JUN/IFNG/NFKBIA/STAT1/IL2RB/HLA-DRB5/JAK3/HLA-DQB1	9	BM3_BM0_C8
Leishmaniasis	Leishmaniasis	8/61	77/8026	9.69129e-08	2.13208e-06	1.38447e-06	FOS/JUN/IFNG/NFKBIA/TNF/STAT1/HLA-DRB5/HLA-DQB1	8	BM3_BM0_C8
TNF signaling pathway	TNF signaling pathway	9/61	112/8026	1.37296e-07	2.64295e-06	1.7162e-06	TNFAIP3/FOS/JUNB/SOCS3/JUN/NFKBIA/TNF/MAP3K8/CSF1	9	BM3_BM0_C8
Cytokine-cytokine receptor interaction	Cytokine-cytokine receptor interaction	13/61	294/8026	2.21664e-07	3.79292e-06	2.46293e-06	IFNG/TNF/CCL4/CD70/PF4/CSF1/CCL3L3/PPBP/TNFSF9/IL2RB/LTB/CCL3/RELT	13	BM3_BM0_C8
Viral protein interaction with cytokine and cytokine receptor	Viral protein interaction with cytokine and cytokine receptor	8/61	100/8026	7.48142e-07	1.15214e-05	7.48142e-06	TNF/CCL4/PF4/CSF1/CCL3L3/PPBP/IL2RB/CCL3	8	BM3_BM0_C8
Human T-cell leukemia virus 1 infection	Human T-cell leukemia virus 1 infection	10/61	219/8026	4.97143e-06	6.96e-05	4.51948e-05	FOS/ZFP36/JUN/NFKBIA/TNF/CDKN1A/IL2RB/HLA-DRB5/JAK3/HLA-DQB1	10	BM3_BM0_C8
African trypanosomiasis	African trypanosomiasis	5/61	37/8026	7.76341e-06	9.96305e-05	6.46951e-05	IFNG/HBB/TNF/HBA2/HBA1	5	BM3_BM0_C8
Inflammatory bowel disease (IBD)	Inflammatory bowel disease (IBD)	6/61	65/8026	8.74239e-06	0.000103564	6.72492e-05	JUN/IFNG/TNF/STAT1/HLA-DRB5/HLA-DQB1	6	BM3_BM0_C8
Chagas disease (American trypanosomiasis)	Chagas disease (American trypanosomiasis)	7/61	102/8026	1.08208e-05	0.000119029	7.72912e-05	FOS/JUN/IFNG/NFKBIA/TNF/CCL3L3/CCL3	7	BM3_BM0_C8
Graft-versus-host disease	Graft-versus-host disease	5/61	41/8026	1.30397e-05	0.000133874	8.69312e-05	IFNG/TNF/HLA-DRB5/KLRD1/HLA-DQB1	5	BM3_BM0_C8
Epstein-Barr virus infection	Epstein-Barr virus infection	9/61	201/8026	1.81927e-05	0.000175105	0.000113704	TNFAIP3/JUN/NFKBIA/TNF/CDKN1A/STAT1/HLA-DRB5/JAK3/HLA-DQB1	9	BM3_BM0_C8
Antigen processing and presentation	Antigen processing and presentation	6/61	78/8026	2.51824e-05	0.000228123	0.000148132	IFNG/TNF/HLA-DRB5/KLRD1/HLA-DQB1/CD74	6	BM3_BM0_C8
Malaria	Malaria	5/61	50/8026	3.49856e-05	0.000299321	0.000194364	IFNG/HBB/TNF/HBA2/HBA1	5	BM3_BM0_C8
Influenza A	Influenza A	8/61	170/8026	3.88912e-05	0.000315223	0.000204691	SOCS3/IFNG/NFKBIA/TNF/STAT1/HLA-DRB5/HLA-DQB1/DNAJB1	8	BM3_BM0_C8
Apoptosis	Apoptosis	7/61	136/8026	6.99357e-05	0.000538505	0.000349679	FOS/LMNA/JUN/NFKBIA/PMAIP1/TNF/MCL1	7	BM3_BM0_C8
Measles	Measles	7/61	138/8026	7.67265e-05	0.000562661	0.000365364	TNFAIP3/FOS/JUN/NFKBIA/STAT1/IL2RB/JAK3	7	BM3_BM0_C8
Chemokine signaling pathway	Chemokine signaling pathway	8/61	189/8026	8.25044e-05	0.000577531	0.00037502	NFKBIA/CCL4/PF4/CCL3L3/STAT1/PPBP/JAK3/CCL3	8	BM3_BM0_C8
T cell receptor signaling pathway	T cell receptor signaling pathway	6/61	104/8026	0.000127663	0.000854787	0.000555057	FOS/JUN/IFNG/NFKBIA/TNF/MAP3K8	6	BM3_BM0_C8
Hepatitis C	Hepatitis C	7/61	155/8026	0.000159188	0.00102146	0.000663283	SOCS3/IFNG/NFKBIA/TNF/CDKN1A/STAT1/IFIT1	7	BM3_BM0_C8
Allograft rejection	Allograft rejection	4/61	38/8026	0.00018376	0.00113196	0.000735042	IFNG/TNF/HLA-DRB5/HLA-DQB1	4	BM3_BM0_C8
Toxoplasmosis	Toxoplasmosis	6/61	112/8026	0.000192031	0.00113742	0.000738583	IFNG/NFKBIA/TNF/STAT1/HLA-DRB5/HLA-DQB1	6	BM3_BM0_C8
Hepatitis B	Hepatitis B	7/61	162/8026	0.000209327	0.0011513	0.000747596	FOS/JUN/NFKBIA/TNF/CDKN1A/STAT1/JAK3	7	BM3_BM0_C8
Jak-STAT signaling pathway	Jak-STAT signaling pathway	7/61	162/8026	0.000209327	0.0011513	0.000747596	SOCS3/IFNG/CDKN1A/STAT1/IL2RB/JAK3/MCL1	7	BM3_BM0_C8
Type I diabetes mellitus	Type I diabetes mellitus	4/61	43/8026	0.000298636	0.00158586	0.00102978	IFNG/TNF/HLA-DRB5/HLA-DQB1	4	BM3_BM0_C8
PD-L1 expression and PD-1 checkpoint pathway in cancer	PD-L1 expression and PD-1 checkpoint pathway in cancer	5/61	89/8026	0.000546443	0.00280507	0.00182148	FOS/JUN/IFNG/NFKBIA/STAT1	5	BM3_BM0_C8
Fluid shear stress and atherosclerosis	Fluid shear stress and atherosclerosis	6/61	139/8026	0.000615005	0.00305519	0.00198389	FOS/DUSP1/JUN/IFNG/TNF/KLF2	6	BM3_BM0_C8
Hematopoietic cell lineage	Hematopoietic cell lineage	5/61	99/8026	0.000888557	0.00427618	0.00277674	TNF/CSF1/CD9/HLA-DRB5/HLA-DQB1	5	BM3_BM0_C8
NF-kappa B signaling pathway	NF-kappa B signaling pathway	5/61	104/8026	0.00110986	0.00517936	0.00336322	TNFAIP3/NFKBIA/TNF/CCL4/LTB	5	BM3_BM0_C8
MAPK signaling pathway	MAPK signaling pathway	8/61	294/8026	0.00160211	0.00710084	0.00461094	FOS/DUSP1/JUN/JUND/DUSP5/TNF/MAP3K8/CSF1	8	BM3_BM0_C8
Asthma	Asthma	3/61	31/8026	0.00161383	0.00710084	0.00461094	TNF/HLA-DRB5/HLA-DQB1	3	BM3_BM0_C8
Adipocytokine signaling pathway	Adipocytokine signaling pathway	4/61	69/8026	0.0018058	0.00772482	0.00501612	SOCS3/NFKBIA/TNF/IRS2	4	BM3_BM0_C8
Growth hormone synthesis, secretion and action	Growth hormone synthesis, secretion and action	5/61	119/8026	0.00202088	0.00841121	0.00546183	FOS/JUNB/SOCS3/STAT1/IRS2	5	BM3_BM0_C8
Tuberculosis	Tuberculosis	6/61	180/8026	0.00233805	0.00947527	0.00615277	IFNG/TNF/STAT1/HLA-DRB5/HLA-DQB1/CD74	6	BM3_BM0_C8
NOD-like receptor signaling pathway	NOD-like receptor signaling pathway	6/61	181/8026	0.00240408	0.00949303	0.00616431	TNFAIP3/JUN/TXNIP/NFKBIA/TNF/STAT1	6	BM3_BM0_C8
Kaposi sarcoma-associated herpesvirus infection	Kaposi sarcoma-associated herpesvirus infection	6/61	189/8026	0.00298426	0.0114894	0.00746066	FOS/ZFP36/JUN/NFKBIA/CDKN1A/STAT1	6	BM3_BM0_C8
Colorectal cancer	Colorectal cancer	4/61	86/8026	0.00403033	0.0151383	0.00983008	FOS/JUN/PMAIP1/CDKN1A	4	BM3_BM0_C8
Type II diabetes mellitus	Type II diabetes mellitus	3/61	46/8026	0.00502717	0.018433	0.0119695	SOCS3/TNF/IRS2	3	BM3_BM0_C8
Human cytomegalovirus infection	Human cytomegalovirus infection	6/61	225/8026	0.0069702	0.0244321	0.015865	NFKBIA/TNF/CCL4/CDKN1A/CCL3L3/CCL3	6	BM3_BM0_C8
Necroptosis	Necroptosis	5/61	159/8026	0.00698061	0.0244321	0.015865	TNFAIP3/IFNG/TNF/STAT1/JAK3	5	BM3_BM0_C8
C-type lectin receptor signaling pathway	C-type lectin receptor signaling pathway	4/61	104/8026	0.00788703	0.0269912	0.0175267	JUN/NFKBIA/TNF/STAT1	4	BM3_BM0_C8
Parathyroid hormone synthesis, secretion and action	Parathyroid hormone synthesis, secretion and action	4/61	106/8026	0.00842584	0.0282082	0.018317	FOS/NR4A2/JUND/CDKN1A	4	BM3_BM0_C8
Insulin resistance	Insulin resistance	4/61	108/8026	0.00898831	0.029451	0.0191241	SOCS3/NFKBIA/TNF/IRS2	4	BM3_BM0_C8
Herpes simplex virus 1 infection	Herpes simplex virus 1 infection	9/61	491/8026	0.0112338	0.0360417	0.0234037	SOCS3/IFNG/NFKBIA/TNF/STAT1/ZNF331/HLA-DRB5/HLA-DQB1/CD74	9	BM3_BM0_C8
Yersinia infection	Yersinia infection	4/61	120/8026	0.0128817	0.0404855	0.0262893	FOS/JUN/NFKBIA/TNF	4	BM3_BM0_C8
Amphetamine addiction	Amphetamine addiction	3/61	69/8026	0.0153409	0.0472501	0.0306819	FOS/JUN/FOSB	3	BM3_BM0_C8
Prolactin signaling pathway	Prolactin signaling pathway	3/61	70/8026	0.0159426	0.0481403	0.0312599	FOS/SOCS3/STAT1	3	BM3_BM0_C8
Leishmaniasis	Leishmaniasis	10/56	77/8026	9.04482e-11	1.63711e-08	1.0949e-08	FOS/IFNG/HLA-DRB5/JUN/NFKBIA/HLA-DQA1/HLA-DQB1/HLA-DRA/HLA-DRB1/STAT1	10	BM3_BM0_C9
Th1 and Th2 cell differentiation	Th1 and Th2 cell differentiation	10/56	92/8026	5.49443e-10	3.69488e-08	2.47113e-08	FOS/IFNG/HLA-DRB5/JUN/NFKBIA/HLA-DQA1/HLA-DQB1/HLA-DRA/HLA-DRB1/STAT1	10	BM3_BM0_C9
Rheumatoid arthritis	Rheumatoid arthritis	10/56	93/8026	6.12411e-10	3.69488e-08	2.47113e-08	FOS/IFNG/CCL3/HLA-DRB5/JUN/HLA-DQA1/HLA-DQB1/HLA-DRA/CSF1/HLA-DRB1	10	BM3_BM0_C9
Osteoclast differentiation	Osteoclast differentiation	11/56	128/8026	8.92046e-10	4.03651e-08	2.69961e-08	FOS/IFNG/JUNB/SOCS3/JUN/FOSB/NFKBIA/JUND/CSF1/LILRB1/STAT1	11	BM3_BM0_C9
Th17 cell differentiation	Th17 cell differentiation	10/56	107/8026	2.47419e-09	8.95657e-08	5.99014e-08	FOS/IFNG/HLA-DRB5/JUN/NFKBIA/HLA-DQA1/HLA-DQB1/HLA-DRA/HLA-DRB1/STAT1	10	BM3_BM0_C9
Graft-versus-host disease	Graft-versus-host disease	7/56	41/8026	1.0234e-08	3.08727e-07	2.06476e-07	IFNG/HLA-DRB5/KLRC1/HLA-DQA1/HLA-DQB1/HLA-DRA/HLA-DRB1	7	BM3_BM0_C9
Inflammatory bowel disease (IBD)	Inflammatory bowel disease (IBD)	8/56	65/8026	1.24252e-08	3.21281e-07	2.14872e-07	IFNG/HLA-DRB5/JUN/HLA-DQA1/HLA-DQB1/HLA-DRA/HLA-DRB1/STAT1	8	BM3_BM0_C9
Antigen processing and presentation	Antigen processing and presentation	8/56	78/8026	5.38416e-08	1.21817e-06	8.14709e-07	IFNG/HLA-DRB5/CD74/KLRC1/HLA-DQA1/HLA-DQB1/HLA-DRA/HLA-DRB1	8	BM3_BM0_C9
Allograft rejection	Allograft rejection	6/56	38/8026	2.03783e-07	4.0983e-06	2.74094e-06	IFNG/HLA-DRB5/HLA-DQA1/HLA-DQB1/HLA-DRA/HLA-DRB1	6	BM3_BM0_C9
Human T-cell leukemia virus 1 infection	Human T-cell leukemia virus 1 infection	11/56	219/8026	2.45793e-07	4.44885e-06	2.97538e-06	FOS/HLA-DRB5/ZFP36/JUN/NFKBIA/HLA-DQA1/HLA-DQB1/HLA-DRA/CDKN1A/HLA-DRB1/PTTG1	11	BM3_BM0_C9
Type I diabetes mellitus	Type I diabetes mellitus	6/56	43/8026	4.38123e-07	7.20912e-06	4.82145e-06	IFNG/HLA-DRB5/HLA-DQA1/HLA-DQB1/HLA-DRA/HLA-DRB1	6	BM3_BM0_C9
Toxoplasmosis	Toxoplasmosis	8/56	112/8026	9.1013e-07	1.37278e-05	9.18113e-06	IFNG/HLA-DRB5/NFKBIA/HLA-DQA1/HLA-DQB1/HLA-DRA/HLA-DRB1/STAT1	8	BM3_BM0_C9
Epstein-Barr virus infection	Epstein-Barr virus infection	10/56	201/8026	1.01263e-06	1.40989e-05	9.42931e-06	TNFAIP3/HLA-DRB5/JUN/NFKBIA/HLA-DQA1/HLA-DQB1/HLA-DRA/CDKN1A/HLA-DRB1/STAT1	10	BM3_BM0_C9
Asthma	Asthma	5/56	31/8026	2.03956e-06	2.63686e-05	1.76353e-05	HLA-DRB5/HLA-DQA1/HLA-DQB1/HLA-DRA/HLA-DRB1	5	BM3_BM0_C9
Influenza A	Influenza A	9/56	170/8026	2.23771e-06	2.70017e-05	1.80587e-05	IFNG/HLA-DRB5/SOCS3/NFKBIA/HLA-DQA1/HLA-DQB1/HLA-DRA/HLA-DRB1/STAT1	9	BM3_BM0_C9
IL-17 signaling pathway	IL-17 signaling pathway	7/56	94/8026	3.50572e-06	3.96584e-05	2.65235e-05	TNFAIP3/FOS/IFNG/JUN/FOSB/NFKBIA/JUND	7	BM3_BM0_C9
Hematopoietic cell lineage	Hematopoietic cell lineage	7/56	99/8026	4.96361e-06	5.28479e-05	3.53446e-05	HLA-DRB5/IL7R/HLA-DQA1/HLA-DQB1/HLA-DRA/CSF1/HLA-DRB1	7	BM3_BM0_C9
TNF signaling pathway	TNF signaling pathway	7/56	112/8026	1.12643e-05	0.000113269	7.57543e-05	TNFAIP3/FOS/JUNB/SOCS3/JUN/NFKBIA/CSF1	7	BM3_BM0_C9
Intestinal immune network for IgA production	Intestinal immune network for IgA production	5/56	49/8026	2.08056e-05	0.000198201	0.000132556	HLA-DRB5/HLA-DQA1/HLA-DQB1/HLA-DRA/HLA-DRB1	5	BM3_BM0_C9
Autoimmune thyroid disease	Autoimmune thyroid disease	5/56	53/8026	3.06537e-05	0.000267381	0.000178824	HLA-DRB5/HLA-DQA1/HLA-DQB1/HLA-DRA/HLA-DRB1	5	BM3_BM0_C9
Tuberculosis	Tuberculosis	8/56	180/8026	3.10221e-05	0.000267381	0.000178824	IFNG/HLA-DRB5/CD74/HLA-DQA1/HLA-DQB1/HLA-DRA/HLA-DRB1/STAT1	8	BM3_BM0_C9
Viral myocarditis	Viral myocarditis	5/56	60/8026	5.6215e-05	0.000462496	0.000309317	HLA-DRB5/HLA-DQA1/HLA-DQB1/HLA-DRA/HLA-DRB1	5	BM3_BM0_C9
Chagas disease (American trypanosomiasis)	Chagas disease (American trypanosomiasis)	6/56	102/8026	7.05545e-05	0.000555233	0.000371339	FOS/IFNG/CCL3/JUN/NFKBIA/PLCB1	6	BM3_BM0_C9
Toll-like receptor signaling pathway	Toll-like receptor signaling pathway	6/56	104/8026	7.8659e-05	0.00059322	0.000396745	FOS/CCL3/CCL4/JUN/NFKBIA/STAT1	6	BM3_BM0_C9
Growth hormone synthesis, secretion and action	Growth hormone synthesis, secretion and action	6/56	119/8026	0.00016601	0.00120191	0.000803836	FOS/JUNB/SOCS3/IRS2/STAT1/PLCB1	6	BM3_BM0_C9
MAPK signaling pathway	MAPK signaling pathway	9/56	294/8026	0.000174766	0.00121664	0.00081369	FOS/DUSP1/NR4A1/JUN/JUND/DUSP2/CSF1/AREG/DUSP5	9	BM3_BM0_C9
Colorectal cancer	Colorectal cancer	5/56	86/8026	0.000312373	0.00209406	0.0014005	FOS/PMAIP1/JUN/CDKN1A/AREG	5	BM3_BM0_C9
Systemic lupus erythematosus	Systemic lupus erythematosus	6/56	136/8026	0.000343268	0.00221899	0.00148406	IFNG/HLA-DRB5/HLA-DQA1/HLA-DQB1/HLA-DRA/HLA-DRB1	6	BM3_BM0_C9
PD-L1 expression and PD-1 checkpoint pathway in cancer	PD-L1 expression and PD-1 checkpoint pathway in cancer	5/56	89/8026	0.000366441	0.0022871	0.00152961	FOS/IFNG/JUN/NFKBIA/STAT1	5	BM3_BM0_C9
Staphylococcus aureus infection	Staphylococcus aureus infection	5/56	96/8026	0.000520015	0.00313742	0.00209831	HLA-DRB5/HLA-DQA1/HLA-DQB1/HLA-DRA/HLA-DRB1	5	BM3_BM0_C9
Parathyroid hormone synthesis, secretion and action	Parathyroid hormone synthesis, secretion and action	5/56	106/8026	0.000817787	0.00477482	0.0031934	FOS/NR4A2/JUND/CDKN1A/PLCB1	5	BM3_BM0_C9
NOD-like receptor signaling pathway	NOD-like receptor signaling pathway	6/56	181/8026	0.00154242	0.00872431	0.00583481	TNFAIP3/TXNIP/JUN/NFKBIA/STAT1/PLCB1	6	BM3_BM0_C9
Herpes simplex virus 1 infection	Herpes simplex virus 1 infection	10/56	491/8026	0.00186365	0.00994283	0.00664976	IFNG/HLA-DRB5/CD74/SOCS3/NFKBIA/HLA-DQA1/HLA-DQB1/HLA-DRA/HLA-DRB1/STAT1	10	BM3_BM0_C9
Chemokine signaling pathway	Chemokine signaling pathway	6/56	189/8026	0.00192265	0.00994283	0.00664976	CCL3/CCL4/NFKBIA/XCL1/STAT1/PLCB1	6	BM3_BM0_C9
Kaposi sarcoma-associated herpesvirus infection	Kaposi sarcoma-associated herpesvirus infection	6/56	189/8026	0.00192265	0.00994283	0.00664976	FOS/ZFP36/JUN/NFKBIA/CDKN1A/STAT1	6	BM3_BM0_C9
African trypanosomiasis	African trypanosomiasis	3/56	37/8026	0.00211339	0.0106256	0.00710641	IFNG/HBB/PLCB1	3	BM3_BM0_C9
Apoptosis	Apoptosis	5/56	136/8026	0.00247932	0.0118292	0.00791135	FOS/LMNA/PMAIP1/JUN/NFKBIA	5	BM3_BM0_C9
B cell receptor signaling pathway	B cell receptor signaling pathway	4/56	82/8026	0.00248348	0.0118292	0.00791135	FOS/JUN/NFKBIA/LILRB1	4	BM3_BM0_C9
Measles	Measles	5/56	138/8026	0.00264198	0.0122615	0.00820049	TNFAIP3/FOS/JUN/NFKBIA/STAT1	5	BM3_BM0_C9
Cell adhesion molecules (CAMs)	Cell adhesion molecules (CAMs)	5/56	148/8026	0.00357388	0.0161718	0.0108157	HLA-DRB5/HLA-DQA1/HLA-DQB1/HLA-DRA/HLA-DRB1	5	BM3_BM0_C9
Phagosome	Phagosome	5/56	152/8026	0.00400582	0.0176611	0.0118117	HLA-DRB5/HLA-DQA1/HLA-DQB1/HLA-DRA/HLA-DRB1	5	BM3_BM0_C9
Cytokine-cytokine receptor interaction	Cytokine-cytokine receptor interaction	7/56	294/8026	0.00409816	0.0176611	0.0118117	IFNG/CCL3/CCL4/CD70/IL7R/XCL1/CSF1	7	BM3_BM0_C9
Oxytocin signaling pathway	Oxytocin signaling pathway	5/56	154/8026	0.0042353	0.0178277	0.0119231	FOS/RGS2/JUN/CDKN1A/PLCB1	5	BM3_BM0_C9
Hepatitis C	Hepatitis C	5/56	155/8026	0.00435351	0.0179087	0.0119774	IFNG/SOCS3/NFKBIA/CDKN1A/STAT1	5	BM3_BM0_C9
Viral protein interaction with cytokine and cytokine receptor	Viral protein interaction with cytokine and cytokine receptor	4/56	100/8026	0.00507558	0.0202105	0.0135168	CCL3/CCL4/XCL1/CSF1	4	BM3_BM0_C9
Hepatitis B	Hepatitis B	5/56	162/8026	0.00524804	0.0202105	0.0135168	FOS/JUN/NFKBIA/CDKN1A/STAT1	5	BM3_BM0_C9
Jak-STAT signaling pathway	Jak-STAT signaling pathway	5/56	162/8026	0.00524804	0.0202105	0.0135168	IFNG/SOCS3/IL7R/CDKN1A/STAT1	5	BM3_BM0_C9
T cell receptor signaling pathway	T cell receptor signaling pathway	4/56	104/8026	0.00583079	0.021987	0.0147049	FOS/IFNG/JUN/NFKBIA	4	BM3_BM0_C9
PI3K-Akt signaling pathway	PI3K-Akt signaling pathway	7/56	354/8026	0.01103	0.0407433	0.0272491	NR4A1/IL7R/DDIT4/CSF1/CDKN1A/AREG/COL6A2	7	BM3_BM0_C9
Adipocytokine signaling pathway	Adipocytokine signaling pathway	3/56	69/8026	0.0121802	0.0427542	0.0285939	SOCS3/NFKBIA/IRS2	3	BM3_BM0_C9
Amphetamine addiction	Amphetamine addiction	3/56	69/8026	0.0121802	0.0427542	0.0285939	FOS/JUN/FOSB	3	BM3_BM0_C9
Relaxin signaling pathway	Relaxin signaling pathway	4/56	129/8026	0.012283	0.0427542	0.0285939	FOS/JUN/NFKBIA/PLCB1	4	BM3_BM0_C9
Prolactin signaling pathway	Prolactin signaling pathway	3/56	70/8026	0.0126636	0.0432472	0.0289237	FOS/SOCS3/STAT1	3	BM3_BM0_C9
FoxO signaling pathway	FoxO signaling pathway	4/56	131/8026	0.0129391	0.04337	0.0290058	IL7R/CDKN1A/IRS2/FBXO32	4	BM3_BM0_C9
Antigen processing and presentation	Antigen processing and presentation	4/6	78/8026	1.22024e-07	4.5149e-06	1.41291e-06	HLA-DRB1/CD74/HLA-DQB1/HLA-DRA	4	BM7_BM0_C10
Rheumatoid arthritis	Rheumatoid arthritis	4/6	93/8026	2.49018e-07	4.60684e-06	1.44169e-06	HLA-DRB1/HLA-DQB1/HLA-DRA/CCL5	4	BM7_BM0_C10
Asthma	Asthma	3/6	31/8026	1.03553e-06	1.27715e-05	3.99677e-06	HLA-DRB1/HLA-DQB1/HLA-DRA	3	BM7_BM0_C10
Allograft rejection	Allograft rejection	3/6	38/8026	1.93961e-06	1.49768e-05	4.68692e-06	HLA-DRB1/HLA-DQB1/HLA-DRA	3	BM7_BM0_C10
Graft-versus-host disease	Graft-versus-host disease	3/6	41/8026	2.44888e-06	1.49768e-05	4.68692e-06	HLA-DRB1/HLA-DQB1/HLA-DRA	3	BM7_BM0_C10
Influenza A	Influenza A	4/6	170/8026	2.82024e-06	1.49768e-05	4.68692e-06	HLA-DRB1/HLA-DQB1/HLA-DRA/CCL5	4	BM7_BM0_C10
Type I diabetes mellitus	Type I diabetes mellitus	3/6	43/8026	2.83345e-06	1.49768e-05	4.68692e-06	HLA-DRB1/HLA-DQB1/HLA-DRA	3	BM7_BM0_C10
Tuberculosis	Tuberculosis	4/6	180/8026	3.54456e-06	1.63936e-05	5.13029e-06	HLA-DRB1/CD74/HLA-DQB1/HLA-DRA	4	BM7_BM0_C10
Intestinal immune network for IgA production	Intestinal immune network for IgA production	3/6	49/8026	4.22296e-06	1.7361e-05	5.43304e-06	HLA-DRB1/HLA-DQB1/HLA-DRA	3	BM7_BM0_C10
Herpes simplex virus 1 infection	Herpes simplex virus 1 infection	5/6	491/8026	4.78884e-06	1.77187e-05	5.54497e-06	HLA-DRB1/CD74/HLA-DQB1/HLA-DRA/CCL5	5	BM7_BM0_C10
Autoimmune thyroid disease	Autoimmune thyroid disease	3/6	53/8026	5.36342e-06	1.80406e-05	5.6457e-06	HLA-DRB1/HLA-DQB1/HLA-DRA	3	BM7_BM0_C10
Viral myocarditis	Viral myocarditis	3/6	60/8026	7.81929e-06	2.41095e-05	7.54492e-06	HLA-DRB1/HLA-DQB1/HLA-DRA	3	BM7_BM0_C10
Inflammatory bowel disease (IBD)	Inflammatory bowel disease (IBD)	3/6	65/8026	9.96684e-06	2.83672e-05	8.87735e-06	HLA-DRB1/HLA-DQB1/HLA-DRA	3	BM7_BM0_C10
Leishmaniasis	Leishmaniasis	3/6	77/8026	1.66349e-05	4.39636e-05	1.37582e-05	HLA-DRB1/HLA-DQB1/HLA-DRA	3	BM7_BM0_C10
Th1 and Th2 cell differentiation	Th1 and Th2 cell differentiation	3/6	92/8026	2.84372e-05	7.0145e-05	2.19515e-05	HLA-DRB1/HLA-DQB1/HLA-DRA	3	BM7_BM0_C10
Staphylococcus aureus infection	Staphylococcus aureus infection	3/6	96/8026	3.23182e-05	7.47357e-05	2.33881e-05	HLA-DRB1/HLA-DQB1/HLA-DRA	3	BM7_BM0_C10
Hematopoietic cell lineage	Hematopoietic cell lineage	3/6	99/8026	3.54478e-05	7.7151e-05	2.4144e-05	HLA-DRB1/HLA-DQB1/HLA-DRA	3	BM7_BM0_C10
Th17 cell differentiation	Th17 cell differentiation	3/6	107/8026	4.47561e-05	9.19987e-05	2.87905e-05	HLA-DRB1/HLA-DQB1/HLA-DRA	3	BM7_BM0_C10
Toxoplasmosis	Toxoplasmosis	3/6	112/8026	5.13207e-05	9.99403e-05	3.12758e-05	HLA-DRB1/HLA-DQB1/HLA-DRA	3	BM7_BM0_C10
Systemic lupus erythematosus	Systemic lupus erythematosus	3/6	136/8026	9.17031e-05	0.000169651	5.30913e-05	HLA-DRB1/HLA-DQB1/HLA-DRA	3	BM7_BM0_C10
Cell adhesion molecules (CAMs)	Cell adhesion molecules (CAMs)	3/6	148/8026	0.000117994	0.000207894	6.50594e-05	HLA-DRB1/HLA-DQB1/HLA-DRA	3	BM7_BM0_C10
Phagosome	Phagosome	3/6	152/8026	0.000127746	0.000214845	6.72347e-05	HLA-DRB1/HLA-DQB1/HLA-DRA	3	BM7_BM0_C10
Epstein-Barr virus infection	Epstein-Barr virus infection	3/6	201/8026	0.000292726	0.000470907	0.000147368	HLA-DRB1/HLA-DQB1/HLA-DRA	3	BM7_BM0_C10
Human T-cell leukemia virus 1 infection	Human T-cell leukemia virus 1 infection	3/6	219/8026	0.000377149	0.000581437	0.000181958	HLA-DRB1/HLA-DQB1/HLA-DRA	3	BM7_BM0_C10
Prion diseases	Prion diseases	1/6	35/8026	0.0258893	0.0383162	0.0119909	CCL5	1	BM7_BM0_C10
Cytokine-cytokine receptor interaction	Cytokine-cytokine receptor interaction	2/2	294/8026	0.00133743	0.0160491	0.00281564	IL7R/CCL3L3	2	BM7_BM0_C11
Primary immunodeficiency	Primary immunodeficiency	1/2	38/8026	0.0094474	0.0441419	0.0077442	IL7R	1	BM7_BM0_C11
Rheumatoid arthritis	Rheumatoid arthritis	1/2	93/8026	0.0230418	0.0441419	0.0077442	CCL3L3	1	BM7_BM0_C11
Hematopoietic cell lineage	Hematopoietic cell lineage	1/2	99/8026	0.0245192	0.0441419	0.0077442	IL7R	1	BM7_BM0_C11
Viral protein interaction with cytokine and cytokine receptor	Viral protein interaction with cytokine and cytokine receptor	1/2	100/8026	0.0247653	0.0441419	0.0077442	CCL3L3	1	BM7_BM0_C11
Chagas disease (American trypanosomiasis)	Chagas disease (American trypanosomiasis)	1/2	102/8026	0.0252574	0.0441419	0.0077442	CCL3L3	1	BM7_BM0_C11
Toll-like receptor signaling pathway	Toll-like receptor signaling pathway	1/2	104/8026	0.0257495	0.0441419	0.0077442	CCL3L3	1	BM7_BM0_C11
FoxO signaling pathway	FoxO signaling pathway	1/2	131/8026	0.0323795	0.0485693	0.00852092	IL7R	1	BM7_BM0_C11
Viral protein interaction with cytokine and cytokine receptor	Viral protein interaction with cytokine and cytokine receptor	2/3	100/8026	0.000457364	0.00247355		CCL3L3/CCL4L2	2	BM7_BM0_C12
Toll-like receptor signaling pathway	Toll-like receptor signaling pathway	2/3	104/8026	0.000494711	0.00247355		CCL3L3/CCL4L2	2	BM7_BM0_C12
Chemokine signaling pathway	Chemokine signaling pathway	2/3	189/8026	0.00162928	0.00543094		CCL3L3/CCL4L2	2	BM7_BM0_C12
Human cytomegalovirus infection	Human cytomegalovirus infection	2/3	225/8026	0.00230402	0.00576004		CCL3L3/CCL4L2	2	BM7_BM0_C12
Cytokine-cytokine receptor interaction	Cytokine-cytokine receptor interaction	2/3	294/8026	0.00391495	0.00782989		CCL3L3/CCL4L2	2	BM7_BM0_C12
Malaria	Malaria	1/3	50/8026	0.0185754	0.030959		KLRB1	1	BM7_BM0_C12
Cytosolic DNA-sensing pathway	Cytosolic DNA-sensing pathway	1/3	63/8026	0.023367	0.0333814		CCL4L2	1	BM7_BM0_C12
Rheumatoid arthritis	Rheumatoid arthritis	1/3	93/8026	0.034365	0.0383768		CCL3L3	1	BM7_BM0_C12
Chagas disease (American trypanosomiasis)	Chagas disease (American trypanosomiasis)	1/3	102/8026	0.0376482	0.0383768		CCL3L3	1	BM7_BM0_C12
NF-kappa B signaling pathway	NF-kappa B signaling pathway	1/3	104/8026	0.0383768	0.0383768		CCL4L2	1	BM7_BM0_C12
Allograft rejection	Allograft rejection	6/42	38/8026	3.45445e-08	2.9931e-06	2.10042e-06	HLA-DRA/HLA-DRB1/HLA-DQA1/HLA-DQB1/HLA-DRB5/IFNG	6	BM7_BM0_C2
Graft-versus-host disease	Graft-versus-host disease	6/42	41/8026	5.5616e-08	2.9931e-06	2.10042e-06	HLA-DRA/HLA-DRB1/HLA-DQA1/HLA-DQB1/HLA-DRB5/IFNG	6	BM7_BM0_C2
Type I diabetes mellitus	Type I diabetes mellitus	6/42	43/8026	7.48276e-08	2.9931e-06	2.10042e-06	HLA-DRA/HLA-DRB1/HLA-DQA1/HLA-DQB1/HLA-DRB5/IFNG	6	BM7_BM0_C2
Antigen processing and presentation	Antigen processing and presentation	7/42	78/8026	1.27884e-07	3.83653e-06	2.6923e-06	HLA-DRA/HLA-DRB1/HLA-DQA1/CD74/HLA-DQB1/HLA-DRB5/IFNG	7	BM7_BM0_C2
Intestinal immune network for IgA production	Intestinal immune network for IgA production	6/42	49/8026	1.67708e-07	4.025e-06	2.82456e-06	HLA-DRA/HLA-DRB1/HLA-DQA1/HLA-DQB1/CXCR4/HLA-DRB5	6	BM7_BM0_C2
Rheumatoid arthritis	Rheumatoid arthritis	7/42	93/8026	4.3291e-07	8.08731e-06	5.67531e-06	HLA-DRA/HLA-DRB1/HLA-DQA1/HLA-DQB1/CCL3L3/HLA-DRB5/IFNG	7	BM7_BM0_C2
Asthma	Asthma	5/42	31/8026	4.7176e-07	8.08731e-06	5.67531e-06	HLA-DRA/HLA-DRB1/HLA-DQA1/HLA-DQB1/HLA-DRB5	5	BM7_BM0_C2
Inflammatory bowel disease (IBD)	Inflammatory bowel disease (IBD)	6/42	65/8026	9.31279e-07	1.39692e-05	9.80294e-06	HLA-DRA/HLA-DRB1/HLA-DQA1/HLA-DQB1/HLA-DRB5/IFNG	6	BM7_BM0_C2
Leishmaniasis	Leishmaniasis	6/42	77/8026	2.55213e-06	3.40283e-05	2.38795e-05	HLA-DRA/HLA-DRB1/HLA-DQA1/HLA-DQB1/HLA-DRB5/IFNG	6	BM7_BM0_C2
Th1 and Th2 cell differentiation	Th1 and Th2 cell differentiation	6/42	92/8026	7.24353e-06	7.98603e-05	5.60424e-05	HLA-DRA/HLA-DRB1/HLA-DQA1/HLA-DQB1/HLA-DRB5/IFNG	6	BM7_BM0_C2
Autoimmune thyroid disease	Autoimmune thyroid disease	5/42	53/8026	7.32053e-06	7.98603e-05	5.60424e-05	HLA-DRA/HLA-DRB1/HLA-DQA1/HLA-DQB1/HLA-DRB5	5	BM7_BM0_C2
Viral myocarditis	Viral myocarditis	5/42	60/8026	1.35618e-05	0.000135618	9.51703e-05	HLA-DRA/HLA-DRB1/HLA-DQA1/HLA-DQB1/HLA-DRB5	5	BM7_BM0_C2
Th17 cell differentiation	Th17 cell differentiation	6/42	107/8026	1.73247e-05	0.00015992	0.000112225	HLA-DRA/HLA-DRB1/HLA-DQA1/HLA-DQB1/HLA-DRB5/IFNG	6	BM7_BM0_C2
Toxoplasmosis	Toxoplasmosis	6/42	112/8026	2.24953e-05	0.000192817	0.00013531	HLA-DRA/HLA-DRB1/HLA-DQA1/HLA-DQB1/HLA-DRB5/IFNG	6	BM7_BM0_C2
Tuberculosis	Tuberculosis	7/42	180/8026	3.52883e-05	0.000282307	0.00019811	HLA-DRA/HLA-DRB1/HLA-DQA1/CD74/HLA-DQB1/HLA-DRB5/IFNG	7	BM7_BM0_C2
Systemic lupus erythematosus	Systemic lupus erythematosus	6/42	136/8026	6.73452e-05	0.000503573	0.000353385	HLA-DRA/HLA-DRB1/HLA-DQA1/HLA-DQB1/HLA-DRB5/IFNG	6	BM7_BM0_C2
Epstein-Barr virus infection	Epstein-Barr virus infection	7/42	201/8026	7.13395e-05	0.000503573	0.000353385	HLA-DRA/HLA-DRB1/HLA-DQA1/HLA-DQB1/GADD45G/E2F2/HLA-DRB5	7	BM7_BM0_C2
Human T-cell leukemia virus 1 infection	Human T-cell leukemia virus 1 infection	7/42	219/8026	0.000122376	0.000815838	0.000572518	HLA-DRA/HLA-DRB1/HLA-DQA1/HLA-DQB1/CDKN2A/E2F2/HLA-DRB5	7	BM7_BM0_C2
Staphylococcus aureus infection	Staphylococcus aureus infection	5/42	96/8026	0.00013214	0.00083457	0.000585663	HLA-DRA/HLA-DRB1/HLA-DQA1/HLA-DQB1/HLA-DRB5	5	BM7_BM0_C2
Hematopoietic cell lineage	Hematopoietic cell lineage	5/42	99/8026	0.000152847	0.000917079	0.000643564	HLA-DRA/HLA-DRB1/HLA-DQA1/HLA-DQB1/HLA-DRB5	5	BM7_BM0_C2
Influenza A	Influenza A	6/42	170/8026	0.000230397	0.00131656	0.000923899	HLA-DRA/HLA-DRB1/HLA-DQA1/HLA-DQB1/HLA-DRB5/IFNG	6	BM7_BM0_C2
African trypanosomiasis	African trypanosomiasis	3/42	37/8026	0.000914911	0.00499042	0.00350205	HBB/IFNG/HBA2	3	BM7_BM0_C2
Cell adhesion molecules (CAMs)	Cell adhesion molecules (CAMs)	5/42	148/8026	0.000978222	0.00510377	0.00358159	HLA-DRA/HLA-DRB1/HLA-DQA1/HLA-DQB1/HLA-DRB5	5	BM7_BM0_C2
Phagosome	Phagosome	5/42	152/8026	0.0011027	0.00551349	0.00386912	HLA-DRA/HLA-DRB1/HLA-DQA1/HLA-DQB1/HLA-DRB5	5	BM7_BM0_C2
Malaria	Malaria	3/42	50/8026	0.00220149	0.0105672	0.00741555	HBB/IFNG/HBA2	3	BM7_BM0_C2
Herpes simplex virus 1 infection	Herpes simplex virus 1 infection	8/42	491/8026	0.00345092	0.0159273	0.0111771	HLA-DRA/HLA-DRB1/HLA-DQA1/CD74/HLA-DQB1/HLA-DRB5/IFNG/ZNF208	8	BM7_BM0_C2
Non-small cell lung cancer	Non-small cell lung cancer	3/42	68/8026	0.00527385	0.0234393	0.0164486	GADD45G/CDKN2A/E2F2	3	BM7_BM0_C2
Melanoma	Melanoma	3/42	72/8026	0.00618599	0.0265114	0.0186045	GADD45G/CDKN2A/E2F2	3	BM7_BM0_C2
p53 signaling pathway	p53 signaling pathway	3/42	73/8026	0.00642783	0.0265979	0.0186652	GADD45G/CDKN2A/SESN1	3	BM7_BM0_C2
Glioma	Glioma	3/42	75/8026	0.00692834	0.0269515	0.0189133	GADD45G/CDKN2A/E2F2	3	BM7_BM0_C2
Chronic myeloid leukemia	Chronic myeloid leukemia	3/42	76/8026	0.00718706	0.0269515	0.0189133	GADD45G/CDKN2A/E2F2	3	BM7_BM0_C2
Pancreatic cancer	Pancreatic cancer	3/42	76/8026	0.00718706	0.0269515	0.0189133	GADD45G/CDKN2A/E2F2	3	BM7_BM0_C2
Antigen processing and presentation	Antigen processing and presentation	5/37	78/8026	2.60321e-05	0.00262924	0.00205516	HLA-DRB5/KLRC2/CD74/HLA-DRA/KLRC1	5	BM7_BM0_C3
Hematopoietic cell lineage	Hematopoietic cell lineage	5/37	99/8026	8.22346e-05	0.00415284	0.0032461	HLA-DRB5/CD38/IL7R/HLA-DRA/MS4A1	5	BM7_BM0_C3
Graft-versus-host disease	Graft-versus-host disease	3/37	41/8026	0.000852257	0.0280163	0.0218991	HLA-DRB5/HLA-DRA/KLRC1	3	BM7_BM0_C3
Intestinal immune network for IgA production	Intestinal immune network for IgA production	3/37	49/8026	0.00143612	0.0280163	0.0218991	HLA-DRB5/CXCR4/HLA-DRA	3	BM7_BM0_C3
Chemokine signaling pathway	Chemokine signaling pathway	5/37	189/8026	0.00162304	0.0280163	0.0218991	CCL3L3/CCL4L2/CXCR4/STAT1/VAV3	5	BM7_BM0_C3
Toxoplasmosis	Toxoplasmosis	4/37	112/8026	0.00166433	0.0280163	0.0218991	HLA-DRB5/SOCS1/STAT1/HLA-DRA	4	BM7_BM0_C3
Inflammatory bowel disease (IBD)	Inflammatory bowel disease (IBD)	3/37	65/8026	0.00323676	0.0467018	0.0365048	HLA-DRB5/STAT1/HLA-DRA	3	BM7_BM0_C3
Cell adhesion molecules (CAMs)	Cell adhesion molecules (CAMs)	10/49	148/8026	1.48864e-08	2.62001e-06	2.19379e-06	CD8B/CD8A/PDCD1/TIGIT/HLA-DRB5/PECAM1/CD40LG/HLA-DRA/NCAM1/ITGAM	10	BM7_BM0_C4
Hematopoietic cell lineage	Hematopoietic cell lineage	8/49	99/8026	1.19736e-07	1.05368e-05	8.82266e-06	CD8B/CD8A/HLA-DRB5/IL7R/CD38/CD5/HLA-DRA/ITGAM	8	BM7_BM0_C4
Malaria	Malaria	6/49	50/8026	4.89639e-07	2.87255e-05	2.40525e-05	HBA1/PECAM1/KLRB1/HBA2/CD40LG/HBB	6	BM7_BM0_C4
T cell receptor signaling pathway	T cell receptor signaling pathway	6/49	104/8026	3.64534e-05	0.00160395	0.00134302	CD8B/CD8A/PDCD1/VAV3/CD40LG/AKT3	6	BM7_BM0_C4
African trypanosomiasis	African trypanosomiasis	4/49	37/8026	6.98377e-05	0.00227934	0.00190854	HBA1/PLCB1/HBA2/HBB	4	BM7_BM0_C4
Primary immunodeficiency	Primary immunodeficiency	4/49	38/8026	7.77047e-05	0.00227934	0.00190854	CD8B/CD8A/IL7R/CD40LG	4	BM7_BM0_C4
Antigen processing and presentation	Antigen processing and presentation	5/49	78/8026	0.00010398	0.00256632	0.00214883	CD8B/CD8A/KLRC1/HLA-DRB5/HLA-DRA	5	BM7_BM0_C4
Osteoclast differentiation	Osteoclast differentiation	6/49	128/8026	0.000116651	0.00256632	0.00214883	TYROBP/SOCS1/ACP5/CAMK4/AKT3/LILRB1	6	BM7_BM0_C4
Toxoplasmosis	Toxoplasmosis	5/49	112/8026	0.000565699	0.0110626	0.00926291	HLA-DRB5/SOCS1/CD40LG/AKT3/HLA-DRA	5	BM7_BM0_C4
Asthma	Asthma	3/49	31/8026	0.000852437	0.0150029	0.0125622	HLA-DRB5/CD40LG/HLA-DRA	3	BM7_BM0_C4
Allograft rejection	Allograft rejection	3/49	38/8026	0.00155256	0.0248409	0.0207998	HLA-DRB5/CD40LG/HLA-DRA	3	BM7_BM0_C4
Graft-versus-host disease	Graft-versus-host disease	3/49	41/8026	0.00193684	0.0284069	0.0237857	KLRC1/HLA-DRB5/HLA-DRA	3	BM7_BM0_C4
Rheumatoid arthritis	Rheumatoid arthritis	4/49	93/8026	0.00240337	0.0325379	0.0272446	CCL3L3/HLA-DRB5/ACP5/HLA-DRA	4	BM7_BM0_C4
Intestinal immune network for IgA production	Intestinal immune network for IgA production	3/49	49/8026	0.00323497	0.0406681	0.0340523	HLA-DRB5/CD40LG/HLA-DRA	3	BM7_BM0_C4
Autoimmune thyroid disease	Autoimmune thyroid disease	3/49	53/8026	0.0040436	0.0474449	0.0397266	HLA-DRB5/CD40LG/HLA-DRA	3	BM7_BM0_C4
Ribosome	Ribosome	1/1	158/8026	0.019686	0.019686		RPL36A	1	BM7_BM0_C5
Viral protein interaction with cytokine and cytokine receptor	Viral protein interaction with cytokine and cytokine receptor	7/23	100/8026	7.8523e-09	6.75298e-07	5.04201e-07	IL10/CXCR4/CCR10/CCR1/CCR2/CCL3L3/CXCR3	7	BM7_BM0_C6
Cytokine-cytokine receptor interaction	Cytokine-cytokine receptor interaction	9/23	294/8026	5.46757e-08	2.35105e-06	1.75538e-06	IFNG/IL10/CXCR4/CCR10/CCR1/CCR2/CCL3L3/CXCR6/CXCR3	9	BM7_BM0_C6
Chemokine signaling pathway	Chemokine signaling pathway	7/23	189/8026	6.40247e-07	1.83537e-05	1.37035e-05	CXCR4/CCR10/CCR1/CCR2/CCL3L3/CXCR6/CXCR3	7	BM7_BM0_C6
Intestinal immune network for IgA production	Intestinal immune network for IgA production	4/23	49/8026	9.97068e-06	0.00021437	0.000160056	HLA-DRB5/IL10/CXCR4/CCR10	4	BM7_BM0_C6
Allograft rejection	Allograft rejection	3/23	38/8026	0.000162457	0.00279426	0.00208629	HLA-DRB5/IFNG/IL10	3	BM7_BM0_C6
Inflammatory bowel disease (IBD)	Inflammatory bowel disease (IBD)	3/23	65/8026	0.000799779	0.0114635	0.00855904	HLA-DRB5/IFNG/IL10	3	BM7_BM0_C6
Leishmaniasis	Leishmaniasis	3/23	77/8026	0.00130969	0.014615	0.010912	HLA-DRB5/IFNG/IL10	3	BM7_BM0_C6
Antigen processing and presentation	Antigen processing and presentation	3/23	78/8026	0.00135953	0.014615	0.010912	HLA-DRB5/IFNG/CD74	3	BM7_BM0_C6
Tuberculosis	Tuberculosis	4/23	180/8026	0.00155165	0.0148269	0.0110703	HLA-DRB5/IFNG/IL10/CD74	4	BM7_BM0_C6
Rheumatoid arthritis	Rheumatoid arthritis	3/23	93/8026	0.00225497	0.0193928	0.0144793	HLA-DRB5/IFNG/CCL3L3	3	BM7_BM0_C6
Chagas disease (American trypanosomiasis)	Chagas disease (American trypanosomiasis)	3/23	102/8026	0.00293398	0.0229384	0.0171266	IFNG/IL10/CCL3L3	3	BM7_BM0_C6
Asthma	Asthma	2/23	31/8026	0.003473	0.0248898	0.0185836	HLA-DRB5/IL10	2	BM7_BM0_C6
Toxoplasmosis	Toxoplasmosis	3/23	112/8026	0.00382267	0.0252884	0.0188812	HLA-DRB5/IFNG/IL10	3	BM7_BM0_C6
African trypanosomiasis	African trypanosomiasis	2/23	37/8026	0.00492259	0.0302388	0.0225773	IFNG/IL10	2	BM7_BM0_C6
Graft-versus-host disease	Graft-versus-host disease	2/23	41/8026	0.00601885	0.033414	0.024948	HLA-DRB5/IFNG	2	BM7_BM0_C6
Systemic lupus erythematosus	Systemic lupus erythematosus	3/23	136/8026	0.00657625	0.033414	0.024948	HLA-DRB5/IFNG/IL10	3	BM7_BM0_C6
Type I diabetes mellitus	Type I diabetes mellitus	2/23	43/8026	0.00660509	0.033414	0.024948	HLA-DRB5/IFNG	2	BM7_BM0_C6
Malaria	Malaria	2/23	50/8026	0.00885214	0.0422935	0.0315778	IFNG/IL10	2	BM7_BM0_C6
Autoimmune thyroid disease	Autoimmune thyroid disease	2/23	53/8026	0.00990605	0.0448379	0.0334775	HLA-DRB5/IL10	2	BM7_BM0_C6
Systemic lupus erythematosus	Systemic lupus erythematosus	5/20	136/8026	1.63986e-05	0.000901921	0.000552373	ELANE/CTSG/HLA-DRB5/C1QB/C1QA	5	BM7_BM0_C7
Viral protein interaction with cytokine and cytokine receptor	Viral protein interaction with cytokine and cytokine receptor	4/20	100/8026	9.43111e-05	0.00259356	0.0015884	CCL3L3/CCR9/CCL4L2/CCR7	4	BM7_BM0_C7
Chemokine signaling pathway	Chemokine signaling pathway	4/20	189/8026	0.0010737	0.0196845	0.0120556	CCL3L3/CCR9/CCL4L2/CCR7	4	BM7_BM0_C7
Staphylococcus aureus infection	Staphylococcus aureus infection	3/20	96/8026	0.0016311	0.0213566	0.0130796	HLA-DRB5/C1QB/C1QA	3	BM7_BM0_C7
Chagas disease (American trypanosomiasis)	Chagas disease (American trypanosomiasis)	3/20	102/8026	0.00194151	0.0213566	0.0130796	CCL3L3/C1QB/C1QA	3	BM7_BM0_C7
Prion diseases	Prion diseases	2/20	35/8026	0.00334149	0.0268527	0.0164456	C1QB/C1QA	2	BM7_BM0_C7
African trypanosomiasis	African trypanosomiasis	2/20	37/8026	0.00372908	0.0268527	0.0164456	HBB/VCAM1	2	BM7_BM0_C7
Allograft rejection	Allograft rejection	2/20	38/8026	0.00393038	0.0268527	0.0164456	HLA-DRB5/GZMB	2	BM7_BM0_C7
Graft-versus-host disease	Graft-versus-host disease	2/20	41/8026	0.00456405	0.0268527	0.0164456	HLA-DRB5/GZMB	2	BM7_BM0_C7
Type I diabetes mellitus	Type I diabetes mellitus	2/20	43/8026	0.00501105	0.0268527	0.0164456	HLA-DRB5/GZMB	2	BM7_BM0_C7
Cytokine-cytokine receptor interaction	Cytokine-cytokine receptor interaction	4/20	294/8026	0.00537053	0.0268527	0.0164456	CCL3L3/CCR9/CCL4L2/CCR7	4	BM7_BM0_C7
Intestinal immune network for IgA production	Intestinal immune network for IgA production	2/20	49/8026	0.00646792	0.028462	0.0174313	HLA-DRB5/CCR9	2	BM7_BM0_C7
Malaria	Malaria	2/20	50/8026	0.00672739	0.028462	0.0174313	HBB/VCAM1	2	BM7_BM0_C7
Autoimmune thyroid disease	Autoimmune thyroid disease	2/20	53/8026	0.00753389	0.0295974	0.0181266	HLA-DRB5/GZMB	2	BM7_BM0_C7
Rheumatoid arthritis	Rheumatoid arthritis	5/12	93/8026	1.39254e-07	1.08618e-05	5.86331e-06	CCL3L3/HLA-DRB1/HLA-DRA/CTLA4/IFNG	5	BM7_BM0_C8
Cell adhesion molecules (CAMs)	Cell adhesion molecules (CAMs)	5/12	148/8026	1.42224e-06	5.54674e-05	2.99419e-05	HLA-DRB1/HLA-DRA/ITGB1/SELL/CTLA4	5	BM7_BM0_C8
Leishmaniasis	Leishmaniasis	4/12	77/8026	3.65732e-06	7.51125e-05	4.05465e-05	HLA-DRB1/HLA-DRA/ITGB1/IFNG	4	BM7_BM0_C8
Antigen processing and presentation	Antigen processing and presentation	4/12	78/8026	3.85192e-06	7.51125e-05	4.05465e-05	HLA-DRB1/HLA-DRA/CD74/IFNG	4	BM7_BM0_C8
Toxoplasmosis	Toxoplasmosis	4/12	112/8026	1.63199e-05	0.00025459	0.000137431	HLA-DRB1/HLA-DRA/ITGB1/IFNG	4	BM7_BM0_C8
Allograft rejection	Allograft rejection	3/12	38/8026	2.09205e-05	0.000271967	0.000146811	HLA-DRB1/HLA-DRA/IFNG	3	BM7_BM0_C8
Graft-versus-host disease	Graft-versus-host disease	3/12	41/8026	2.6369e-05	0.000293826	0.000158611	HLA-DRB1/HLA-DRA/IFNG	3	BM7_BM0_C8
Type I diabetes mellitus	Type I diabetes mellitus	3/12	43/8026	3.04758e-05	0.000297139	0.000160399	HLA-DRB1/HLA-DRA/IFNG	3	BM7_BM0_C8
Intestinal immune network for IgA production	Intestinal immune network for IgA production	3/12	49/8026	4.5268e-05	0.000392323	0.00021178	HLA-DRB1/HLA-DRA/CXCR4	3	BM7_BM0_C8
Autoimmune thyroid disease	Autoimmune thyroid disease	3/12	53/8026	5.73642e-05	0.00044744	0.000241533	HLA-DRB1/HLA-DRA/CTLA4	3	BM7_BM0_C8
Tuberculosis	Tuberculosis	4/12	180/8026	0.000105213	0.000688243	0.000371521	HLA-DRB1/HLA-DRA/CD74/IFNG	4	BM7_BM0_C8
Inflammatory bowel disease (IBD)	Inflammatory bowel disease (IBD)	3/12	65/8026	0.000105883	0.000688243	0.000371521	HLA-DRB1/HLA-DRA/IFNG	3	BM7_BM0_C8
Th1 and Th2 cell differentiation	Th1 and Th2 cell differentiation	3/12	92/8026	0.000297553	0.00178532	0.000963735	HLA-DRB1/HLA-DRA/IFNG	3	BM7_BM0_C8
Th17 cell differentiation	Th17 cell differentiation	3/12	107/8026	0.000464372	0.00258722	0.00139661	HLA-DRB1/HLA-DRA/IFNG	3	BM7_BM0_C8
Asthma	Asthma	2/12	31/8026	0.000930285	0.00456337	0.00246336	HLA-DRB1/HLA-DRA	2	BM7_BM0_C8
Systemic lupus erythematosus	Systemic lupus erythematosus	3/12	136/8026	0.000936076	0.00456337	0.00246336	HLA-DRB1/HLA-DRA/IFNG	3	BM7_BM0_C8
Phagosome	Phagosome	3/12	152/8026	0.0012923	0.00592936	0.00320073	HLA-DRB1/HLA-DRA/ITGB1	3	BM7_BM0_C8
Influenza A	Influenza A	3/12	170/8026	0.00178432	0.00773204	0.00417384	HLA-DRB1/HLA-DRA/IFNG	3	BM7_BM0_C8
Viral myocarditis	Viral myocarditis	2/12	60/8026	0.00345679	0.014191	0.00766048	HLA-DRB1/HLA-DRA	2	BM7_BM0_C8
Herpes simplex virus 1 infection	Herpes simplex virus 1 infection	4/12	491/8026	0.00461587	0.0180019	0.00971762	HLA-DRB1/HLA-DRA/CD74/IFNG	4	BM7_BM0_C8
Cytokine-cytokine receptor interaction	Cytokine-cytokine receptor interaction	3/12	294/8026	0.00836892	0.0302548	0.0163319	CCL3L3/IFNG/CXCR4	3	BM7_BM0_C8
Staphylococcus aureus infection	Staphylococcus aureus infection	2/12	96/8026	0.00864333	0.0302548	0.0163319	HLA-DRB1/HLA-DRA	2	BM7_BM0_C8
Hematopoietic cell lineage	Hematopoietic cell lineage	2/12	99/8026	0.00917204	0.0302548	0.0163319	HLA-DRB1/HLA-DRA	2	BM7_BM0_C8
Viral protein interaction with cytokine and cytokine receptor	Viral protein interaction with cytokine and cytokine receptor	2/12	100/8026	0.00935146	0.0302548	0.0163319	CCL3L3/CXCR4	2	BM7_BM0_C8
Chagas disease (American trypanosomiasis)	Chagas disease (American trypanosomiasis)	2/12	102/8026	0.00971504	0.0302548	0.0163319	CCL3L3/IFNG	2	BM7_BM0_C8
T cell receptor signaling pathway	T cell receptor signaling pathway	2/12	104/8026	0.0100849	0.0302548	0.0163319	CTLA4/IFNG	2	BM7_BM0_C8
Leukocyte transendothelial migration	Leukocyte transendothelial migration	2/12	113/8026	0.0118264	0.0341653	0.0184428	ITGB1/CXCR4	2	BM7_BM0_C8
Osteoclast differentiation	Osteoclast differentiation	2/12	128/8026	0.0150026	0.0417928	0.0225602	IFNG/TYROBP	2	BM7_BM0_C8
Natural killer cell mediated cytotoxicity	Natural killer cell mediated cytotoxicity	2/12	131/8026	0.0156778	0.0421679	0.0227627	IFNG/TYROBP	2	BM7_BM0_C8
Autophagy - animal	Autophagy - animal	2/12	137/8026	0.0170674	0.0443753	0.0239543	DDIT4/GABARAP	2	BM7_BM0_C8
Viral protein interaction with cytokine and cytokine receptor	Viral protein interaction with cytokine and cytokine receptor	2/4	100/8026	0.000907286	0.00539575	0.00103268	CCL3L3/CCL4L2	2	BM7_BM0_C9
Toll-like receptor signaling pathway	Toll-like receptor signaling pathway	2/4	104/8026	0.000981045	0.00539575	0.00103268	CCL3L3/CCL4L2	2	BM7_BM0_C9
Chemokine signaling pathway	Chemokine signaling pathway	2/4	189/8026	0.00320803	0.0117628	0.00225125	CCL3L3/CCL4L2	2	BM7_BM0_C9
Human cytomegalovirus infection	Human cytomegalovirus infection	2/4	225/8026	0.00452285	0.0124378	0.00238045	CCL3L3/CCL4L2	2	BM7_BM0_C9
Cytokine-cytokine receptor interaction	Cytokine-cytokine receptor interaction	2/4	294/8026	0.00764051	0.0168091	0.00321706	CCL3L3/CCL4L2	2	BM7_BM0_C9
Arachidonic acid metabolism	Arachidonic acid metabolism	1/4	63/8026	0.0310359	0.0487708	0.00933412	PTGDS	1	BM7_BM0_C9
Cytosolic DNA-sensing pathway	Cytosolic DNA-sensing pathway	1/4	63/8026	0.0310359	0.0487708	0.00933412	CCL4L2	1	BM7_BM0_C9
IL-17 signaling pathway	IL-17 signaling pathway	4/20	94/8026	7.40533e-05	0.00521212	0.00364053	FOSB/TNFAIP3/FOS/NFKBIA	4	BM7_BM3_C0
African trypanosomiasis	African trypanosomiasis	3/20	37/8026	9.74227e-05	0.00521212	0.00364053	HBB/HBA2/HBA1	3	BM7_BM3_C0
Malaria	Malaria	3/20	50/8026	0.000240724	0.00858581	0.00599697	HBB/HBA2/HBA1	3	BM7_BM3_C0
MAPK signaling pathway	MAPK signaling pathway	5/20	294/8026	0.000627941	0.0167974	0.0117326	AREG/FOS/DUSP1/DUSP2/MYC	5	BM7_BM3_C0
Kaposi sarcoma-associated herpesvirus infection	Kaposi sarcoma-associated herpesvirus infection	4/20	189/8026	0.0010737	0.0211684	0.0147856	FOS/NFKBIA/MYC/GABARAP	4	BM7_BM3_C0
Colorectal cancer	Colorectal cancer	3/20	86/8026	0.00118701	0.0211684	0.0147856	AREG/FOS/MYC	3	BM7_BM3_C0
Human cytomegalovirus infection	Human cytomegalovirus infection	4/20	225/8026	0.00204579	0.0244034	0.0170451	PTGER4/NFKBIA/CCL4/MYC	4	BM7_BM3_C0
NF-kappa B signaling pathway	NF-kappa B signaling pathway	3/20	104/8026	0.00205262	0.0244034	0.0170451	TNFAIP3/NFKBIA/CCL4	3	BM7_BM3_C0
Toll-like receptor signaling pathway	Toll-like receptor signaling pathway	3/20	104/8026	0.00205262	0.0244034	0.0170451	FOS/NFKBIA/CCL4	3	BM7_BM3_C0
TNF signaling pathway	TNF signaling pathway	3/20	112/8026	0.0025366	0.0271416	0.0189577	TNFAIP3/FOS/NFKBIA	3	BM7_BM3_C0
Osteoclast differentiation	Osteoclast differentiation	3/20	128/8026	0.00370394	0.0360292	0.0251655	FOSB/FOS/NFKBIA	3	BM7_BM3_C0
Measles	Measles	3/20	138/8026	0.00457637	0.040806	0.0285019	TNFAIP3/FOS/NFKBIA	3	BM7_BM3_C0
Viral protein interaction with cytokine and cytokine receptor	Viral protein interaction with cytokine and cytokine receptor	6/46	100/8026	2.01375e-05	0.00130186	0.000990207	CCL3L3/CCL3/PPBP/CXCR4/CCL4L2/PF4	6	BM7_BM3_C1
Chagas disease (American trypanosomiasis)	Chagas disease (American trypanosomiasis)	6/46	102/8026	2.25531e-05	0.00130186	0.000990207	FOS/CCL3L3/NFKBIA/CCL3/JUN/C1QB	6	BM7_BM3_C1
Toll-like receptor signaling pathway	Toll-like receptor signaling pathway	6/46	104/8026	2.51972e-05	0.00130186	0.000990207	FOS/CCL3L3/NFKBIA/CCL3/JUN/CCL4L2	6	BM7_BM3_C1
Chemokine signaling pathway	Chemokine signaling pathway	7/46	189/8026	8.83786e-05	0.00342467	0.00260484	CCL3L3/NFKBIA/CCL3/PPBP/CXCR4/CCL4L2/PF4	7	BM7_BM3_C1
Rheumatoid arthritis	Rheumatoid arthritis	5/46	93/8026	0.000176583	0.00547406	0.00416363	HLA-DRB5/FOS/CCL3L3/CCL3/JUN	5	BM7_BM3_C1
TNF signaling pathway	TNF signaling pathway	5/46	112/8026	0.00042038	0.0108598	0.0082601	FOS/NFKBIA/TNFAIP3/SOCS3/JUN	5	BM7_BM3_C1
Osteoclast differentiation	Osteoclast differentiation	5/46	128/8026	0.000774453	0.0171486	0.0130434	FOS/NFKBIA/TYROBP/SOCS3/JUN	5	BM7_BM3_C1
Leishmaniasis	Leishmaniasis	4/46	77/8026	0.000941688	0.0175383	0.0133398	HLA-DRB5/FOS/NFKBIA/JUN	4	BM7_BM3_C1
Apoptosis	Apoptosis	5/46	136/8026	0.00101835	0.0175383	0.0133398	FOS/NFKBIA/LMNA/PMAIP1/JUN	5	BM7_BM3_C1
Cytokine-cytokine receptor interaction	Cytokine-cytokine receptor interaction	7/46	294/8026	0.00129148	0.0198474	0.0150962	CCL3L3/CCL3/PPBP/CD70/CXCR4/CCL4L2/PF4	7	BM7_BM3_C1
Colorectal cancer	Colorectal cancer	4/46	86/8026	0.00142325	0.0198474	0.0150962	CDKN1A/FOS/PMAIP1/JUN	4	BM7_BM3_C1
PD-L1 expression and PD-1 checkpoint pathway in cancer	PD-L1 expression and PD-1 checkpoint pathway in cancer	4/46	89/8026	0.00161609	0.0198474	0.0150962	FOS/NFKBIA/JUN/PDCD1	4	BM7_BM3_C1
Human cytomegalovirus infection	Human cytomegalovirus infection	6/46	225/8026	0.00166462	0.0198474	0.0150962	CDKN1A/CCL3L3/NFKBIA/CCL3/CXCR4/CCL4L2	6	BM7_BM3_C1
Th1 and Th2 cell differentiation	Th1 and Th2 cell differentiation	4/46	92/8026	0.00182644	0.0202213	0.0153806	HLA-DRB5/FOS/NFKBIA/JUN	4	BM7_BM3_C1
IL-17 signaling pathway	IL-17 signaling pathway	4/46	94/8026	0.00197681	0.020427	0.015537	FOS/NFKBIA/TNFAIP3/JUN	4	BM7_BM3_C1
T cell receptor signaling pathway	T cell receptor signaling pathway	4/46	104/8026	0.00285911	0.0276976	0.0210671	FOS/NFKBIA/JUN/PDCD1	4	BM7_BM3_C1
Th17 cell differentiation	Th17 cell differentiation	4/46	107/8026	0.00316905	0.0288943	0.0219773	HLA-DRB5/FOS/NFKBIA/JUN	4	BM7_BM3_C1
Kaposi sarcoma-associated herpesvirus infection	Kaposi sarcoma-associated herpesvirus infection	5/46	189/8026	0.00430348	0.0370578	0.0281866	CDKN1A/FOS/NFKBIA/JUN/GABARAP	5	BM7_BM3_C1
Epstein-Barr virus infection	Epstein-Barr virus infection	5/46	201/8026	0.00558172	0.0455351	0.0346345	HLA-DRB5/CDKN1A/NFKBIA/TNFAIP3/JUN	5	BM7_BM3_C1
Rheumatoid arthritis	Rheumatoid arthritis	4/7	93/8026	5.75889e-07	3.97363e-05	2.18231e-05	FOS/HLA-DQB1/HLA-DRB1/CCL5	4	BM7_BM3_C10
TNF signaling pathway	TNF signaling pathway	4/7	112/8026	1.21801e-06	4.20215e-05	2.30782e-05	FOS/CCL5/TNFAIP3/JUNB	4	BM7_BM3_C10
Leishmaniasis	Leishmaniasis	3/7	77/8026	2.89099e-05	0.000664927	0.000365177	FOS/HLA-DQB1/HLA-DRB1	3	BM7_BM3_C10
Th1 and Th2 cell differentiation	Th1 and Th2 cell differentiation	3/7	92/8026	4.93516e-05	0.000851315	0.000467541	FOS/HLA-DQB1/HLA-DRB1	3	BM7_BM3_C10
Th17 cell differentiation	Th17 cell differentiation	3/7	107/8026	7.7563e-05	0.00107037	0.000587846	FOS/HLA-DQB1/HLA-DRB1	3	BM7_BM3_C10
Asthma	Asthma	2/7	31/8026	0.000299586	0.00302576	0.00166175	HLA-DQB1/HLA-DRB1	2	BM7_BM3_C10
Influenza A	Influenza A	3/7	170/8026	0.000306961	0.00302576	0.00166175	HLA-DQB1/HLA-DRB1/CCL5	3	BM7_BM3_C10
Allograft rejection	Allograft rejection	2/7	38/8026	0.000451606	0.00363015	0.00199368	HLA-DQB1/HLA-DRB1	2	BM7_BM3_C10
Epstein-Barr virus infection	Epstein-Barr virus infection	3/7	201/8026	0.000502822	0.00363015	0.00199368	HLA-DQB1/HLA-DRB1/TNFAIP3	3	BM7_BM3_C10
Graft-versus-host disease	Graft-versus-host disease	2/7	41/8026	0.000526109	0.00363015	0.00199368	HLA-DQB1/HLA-DRB1	2	BM7_BM3_C10
Type I diabetes mellitus	Type I diabetes mellitus	2/7	43/8026	0.00057888	0.00363115	0.00199423	HLA-DQB1/HLA-DRB1	2	BM7_BM3_C10
Human T-cell leukemia virus 1 infection	Human T-cell leukemia virus 1 infection	3/7	219/8026	0.000646734	0.00371872	0.00204232	FOS/HLA-DQB1/HLA-DRB1	3	BM7_BM3_C10
Intestinal immune network for IgA production	Intestinal immune network for IgA production	2/7	49/8026	0.000752009	0.00399143	0.00219209	HLA-DQB1/HLA-DRB1	2	BM7_BM3_C10
Autoimmune thyroid disease	Autoimmune thyroid disease	2/7	53/8026	0.000879714	0.00433574	0.00238118	HLA-DQB1/HLA-DRB1	2	BM7_BM3_C10
Viral myocarditis	Viral myocarditis	2/7	60/8026	0.00112668	0.00518272	0.00284634	HLA-DQB1/HLA-DRB1	2	BM7_BM3_C10
Inflammatory bowel disease (IBD)	Inflammatory bowel disease (IBD)	2/7	65/8026	0.00132125	0.0056979	0.00312928	HLA-DQB1/HLA-DRB1	2	BM7_BM3_C10
Antigen processing and presentation	Antigen processing and presentation	2/7	78/8026	0.00189725	0.00770061	0.00422917	HLA-DQB1/HLA-DRB1	2	BM7_BM3_C10
IL-17 signaling pathway	IL-17 signaling pathway	2/7	94/8026	0.00274317	0.0103841	0.00570296	FOS/TNFAIP3	2	BM7_BM3_C10
Staphylococcus aureus infection	Staphylococcus aureus infection	2/7	96/8026	0.0028594	0.0103841	0.00570296	HLA-DQB1/HLA-DRB1	2	BM7_BM3_C10
Hematopoietic cell lineage	Hematopoietic cell lineage	2/7	99/8026	0.00303807	0.0104813	0.00575634	HLA-DQB1/HLA-DRB1	2	BM7_BM3_C10
Chagas disease (American trypanosomiasis)	Chagas disease (American trypanosomiasis)	2/7	102/8026	0.00322192	0.0104985	0.00576577	FOS/CCL5	2	BM7_BM3_C10
Toll-like receptor signaling pathway	Toll-like receptor signaling pathway	2/7	104/8026	0.00334735	0.0104985	0.00576577	FOS/CCL5	2	BM7_BM3_C10
Toxoplasmosis	Toxoplasmosis	2/7	112/8026	0.00387188	0.0116156	0.0063793	HLA-DQB1/HLA-DRB1	2	BM7_BM3_C10
Growth hormone synthesis, secretion and action	Growth hormone synthesis, secretion and action	2/7	119/8026	0.00436054	0.0125366	0.00688507	FOS/JUNB	2	BM7_BM3_C10
Osteoclast differentiation	Osteoclast differentiation	2/7	128/8026	0.00502914	0.0138804	0.00762311	FOS/JUNB	2	BM7_BM3_C10
Systemic lupus erythematosus	Systemic lupus erythematosus	2/7	136/8026	0.0056611	0.0148851	0.00817486	HLA-DQB1/HLA-DRB1	2	BM7_BM3_C10
Measles	Measles	2/7	138/8026	0.00582459	0.0148851	0.00817486	FOS/TNFAIP3	2	BM7_BM3_C10
Herpes simplex virus 1 infection	Herpes simplex virus 1 infection	3/7	491/8026	0.00661598	0.0158811	0.00872189	HLA-DQB1/HLA-DRB1/CCL5	3	BM7_BM3_C10
Cell adhesion molecules (CAMs)	Cell adhesion molecules (CAMs)	2/7	148/8026	0.00667467	0.0158811	0.00872189	HLA-DQB1/HLA-DRB1	2	BM7_BM3_C10
Phagosome	Phagosome	2/7	152/8026	0.00702983	0.0161686	0.00887979	HLA-DQB1/HLA-DRB1	2	BM7_BM3_C10
Tuberculosis	Tuberculosis	2/7	180/8026	0.00975357	0.0212572	0.0116744	HLA-DQB1/HLA-DRB1	2	BM7_BM3_C10
NOD-like receptor signaling pathway	NOD-like receptor signaling pathway	2/7	181/8026	0.00985842	0.0212572	0.0116744	CCL5/TNFAIP3	2	BM7_BM3_C10
Fluid shear stress and atherosclerosis	Fluid shear stress and atherosclerosis	2/2	139/8026	0.000297817	0.0119127	0.00156746	FOS/DUSP1	2	BM7_BM3_C11
MAPK signaling pathway	MAPK signaling pathway	2/2	294/8026	0.00133743	0.0267486	0.00351955	FOS/DUSP1	2	BM7_BM3_C11
Amphetamine addiction	Amphetamine addiction	1/2	69/8026	0.0171213	0.0454596	0.00598153	FOS	1	BM7_BM3_C11
Prolactin signaling pathway	Prolactin signaling pathway	1/2	70/8026	0.0173683	0.0454596	0.00598153	FOS	1	BM7_BM3_C11
Pertussis	Pertussis	1/2	76/8026	0.01885	0.0454596	0.00598153	FOS	1	BM7_BM3_C11
Leishmaniasis	Leishmaniasis	1/2	77/8026	0.0190968	0.0454596	0.00598153	FOS	1	BM7_BM3_C11
B cell receptor signaling pathway	B cell receptor signaling pathway	1/2	82/8026	0.0203305	0.0454596	0.00598153	FOS	1	BM7_BM3_C11
Colorectal cancer	Colorectal cancer	1/2	86/8026	0.0213169	0.0454596	0.00598153	FOS	1	BM7_BM3_C11
PD-L1 expression and PD-1 checkpoint pathway in cancer	PD-L1 expression and PD-1 checkpoint pathway in cancer	1/2	89/8026	0.0220563	0.0454596	0.00598153	FOS	1	BM7_BM3_C11
Th1 and Th2 cell differentiation	Th1 and Th2 cell differentiation	1/2	92/8026	0.0227955	0.0454596	0.00598153	FOS	1	BM7_BM3_C11
Rheumatoid arthritis	Rheumatoid arthritis	1/2	93/8026	0.0230418	0.0454596	0.00598153	FOS	1	BM7_BM3_C11
IL-17 signaling pathway	IL-17 signaling pathway	1/2	94/8026	0.0232881	0.0454596	0.00598153	FOS	1	BM7_BM3_C11
Circadian entrainment	Circadian entrainment	1/2	97/8026	0.0240269	0.0454596	0.00598153	FOS	1	BM7_BM3_C11
Choline metabolism in cancer	Choline metabolism in cancer	1/2	98/8026	0.024273	0.0454596	0.00598153	FOS	1	BM7_BM3_C11
Chagas disease (American trypanosomiasis)	Chagas disease (American trypanosomiasis)	1/2	102/8026	0.0252574	0.0454596	0.00598153	FOS	1	BM7_BM3_C11
T cell receptor signaling pathway	T cell receptor signaling pathway	1/2	104/8026	0.0257495	0.0454596	0.00598153	FOS	1	BM7_BM3_C11
Toll-like receptor signaling pathway	Toll-like receptor signaling pathway	1/2	104/8026	0.0257495	0.0454596	0.00598153	FOS	1	BM7_BM3_C11
Parathyroid hormone synthesis, secretion and action	Parathyroid hormone synthesis, secretion and action	1/2	106/8026	0.0262414	0.0454596	0.00598153	FOS	1	BM7_BM3_C11
Th17 cell differentiation	Th17 cell differentiation	1/2	107/8026	0.0264872	0.0454596	0.00598153	FOS	1	BM7_BM3_C11
TNF signaling pathway	TNF signaling pathway	1/2	112/8026	0.0277163	0.0454596	0.00598153	FOS	1	BM7_BM3_C11
Cholinergic synapse	Cholinergic synapse	1/2	113/8026	0.027962	0.0454596	0.00598153	FOS	1	BM7_BM3_C11
Serotonergic synapse	Serotonergic synapse	1/2	114/8026	0.0282077	0.0454596	0.00598153	DUSP1	1	BM7_BM3_C11
Growth hormone synthesis, secretion and action	Growth hormone synthesis, secretion and action	1/2	119/8026	0.0294356	0.0454596	0.00598153	FOS	1	BM7_BM3_C11
Yersinia infection	Yersinia infection	1/2	120/8026	0.0296811	0.0454596	0.00598153	FOS	1	BM7_BM3_C11
Osteoclast differentiation	Osteoclast differentiation	1/2	128/8026	0.0316439	0.0454596	0.00598153	FOS	1	BM7_BM3_C11
Relaxin signaling pathway	Relaxin signaling pathway	1/2	129/8026	0.0318892	0.0454596	0.00598153	FOS	1	BM7_BM3_C11
Dopaminergic synapse	Dopaminergic synapse	1/2	132/8026	0.0326246	0.0454596	0.00598153	FOS	1	BM7_BM3_C11
Apoptosis	Apoptosis	1/2	136/8026	0.0336048	0.0454596	0.00598153	FOS	1	BM7_BM3_C11
Estrogen signaling pathway	Estrogen signaling pathway	1/2	138/8026	0.0340947	0.0454596	0.00598153	FOS	1	BM7_BM3_C11
Measles	Measles	1/2	138/8026	0.0340947	0.0454596	0.00598153	FOS	1	BM7_BM3_C11
Breast cancer	Breast cancer	1/2	147/8026	0.0362977	0.0468358	0.0061626	FOS	1	BM7_BM3_C11
Oxytocin signaling pathway	Oxytocin signaling pathway	1/2	154/8026	0.0380095	0.0475118	0.00625156	FOS	1	BM7_BM3_C11
Hepatitis B	Hepatitis B	1/2	162/8026	0.0399639	0.048441	0.00637382	FOS	1	BM7_BM3_C11
Rheumatoid arthritis	Rheumatoid arthritis	1/1	93/8026	0.0115873	0.0226763		CCL3	1	BM7_BM3_C12
Viral protein interaction with cytokine and cytokine receptor	Viral protein interaction with cytokine and cytokine receptor	1/1	100/8026	0.0124595	0.0226763		CCL3	1	BM7_BM3_C12
Chagas disease (American trypanosomiasis)	Chagas disease (American trypanosomiasis)	1/1	102/8026	0.0127087	0.0226763		CCL3	1	BM7_BM3_C12
Toll-like receptor signaling pathway	Toll-like receptor signaling pathway	1/1	104/8026	0.0129579	0.0226763		CCL3	1	BM7_BM3_C12
Chemokine signaling pathway	Chemokine signaling pathway	1/1	189/8026	0.0235485	0.0327062		CCL3	1	BM7_BM3_C12
Human cytomegalovirus infection	Human cytomegalovirus infection	1/1	225/8026	0.0280339	0.0327062		CCL3	1	BM7_BM3_C12
Cytokine-cytokine receptor interaction	Cytokine-cytokine receptor interaction	1/1	294/8026	0.0366309	0.0366309		CCL3	1	BM7_BM3_C12
African trypanosomiasis	African trypanosomiasis	1/1	37/8026	0.00461002	0.00622975		HBB	1	BM7_BM3_C13
Malaria	Malaria	1/1	50/8026	0.00622975	0.00622975		HBB	1	BM7_BM3_C13
Th1 and Th2 cell differentiation	Th1 and Th2 cell differentiation	9/56	92/8026	1.1179e-08	1.76628e-06	1.17673e-06	NFKBIA/HLA-DRA/FOS/HLA-DRB1/HLA-DRB5/JUN/HLA-DQA1/HLA-DQB1/IL2RA	9	BM7_BM3_C2
Th17 cell differentiation	Th17 cell differentiation	9/56	107/8026	4.25997e-08	2.55848e-06	1.70451e-06	NFKBIA/HLA-DRA/FOS/HLA-DRB1/HLA-DRB5/JUN/HLA-DQA1/HLA-DQB1/IL2RA	9	BM7_BM3_C2
Leishmaniasis	Leishmaniasis	8/56	77/8026	4.85787e-08	2.55848e-06	1.70451e-06	NFKBIA/HLA-DRA/FOS/HLA-DRB1/HLA-DRB5/JUN/HLA-DQA1/HLA-DQB1	8	BM7_BM3_C2
Human T-cell leukemia virus 1 infection	Human T-cell leukemia virus 1 infection	11/56	219/8026	2.45793e-07	9.70881e-06	6.46823e-06	NFKBIA/HLA-DRA/FOS/CDKN1A/HLA-DRB1/HLA-DRB5/ZFP36/JUN/HLA-DQA1/HLA-DQB1/IL2RA	11	BM7_BM3_C2
Intestinal immune network for IgA production	Intestinal immune network for IgA production	6/56	49/8026	9.73164e-07	3.0752e-05	2.04877e-05	HLA-DRA/HLA-DRB1/HLA-DRB5/CXCR4/HLA-DQA1/HLA-DQB1	6	BM7_BM3_C2
Asthma	Asthma	5/56	31/8026	2.03956e-06	5.37085e-05	3.57818e-05	HLA-DRA/HLA-DRB1/HLA-DRB5/HLA-DQA1/HLA-DQB1	5	BM7_BM3_C2
Rheumatoid arthritis	Rheumatoid arthritis	7/56	93/8026	3.26213e-06	7.36309e-05	4.90545e-05	HLA-DRA/FOS/HLA-DRB1/HLA-DRB5/JUN/HLA-DQA1/HLA-DQB1	7	BM7_BM3_C2
Hematopoietic cell lineage	Hematopoietic cell lineage	7/56	99/8026	4.96361e-06	9.17272e-05	6.11107e-05	HLA-DRA/HLA-DRB1/HLA-DRB5/HLA-DQA1/HLA-DQB1/IL2RA/MS4A1	7	BM7_BM3_C2
Inflammatory bowel disease (IBD)	Inflammatory bowel disease (IBD)	6/56	65/8026	5.27613e-06	9.17272e-05	6.11107e-05	HLA-DRA/HLA-DRB1/HLA-DRB5/JUN/HLA-DQA1/HLA-DQB1	6	BM7_BM3_C2
Allograft rejection	Allograft rejection	5/56	38/8026	5.80552e-06	9.17272e-05	6.11107e-05	HLA-DRA/HLA-DRB1/HLA-DRB5/HLA-DQA1/HLA-DQB1	5	BM7_BM3_C2
Graft-versus-host disease	Graft-versus-host disease	5/56	41/8026	8.5308e-06	0.000116608	7.76866e-05	HLA-DRA/HLA-DRB1/HLA-DRB5/HLA-DQA1/HLA-DQB1	5	BM7_BM3_C2
Epstein-Barr virus infection	Epstein-Barr virus infection	9/56	201/8026	8.85627e-06	0.000116608	7.76866e-05	TNFAIP3/NFKBIA/HLA-DRA/CDKN1A/HLA-DRB1/HLA-DRB5/JUN/HLA-DQA1/HLA-DQB1	9	BM7_BM3_C2
Type I diabetes mellitus	Type I diabetes mellitus	5/56	43/8026	1.08422e-05	0.000127126	8.46943e-05	HLA-DRA/HLA-DRB1/HLA-DRB5/HLA-DQA1/HLA-DQB1	5	BM7_BM3_C2
Toxoplasmosis	Toxoplasmosis	7/56	112/8026	1.12643e-05	0.000127126	8.46943e-05	NFKBIA/HLA-DRA/HLA-DRB1/HLA-DRB5/HLA-DQA1/HLA-DQB1/SOCS1	7	BM7_BM3_C2
Osteoclast differentiation	Osteoclast differentiation	7/56	128/8026	2.69699e-05	0.000284083	0.000189263	NFKBIA/FOS/FOSB/SOCS3/JUNB/JUN/SOCS1	7	BM7_BM3_C2
Autoimmune thyroid disease	Autoimmune thyroid disease	5/56	53/8026	3.06537e-05	0.000302705	0.000201669	HLA-DRA/HLA-DRB1/HLA-DRB5/HLA-DQA1/HLA-DQB1	5	BM7_BM3_C2
Viral myocarditis	Viral myocarditis	5/56	60/8026	5.6215e-05	0.000522469	0.000348081	HLA-DRA/HLA-DRB1/HLA-DRB5/HLA-DQA1/HLA-DQB1	5	BM7_BM3_C2
TNF signaling pathway	TNF signaling pathway	6/56	112/8026	0.000118821	0.00104299	0.00069486	TNFAIP3/NFKBIA/FOS/SOCS3/JUNB/JUN	6	BM7_BM3_C2
Influenza A	Influenza A	7/56	170/8026	0.000163557	0.0013601	0.000906131	NFKBIA/HLA-DRA/HLA-DRB1/HLA-DRB5/SOCS3/HLA-DQA1/HLA-DQB1	7	BM7_BM3_C2
Antigen processing and presentation	Antigen processing and presentation	5/56	78/8026	0.000197542	0.00156058	0.00103969	HLA-DRA/HLA-DRB1/HLA-DRB5/HLA-DQA1/HLA-DQB1	5	BM7_BM3_C2
IL-17 signaling pathway	IL-17 signaling pathway	5/56	94/8026	0.00047195	0.00355086	0.00236566	TNFAIP3/NFKBIA/FOS/FOSB/JUN	5	BM7_BM3_C2
Staphylococcus aureus infection	Staphylococcus aureus infection	5/56	96/8026	0.000520015	0.00373465	0.00248811	HLA-DRA/HLA-DRB1/HLA-DRB5/HLA-DQA1/HLA-DQB1	5	BM7_BM3_C2
Phagosome	Phagosome	6/56	152/8026	0.000621552	0.00426979	0.00284463	HLA-DRA/HLA-DRB1/HLA-DRB5/HLA-DQA1/HLA-DQB1/TUBB2A	6	BM7_BM3_C2
MAPK signaling pathway	MAPK signaling pathway	8/56	294/8026	0.000905219	0.00595936	0.00397026	AREG/FOS/DUSP2/DUSP1/NR4A1/JUN/DUSP8/DUSP5	8	BM7_BM3_C2
Growth hormone synthesis, secretion and action	Growth hormone synthesis, secretion and action	5/56	119/8026	0.00137606	0.0086967	0.00579394	FOS/SOCS3/JUNB/IRS2/SOCS1	5	BM7_BM3_C2
Kaposi sarcoma-associated herpesvirus infection	Kaposi sarcoma-associated herpesvirus infection	6/56	189/8026	0.00192265	0.0116838	0.00778399	NFKBIA/FOS/CDKN1A/ZFP36/JUN/GABARAP	6	BM7_BM3_C2
African trypanosomiasis	African trypanosomiasis	3/56	37/8026	0.00211339	0.0123672	0.00823932	HBB/HBA2/HBA1	3	BM7_BM3_C2
Systemic lupus erythematosus	Systemic lupus erythematosus	5/56	136/8026	0.00247932	0.0139905	0.00932077	HLA-DRA/HLA-DRB1/HLA-DRB5/HLA-DQA1/HLA-DQB1	5	BM7_BM3_C2
Measles	Measles	5/56	138/8026	0.00264198	0.0143943	0.00958978	TNFAIP3/NFKBIA/FOS/JUN/IL2RA	5	BM7_BM3_C2
Colorectal cancer	Colorectal cancer	4/56	86/8026	0.00295378	0.0155566	0.0103641	AREG/FOS/CDKN1A/JUN	4	BM7_BM3_C2
Cell adhesion molecules (CAMs)	Cell adhesion molecules (CAMs)	5/56	148/8026	0.00357388	0.0182152	0.0121354	HLA-DRA/HLA-DRB1/HLA-DRB5/HLA-DQA1/HLA-DQB1	5	BM7_BM3_C2
Type II diabetes mellitus	Type II diabetes mellitus	3/56	46/8026	0.00394998	0.019503	0.0129934	SOCS3/IRS2/SOCS1	3	BM7_BM3_C2
Malaria	Malaria	3/56	50/8026	0.00500086	0.0235865	0.0157139	HBB/HBA2/HBA1	3	BM7_BM3_C2
Viral protein interaction with cytokine and cytokine receptor	Viral protein interaction with cytokine and cytokine receptor	4/56	100/8026	0.00507558	0.0235865	0.0157139	PPBP/CXCR3/CXCR4/IL2RA	4	BM7_BM3_C2
Jak-STAT signaling pathway	Jak-STAT signaling pathway	5/56	162/8026	0.00524804	0.0236912	0.0157836	CDKN1A/SOCS3/OSM/IL2RA/SOCS1	5	BM7_BM3_C2
Tuberculosis	Tuberculosis	5/56	180/8026	0.00813643	0.0357099	0.0237907	HLA-DRA/HLA-DRB1/HLA-DRB5/HLA-DQA1/HLA-DQB1	5	BM7_BM3_C2
Adipocytokine signaling pathway	Adipocytokine signaling pathway	3/56	69/8026	0.0121802	0.0493454	0.032875	NFKBIA/SOCS3/IRS2	3	BM7_BM3_C2
Amphetamine addiction	Amphetamine addiction	3/56	69/8026	0.0121802	0.0493454	0.032875	FOS/FOSB/JUN	3	BM7_BM3_C2
Renal cell carcinoma	Renal cell carcinoma	3/56	69/8026	0.0121802	0.0493454	0.032875	CDKN1A/EGLN2/JUN	3	BM7_BM3_C2
Prolactin signaling pathway	Prolactin signaling pathway	3/56	70/8026	0.0126636	0.0498629	0.0332198	FOS/SOCS3/SOCS1	3	BM7_BM3_C2
FoxO signaling pathway	FoxO signaling pathway	4/56	131/8026	0.0129391	0.0498629	0.0332198	CDKN1A/SGK1/GABARAP/IRS2	4	BM7_BM3_C2
Osteoclast differentiation	Osteoclast differentiation	13/73	128/8026	8.94461e-11	1.69053e-08	1.04511e-08	FOS/TYROBP/NFKBIA/FOSB/CSF1/JUN/SOCS3/IFNG/TNF/JUND/JUNB/SYK/NCF1	13	BM7_BM3_C3
Viral protein interaction with cytokine and cytokine receptor	Viral protein interaction with cytokine and cytokine receptor	9/73	100/8026	2.52448e-07	2.38563e-05	1.47483e-05	CCL3/CCL3L3/CCL4L2/CCL4/CXCR4/CSF1/TNF/XCL1/XCL2	9	BM7_BM3_C3
Human cytomegalovirus infection	Human cytomegalovirus infection	12/73	225/8026	7.13632e-07	4.49588e-05	2.77941e-05	CCL3/CCL3L3/CCL4L2/CCL4/CXCR4/NFKBIA/TNF/CCND1/GNAQ/MYC/CDKN1A/PTGER4	12	BM7_BM3_C3
Colorectal cancer	Colorectal cancer	8/73	86/8026	9.5307e-07	4.50326e-05	2.78397e-05	FOS/JUN/CCND1/PMAIP1/AREG/MYC/CDKN1A/BCL2L11	8	BM7_BM3_C3
Epstein-Barr virus infection	Epstein-Barr virus infection	11/73	201/8026	1.69171e-06	5.09464e-05	3.14957e-05	HLA-DRB5/NFKBIA/JUN/TNFAIP3/TNF/CCND1/MYC/CDKN1A/LYN/SYK/BCL2L11	11	BM7_BM3_C3
Rheumatoid arthritis	Rheumatoid arthritis	8/73	93/8026	1.73886e-06	5.09464e-05	3.14957e-05	HLA-DRB5/FOS/CCL3/CCL3L3/CSF1/JUN/IFNG/TNF	8	BM7_BM3_C3
IL-17 signaling pathway	IL-17 signaling pathway	8/73	94/8026	1.8869e-06	5.09464e-05	3.14957e-05	FOS/NFKBIA/FOSB/JUN/TNFAIP3/IFNG/TNF/JUND	8	BM7_BM3_C3
Chagas disease (American trypanosomiasis)	Chagas disease (American trypanosomiasis)	8/73	102/8026	3.50803e-06	8.28772e-05	5.12357e-05	FOS/CCL3/CCL3L3/NFKBIA/JUN/IFNG/TNF/GNAQ	8	BM7_BM3_C3
Toll-like receptor signaling pathway	Toll-like receptor signaling pathway	8/73	104/8026	4.06115e-06	8.52841e-05	5.27237e-05	FOS/CCL3/CCL3L3/CCL4L2/CCL4/NFKBIA/JUN/TNF	8	BM7_BM3_C3
Leishmaniasis	Leishmaniasis	7/73	77/8026	5.56555e-06	0.000102997	6.36741e-05	HLA-DRB5/FOS/NFKBIA/JUN/IFNG/TNF/NCF1	7	BM7_BM3_C3
TNF signaling pathway	TNF signaling pathway	8/73	112/8026	7.07495e-06	0.000102997	6.36741e-05	FOS/NFKBIA/CSF1/JUN/SOCS3/TNFAIP3/TNF/JUNB	8	BM7_BM3_C3
Chemokine signaling pathway	Chemokine signaling pathway	10/73	189/8026	7.08446e-06	0.000102997	6.36741e-05	CCL3/CCL3L3/CCL4L2/CCL4/CXCR4/NFKBIA/LYN/XCL1/XCL2/NCF1	10	BM7_BM3_C3
Kaposi sarcoma-associated herpesvirus infection	Kaposi sarcoma-associated herpesvirus infection	10/73	189/8026	7.08446e-06	0.000102997	6.36741e-05	FOS/NFKBIA/JUN/ZFP36/CCND1/MYC/CDKN1A/LYN/GABARAP/SYK	10	BM7_BM3_C3
Human T-cell leukemia virus 1 infection	Human T-cell leukemia virus 1 infection	10/73	219/8026	2.57329e-05	0.000347395	0.000214764	HLA-DRB5/FOS/NFKBIA/JUN/ZFP36/TNF/CCND1/MYC/CDKN1A/CD4	10	BM7_BM3_C3
NF-kappa B signaling pathway	NF-kappa B signaling pathway	7/73	104/8026	4.04564e-05	0.000509751	0.000315134	CCL4L2/CCL4/NFKBIA/TNFAIP3/TNF/LYN/SYK	7	BM7_BM3_C3
Cytokine-cytokine receptor interaction	Cytokine-cytokine receptor interaction	11/73	294/8026	6.19979e-05	0.00068927	0.000426115	CCL3/CCL3L3/CCL4L2/CCL4/CXCR4/CSF1/IFNG/TNF/XCL1/CD4/XCL2	11	BM7_BM3_C3
MAPK signaling pathway	MAPK signaling pathway	11/73	294/8026	6.19979e-05	0.00068927	0.000426115	FOS/DUSP5/CSF1/JUN/DUSP6/DUSP1/TNF/DUSP2/AREG/JUND/MYC	11	BM7_BM3_C3
Antigen processing and presentation	Antigen processing and presentation	6/73	78/8026	7.03941e-05	0.000739138	0.000456944	HLA-DRB5/KLRC2/IFNG/TNF/KIR2DL3/CD4	6	BM7_BM3_C3
B cell receptor signaling pathway	B cell receptor signaling pathway	6/73	82/8026	9.3258e-05	0.000927672	0.000573498	FOS/NFKBIA/JUN/LYN/SYK/CD79B	6	BM7_BM3_C3
Natural killer cell mediated cytotoxicity	Natural killer cell mediated cytotoxicity	7/73	131/8026	0.000174914	0.00159116	0.000983672	TYROBP/KLRC2/KLRK1/IFNG/TNF/KIR2DL3/SYK	7	BM7_BM3_C3
Th1 and Th2 cell differentiation	Th1 and Th2 cell differentiation	6/73	92/8026	0.000176795	0.00159116	0.000983672	HLA-DRB5/FOS/NFKBIA/JUN/IFNG/CD4	6	BM7_BM3_C3
Apoptosis	Apoptosis	7/73	136/8026	0.00022064	0.0018955	0.00117182	FOS/NFKBIA/JUN/LMNA/TNF/PMAIP1/BCL2L11	7	BM7_BM3_C3
African trypanosomiasis	African trypanosomiasis	4/73	37/8026	0.000331531	0.00271905	0.00168095	HBB/IFNG/TNF/GNAQ	4	BM7_BM3_C3
T cell receptor signaling pathway	T cell receptor signaling pathway	6/73	104/8026	0.000345276	0.00271905	0.00168095	FOS/NFKBIA/JUN/IFNG/TNF/CD4	6	BM7_BM3_C3
Parathyroid hormone synthesis, secretion and action	Parathyroid hormone synthesis, secretion and action	6/73	106/8026	0.000382665	0.00289295	0.00178846	FOS/NR4A2/PDE4A/GNAQ/JUND/CDKN1A	6	BM7_BM3_C3
Th17 cell differentiation	Th17 cell differentiation	6/73	107/8026	0.000402511	0.00292594	0.00180885	HLA-DRB5/FOS/NFKBIA/JUN/IFNG/CD4	6	BM7_BM3_C3
Hepatitis C	Hepatitis C	7/73	155/8026	0.000490028	0.00333853	0.00206392	NFKBIA/SOCS3/IFNG/TNF/CCND1/MYC/CDKN1A	7	BM7_BM3_C3
Graft-versus-host disease	Graft-versus-host disease	4/73	41/8026	0.000494597	0.00333853	0.00206392	HLA-DRB5/IFNG/TNF/KIR2DL3	4	BM7_BM3_C3
Malaria	Malaria	4/73	50/8026	0.00105753	0.00689219	0.00426084	HBB/KLRK1/IFNG/TNF	4	BM7_BM3_C3
FoxO signaling pathway	FoxO signaling pathway	6/73	131/8026	0.00117272	0.00738815	0.00456744	PLK3/S1PR1/CCND1/CDKN1A/GABARAP/BCL2L11	6	BM7_BM3_C3
PD-L1 expression and PD-1 checkpoint pathway in cancer	PD-L1 expression and PD-1 checkpoint pathway in cancer	5/73	89/8026	0.00124322	0.00757962	0.00468581	FOS/NFKBIA/JUN/IFNG/CD4	5	BM7_BM3_C3
Fluid shear stress and atherosclerosis	Fluid shear stress and atherosclerosis	6/73	139/8026	0.00159156	0.00940013	0.00581127	FOS/JUN/DUSP1/IFNG/TNF/NCF1	6	BM7_BM3_C3
Hematopoietic cell lineage	Hematopoietic cell lineage	5/73	99/8026	0.00199704	0.0114376	0.00707086	HLA-DRB5/CSF1/TNF/MS4A1/CD4	5	BM7_BM3_C3
Viral carcinogenesis	Viral carcinogenesis	7/73	204/8026	0.00243551	0.0131396	0.00812309	NFKBIA/JUN/CCND1/PMAIP1/CDKN1A/LYN/SYK	7	BM7_BM3_C3
C-type lectin receptor signaling pathway	C-type lectin receptor signaling pathway	5/73	104/8026	0.00247929	0.0131396	0.00812309	NFKBIA/JUN/PLK3/TNF/SYK	5	BM7_BM3_C3
Cytosolic DNA-sensing pathway	Cytosolic DNA-sensing pathway	4/73	63/8026	0.00250279	0.0131396	0.00812309	CCL4L2/CCL4/NFKBIA/AIM2	4	BM7_BM3_C3
Oxytocin signaling pathway	Oxytocin signaling pathway	6/73	154/8026	0.0026738	0.013658	0.00844357	FOS/RGS2/JUN/CCND1/GNAQ/CDKN1A	6	BM7_BM3_C3
Inflammatory bowel disease (IBD)	Inflammatory bowel disease (IBD)	4/73	65/8026	0.00280615	0.0139569	0.00862834	HLA-DRB5/JUN/IFNG/TNF	4	BM7_BM3_C3
Human immunodeficiency virus 1 infection	Human immunodeficiency virus 1 infection	7/73	212/8026	0.00302184	0.0146443	0.00905328	FOS/CXCR4/NFKBIA/JUN/TNF/GNAQ/CD4	7	BM7_BM3_C3
Acute myeloid leukemia	Acute myeloid leukemia	4/73	67/8026	0.00313383	0.0148073	0.00915408	DUSP6/CCND1/ZBTB16/MYC	4	BM7_BM3_C3
Hepatitis B	Hepatitis B	6/73	162/8026	0.00343957	0.0158556	0.00980212	FOS/NFKBIA/JUN/TNF/MYC/CDKN1A	6	BM7_BM3_C3
Thyroid cancer	Thyroid cancer	3/73	37/8026	0.00449384	0.0202223	0.0125017	CCND1/MYC/CDKN1A	3	BM7_BM3_C3
Allograft rejection	Allograft rejection	3/73	38/8026	0.00484748	0.0211926	0.0131015	HLA-DRB5/IFNG/TNF	3	BM7_BM3_C3
Chronic myeloid leukemia	Chronic myeloid leukemia	4/73	76/8026	0.00493372	0.0211926	0.0131015	NFKBIA/CCND1/MYC/CDKN1A	4	BM7_BM3_C3
NOD-like receptor signaling pathway	NOD-like receptor signaling pathway	6/73	181/8026	0.00590394	0.0246829	0.0152593	NFKBIA/JUN/TNFAIP3/TNF/AIM2/GABARAP	6	BM7_BM3_C3
Bladder cancer	Bladder cancer	3/73	41/8026	0.00600748	0.0246829	0.0152593	CCND1/MYC/CDKN1A	3	BM7_BM3_C3
Type I diabetes mellitus	Type I diabetes mellitus	3/73	43/8026	0.00686533	0.0276074	0.0170672	HLA-DRB5/IFNG/TNF	3	BM7_BM3_C3
ErbB signaling pathway	ErbB signaling pathway	4/73	85/8026	0.0073244	0.0288398	0.0178291	JUN/AREG/MYC/CDKN1A	4	BM7_BM3_C3
Measles	Measles	5/73	138/8026	0.00823909	0.0317794	0.0196464	FOS/NFKBIA/JUN/TNFAIP3/CCND1	5	BM7_BM3_C3
Small cell lung cancer	Small cell lung cancer	4/73	92/8026	0.00963879	0.0364346	0.0225243	NFKBIA/CCND1/MYC/CDKN1A	4	BM7_BM3_C3
Breast cancer	Breast cancer	5/73	147/8026	0.0106611	0.0395087	0.0244248	FOS/JUN/CCND1/MYC/CDKN1A	5	BM7_BM3_C3
Salmonella infection	Salmonella infection	6/73	214/8026	0.0129298	0.0469947	0.0290527	FOS/NFKBIA/JUN/TNF/RHOB/MYC	6	BM7_BM3_C3
Osteoclast differentiation	Osteoclast differentiation	7/22	128/8026	3.11129e-08	3.17352e-06	1.57202e-06	FOS/TYROBP/JUN/FCGR3A/FOSB/NFKBIA/SOCS3	7	BM7_BM3_C4
T cell receptor signaling pathway	T cell receptor signaling pathway	6/22	104/8026	2.58201e-07	1.31683e-05	6.52298e-06	FOS/JUN/CD8B/CD8A/NFKBIA/PDCD1	6	BM7_BM3_C4
Leishmaniasis	Leishmaniasis	5/22	77/8026	1.65233e-06	4.49405e-05	2.22615e-05	FOS/HLA-DRB5/JUN/FCGR3A/NFKBIA	5	BM7_BM3_C4
Antigen processing and presentation	Antigen processing and presentation	5/22	78/8026	1.76237e-06	4.49405e-05	2.22615e-05	HLA-DRB5/KLRC2/CD8B/CD8A/KLRC1	5	BM7_BM3_C4
Rheumatoid arthritis	Rheumatoid arthritis	5/22	93/8026	4.22458e-06	8.61814e-05	4.26905e-05	FOS/HLA-DRB5/CCL3L3/JUN/LTB	5	BM7_BM3_C4
PD-L1 expression and PD-1 checkpoint pathway in cancer	PD-L1 expression and PD-1 checkpoint pathway in cancer	4/22	89/8026	8.8722e-05	0.00140017	0.000693583	FOS/JUN/NFKBIA/PDCD1	4	BM7_BM3_C4
Th1 and Th2 cell differentiation	Th1 and Th2 cell differentiation	4/22	92/8026	0.000100985	0.00140017	0.000693583	FOS/HLA-DRB5/JUN/NFKBIA	4	BM7_BM3_C4
IL-17 signaling pathway	IL-17 signaling pathway	4/22	94/8026	0.000109817	0.00140017	0.000693583	FOS/JUN/FOSB/NFKBIA	4	BM7_BM3_C4
Chagas disease (American trypanosomiasis)	Chagas disease (American trypanosomiasis)	4/22	102/8026	0.000150844	0.00165882	0.000821708	FOS/CCL3L3/JUN/NFKBIA	4	BM7_BM3_C4
Toll-like receptor signaling pathway	Toll-like receptor signaling pathway	4/22	104/8026	0.00016263	0.00165882	0.000821708	FOS/CCL3L3/JUN/NFKBIA	4	BM7_BM3_C4
Th17 cell differentiation	Th17 cell differentiation	4/22	107/8026	0.00018154	0.00168337	0.00083387	FOS/HLA-DRB5/JUN/NFKBIA	4	BM7_BM3_C4
TNF signaling pathway	TNF signaling pathway	4/22	112/8026	0.000216525	0.00184047	0.000911686	FOS/JUN/NFKBIA/SOCS3	4	BM7_BM3_C4
Natural killer cell mediated cytotoxicity	Natural killer cell mediated cytotoxicity	4/22	131/8026	0.000394723	0.00309706	0.00153415	TYROBP/KLRC2/FCGR3A/KLRC1	4	BM7_BM3_C4
Cell adhesion molecules (CAMs)	Cell adhesion molecules (CAMs)	4/22	148/8026	0.000626999	0.00456814	0.00226285	HLA-DRB5/CD8B/CD8A/PDCD1	4	BM7_BM3_C4
Amphetamine addiction	Amphetamine addiction	3/22	69/8026	0.0008331	0.00566508	0.00280623	FOS/JUN/FOSB	3	BM7_BM3_C4
B cell receptor signaling pathway	B cell receptor signaling pathway	3/22	82/8026	0.00137604	0.00877228	0.0043454	FOS/JUN/NFKBIA	3	BM7_BM3_C4
Chemokine signaling pathway	Chemokine signaling pathway	4/22	189/8026	0.0015625	0.00937498	0.00464395	CCL3L3/XCL2/XCL1/NFKBIA	4	BM7_BM3_C4
Hematopoietic cell lineage	Hematopoietic cell lineage	3/22	99/8026	0.00236471	0.0130642	0.00647142	HLA-DRB5/CD8B/CD8A	3	BM7_BM3_C4
Viral protein interaction with cytokine and cytokine receptor	Viral protein interaction with cytokine and cytokine receptor	3/22	100/8026	0.00243352	0.0130642	0.00647142	CCL3L3/XCL2/XCL1	3	BM7_BM3_C4
Human T-cell leukemia virus 1 infection	Human T-cell leukemia virus 1 infection	4/22	219/8026	0.00268002	0.0136681	0.00677058	FOS/HLA-DRB5/JUN/NFKBIA	4	BM7_BM3_C4
Yersinia infection	Yersinia infection	3/22	120/8026	0.00407927	0.0198136	0.00981478	FOS/JUN/NFKBIA	3	BM7_BM3_C4
Primary immunodeficiency	Primary immunodeficiency	2/22	38/8026	0.00475012	0.0220233	0.0109094	CD8B/CD8A	2	BM7_BM3_C4
Relaxin signaling pathway	Relaxin signaling pathway	3/22	129/8026	0.00499629	0.0221574	0.0109758	FOS/JUN/NFKBIA	3	BM7_BM3_C4
Graft-versus-host disease	Graft-versus-host disease	2/22	41/8026	0.00551323	0.023238	0.0115111	HLA-DRB5/KLRC1	2	BM7_BM3_C4
Apoptosis	Apoptosis	3/22	136/8026	0.00578941	0.023238	0.0115111	FOS/JUN/NFKBIA	3	BM7_BM3_C4
Measles	Measles	3/22	138/8026	0.00602915	0.023238	0.0115111	FOS/JUN/NFKBIA	3	BM7_BM3_C4
Fluid shear stress and atherosclerosis	Fluid shear stress and atherosclerosis	3/22	139/8026	0.00615124	0.023238	0.0115111	FOS/DUSP1/JUN	3	BM7_BM3_C4
Cytokine-cytokine receptor interaction	Cytokine-cytokine receptor interaction	4/22	294/8026	0.00765529	0.0274443	0.0135947	CCL3L3/XCL2/LTB/XCL1	4	BM7_BM3_C4
Cocaine addiction	Cocaine addiction	2/22	49/8026	0.00780279	0.0274443	0.0135947	JUN/FOSB	2	BM7_BM3_C4
Malaria	Malaria	2/22	50/8026	0.00811448	0.0275892	0.0136665	HBB/KLRB1	2	BM7_BM3_C4
Hepatitis B	Hepatitis B	3/22	162/8026	0.00937817	0.0308572	0.0152853	FOS/JUN/NFKBIA	3	BM7_BM3_C4
Influenza A	Influenza A	3/22	170/8026	0.0106943	0.0340881	0.0168857	HLA-DRB5/NFKBIA/SOCS3	3	BM7_BM3_C4
Inflammatory bowel disease (IBD)	Inflammatory bowel disease (IBD)	2/22	65/8026	0.0134408	0.0415443	0.0205792	HLA-DRB5/JUN	2	BM7_BM3_C4
Kaposi sarcoma-associated herpesvirus infection	Kaposi sarcoma-associated herpesvirus infection	3/22	189/8026	0.0142354	0.0426672	0.0211354	FOS/JUN/NFKBIA	3	BM7_BM3_C4
Adipocytokine signaling pathway	Adipocytokine signaling pathway	2/22	69/8026	0.0150599	0.0426672	0.0211354	NFKBIA/SOCS3	2	BM7_BM3_C4
Epithelial cell signaling in Helicobacter pylori infection	Epithelial cell signaling in Helicobacter pylori infection	2/22	70/8026	0.0154773	0.0426672	0.0211354	JUN/NFKBIA	2	BM7_BM3_C4
Prolactin signaling pathway	Prolactin signaling pathway	2/22	70/8026	0.0154773	0.0426672	0.0211354	FOS/SOCS3	2	BM7_BM3_C4
Epstein-Barr virus infection	Epstein-Barr virus infection	3/22	201/8026	0.0167792	0.0444669	0.0220269	HLA-DRB5/JUN/NFKBIA	3	BM7_BM3_C4
Pathogenic Escherichia coli infection	Pathogenic Escherichia coli infection	3/22	202/8026	0.017002	0.0444669	0.0220269	FOS/JUN/NFKBIA	3	BM7_BM3_C4
Pertussis	Pertussis	2/22	76/8026	0.0180853	0.0461176	0.0228446	FOS/JUN	2	BM7_BM3_C4
Human immunodeficiency virus 1 infection	Human immunodeficiency virus 1 infection	3/22	212/8026	0.0193235	0.048073	0.0238132	FOS/JUN/NFKBIA	3	BM7_BM3_C4
Salmonella infection	Salmonella infection	3/22	214/8026	0.019808	0.0481052	0.0238292	FOS/JUN/NFKBIA	3	BM7_BM3_C4
cAMP signaling pathway	cAMP signaling pathway	3/22	216/8026	0.0202994	0.0481521	0.0238524	FOS/JUN/NFKBIA	3	BM7_BM3_C4
IL-17 signaling pathway	IL-17 signaling pathway	4/5	94/8026	8.74626e-08	6.47224e-06	2.20958e-06	FOS/NFKBIA/TNFAIP3/JUN	4	BM7_BM3_C5
TNF signaling pathway	TNF signaling pathway	4/5	112/8026	1.7781e-07	6.57896e-06	2.24602e-06	FOS/NFKBIA/TNFAIP3/JUN	4	BM7_BM3_C5
Measles	Measles	4/5	138/8026	4.12979e-07	1.01868e-05	3.47772e-06	FOS/NFKBIA/TNFAIP3/JUN	4	BM7_BM3_C5
Leishmaniasis	Leishmaniasis	3/5	77/8026	8.37533e-06	0.000149926	5.1184e-05	FOS/NFKBIA/JUN	3	BM7_BM3_C5
B cell receptor signaling pathway	B cell receptor signaling pathway	3/5	82/8026	1.01302e-05	0.000149926	5.1184e-05	FOS/NFKBIA/JUN	3	BM7_BM3_C5
PD-L1 expression and PD-1 checkpoint pathway in cancer	PD-L1 expression and PD-1 checkpoint pathway in cancer	3/5	89/8026	1.29732e-05	0.000151571	5.17453e-05	FOS/NFKBIA/JUN	3	BM7_BM3_C5
Th1 and Th2 cell differentiation	Th1 and Th2 cell differentiation	3/5	92/8026	1.43378e-05	0.000151571	5.17453e-05	FOS/NFKBIA/JUN	3	BM7_BM3_C5
Chagas disease (American trypanosomiasis)	Chagas disease (American trypanosomiasis)	3/5	102/8026	1.95665e-05	0.00015202	5.18986e-05	FOS/NFKBIA/JUN	3	BM7_BM3_C5
T cell receptor signaling pathway	T cell receptor signaling pathway	3/5	104/8026	2.07443e-05	0.00015202	5.18986e-05	FOS/NFKBIA/JUN	3	BM7_BM3_C5
Toll-like receptor signaling pathway	Toll-like receptor signaling pathway	3/5	104/8026	2.07443e-05	0.00015202	5.18986e-05	FOS/NFKBIA/JUN	3	BM7_BM3_C5
Th17 cell differentiation	Th17 cell differentiation	3/5	107/8026	2.25975e-05	0.00015202	5.18986e-05	FOS/NFKBIA/JUN	3	BM7_BM3_C5
Yersinia infection	Yersinia infection	3/5	120/8026	3.18952e-05	0.000196687	6.71479e-05	FOS/NFKBIA/JUN	3	BM7_BM3_C5
Osteoclast differentiation	Osteoclast differentiation	3/5	128/8026	3.87118e-05	0.000209452	7.15056e-05	FOS/NFKBIA/JUN	3	BM7_BM3_C5
Relaxin signaling pathway	Relaxin signaling pathway	3/5	129/8026	3.9626e-05	0.000209452	7.15056e-05	FOS/NFKBIA/JUN	3	BM7_BM3_C5
Apoptosis	Apoptosis	3/5	136/8026	4.6428e-05	0.000229045	7.81944e-05	FOS/NFKBIA/JUN	3	BM7_BM3_C5
Fluid shear stress and atherosclerosis	Fluid shear stress and atherosclerosis	3/5	139/8026	4.95644e-05	0.000229235	7.82596e-05	FOS/JUN/DUSP1	3	BM7_BM3_C5
Hepatitis B	Hepatitis B	3/5	162/8026	7.83654e-05	0.00034112	0.000116456	FOS/NFKBIA/JUN	3	BM7_BM3_C5
NOD-like receptor signaling pathway	NOD-like receptor signaling pathway	3/5	181/8026	0.000109119	0.000448602	0.00015315	NFKBIA/TNFAIP3/JUN	3	BM7_BM3_C5
Kaposi sarcoma-associated herpesvirus infection	Kaposi sarcoma-associated herpesvirus infection	3/5	189/8026	0.000124136	0.000483478	0.000165057	FOS/NFKBIA/JUN	3	BM7_BM3_C5
Epstein-Barr virus infection	Epstein-Barr virus infection	3/5	201/8026	0.000149117	0.000533278	0.000182058	NFKBIA/TNFAIP3/JUN	3	BM7_BM3_C5
Pathogenic Escherichia coli infection	Pathogenic Escherichia coli infection	3/5	202/8026	0.000151336	0.000533278	0.000182058	FOS/NFKBIA/JUN	3	BM7_BM3_C5
Human immunodeficiency virus 1 infection	Human immunodeficiency virus 1 infection	3/5	212/8026	0.000174733	0.000569552	0.000194441	FOS/NFKBIA/JUN	3	BM7_BM3_C5
Salmonella infection	Salmonella infection	3/5	214/8026	0.000179681	0.000569552	0.000194441	FOS/NFKBIA/JUN	3	BM7_BM3_C5
cAMP signaling pathway	cAMP signaling pathway	3/5	216/8026	0.000184719	0.000569552	0.000194441	FOS/NFKBIA/JUN	3	BM7_BM3_C5
Human T-cell leukemia virus 1 infection	Human T-cell leukemia virus 1 infection	3/5	219/8026	0.00019245	0.000569653	0.000194476	FOS/NFKBIA/JUN	3	BM7_BM3_C5
MAPK signaling pathway	MAPK signaling pathway	3/5	294/8026	0.000460605	0.00131095	0.000447551	FOS/JUN/DUSP1	3	BM7_BM3_C5
Amphetamine addiction	Amphetamine addiction	2/5	69/8026	0.000716383	0.0019485	0.000665205	FOS/JUN	2	BM7_BM3_C5
Epithelial cell signaling in Helicobacter pylori infection	Epithelial cell signaling in Helicobacter pylori infection	2/5	70/8026	0.000737269	0.0019485	0.000665205	NFKBIA/JUN	2	BM7_BM3_C5
Pertussis	Pertussis	2/5	76/8026	0.000868762	0.00221684	0.000756817	FOS/JUN	2	BM7_BM3_C5
Colorectal cancer	Colorectal cancer	2/5	86/8026	0.00111136	0.00274136	0.000935884	FOS/JUN	2	BM7_BM3_C5
Rheumatoid arthritis	Rheumatoid arthritis	2/5	93/8026	0.00129852	0.00309968	0.00105821	FOS/JUN	2	BM7_BM3_C5
Choline metabolism in cancer	Choline metabolism in cancer	2/5	98/8026	0.00144089	0.00333205	0.00113754	FOS/JUN	2	BM7_BM3_C5
C-type lectin receptor signaling pathway	C-type lectin receptor signaling pathway	2/5	104/8026	0.00162125	0.00352859	0.00120464	NFKBIA/JUN	2	BM7_BM3_C5
NF-kappa B signaling pathway	NF-kappa B signaling pathway	2/5	104/8026	0.00162125	0.00352859	0.00120464	NFKBIA/TNFAIP3	2	BM7_BM3_C5
Neurotrophin signaling pathway	Neurotrophin signaling pathway	2/5	119/8026	0.00211725	0.00447647	0.00152824	NFKBIA/JUN	2	BM7_BM3_C5
Estrogen signaling pathway	Estrogen signaling pathway	2/5	138/8026	0.00283707	0.00583175	0.00199092	FOS/JUN	2	BM7_BM3_C5
Breast cancer	Breast cancer	2/5	147/8026	0.00321335	0.00642669	0.00219403	FOS/JUN	2	BM7_BM3_C5
Oxytocin signaling pathway	Oxytocin signaling pathway	2/5	154/8026	0.00352155	0.00685776	0.0023412	FOS/JUN	2	BM7_BM3_C5
Viral carcinogenesis	Viral carcinogenesis	2/5	204/8026	0.00611189	0.0115969	0.00395912	NFKBIA/JUN	2	BM7_BM3_C5
Shigellosis	Shigellosis	2/5	239/8026	0.00832115	0.0153941	0.00525546	NFKBIA/JUN	2	BM7_BM3_C5
TNF signaling pathway	TNF signaling pathway	7/27	112/8026	6.01903e-08	7.64417e-06	4.49843e-06	TNFAIP3/NFKBIA/FOS/SOCS3/JUNB/JUN/CCL5	7	BM7_BM3_C6
Chemokine signaling pathway	Chemokine signaling pathway	7/27	189/8026	2.14102e-06	0.000135955	8.00067e-05	CXCR4/CCL3/NFKBIA/CXCR6/CCR10/PPBP/CCL5	7	BM7_BM3_C6
Osteoclast differentiation	Osteoclast differentiation	6/27	128/8026	3.29043e-06	0.000139295	8.19721e-05	NFKBIA/FOS/SOCS3/JUNB/JUN/FOSB	6	BM7_BM3_C6
Rheumatoid arthritis	Rheumatoid arthritis	5/27	93/8026	1.23714e-05	0.000331126	0.000194861	HLA-DRB5/CCL3/FOS/JUN/CCL5	5	BM7_BM3_C6
IL-17 signaling pathway	IL-17 signaling pathway	5/27	94/8026	1.30365e-05	0.000331126	0.000194861	TNFAIP3/NFKBIA/FOS/JUN/FOSB	5	BM7_BM3_C6
Viral protein interaction with cytokine and cytokine receptor	Viral protein interaction with cytokine and cytokine receptor	5/27	100/8026	1.76359e-05	0.000338851	0.000199407	CXCR4/CCL3/CCR10/PPBP/CCL5	5	BM7_BM3_C6
Chagas disease (American trypanosomiasis)	Chagas disease (American trypanosomiasis)	5/27	102/8026	1.94214e-05	0.000338851	0.000199407	CCL3/NFKBIA/FOS/JUN/CCL5	5	BM7_BM3_C6
Toll-like receptor signaling pathway	Toll-like receptor signaling pathway	5/27	104/8026	2.13449e-05	0.000338851	0.000199407	CCL3/NFKBIA/FOS/JUN/CCL5	5	BM7_BM3_C6
Leishmaniasis	Leishmaniasis	4/27	77/8026	0.000116248	0.00164039	0.000965332	HLA-DRB5/NFKBIA/FOS/JUN	4	BM7_BM3_C6
Th1 and Th2 cell differentiation	Th1 and Th2 cell differentiation	4/27	92/8026	0.000231891	0.00282252	0.00166099	HLA-DRB5/NFKBIA/FOS/JUN	4	BM7_BM3_C6
African trypanosomiasis	African trypanosomiasis	3/27	37/8026	0.00024447	0.00282252	0.00166099	HBB/HBA2/HBA1	3	BM7_BM3_C6
NOD-like receptor signaling pathway	NOD-like receptor signaling pathway	5/27	181/8026	0.000297699	0.00315065	0.00185409	TNFAIP3/NFKBIA/JUN/GABARAP/CCL5	5	BM7_BM3_C6
Cytokine-cytokine receptor interaction	Cytokine-cytokine receptor interaction	6/27	294/8026	0.000354372	0.00346194	0.00203728	CXCR4/CCL3/CXCR6/CCR10/PPBP/CCL5	6	BM7_BM3_C6
Th17 cell differentiation	Th17 cell differentiation	4/27	107/8026	0.00041378	0.00375357	0.0022089	HLA-DRB5/NFKBIA/FOS/JUN	4	BM7_BM3_C6
Intestinal immune network for IgA production	Intestinal immune network for IgA production	3/27	49/8026	0.000564297	0.00462713	0.00272297	HLA-DRB5/CXCR4/CCR10	3	BM7_BM3_C6
Malaria	Malaria	3/27	50/8026	0.000598972	0.00462713	0.00272297	HBB/HBA2/HBA1	3	BM7_BM3_C6
Growth hormone synthesis, secretion and action	Growth hormone synthesis, secretion and action	4/27	119/8026	0.00061938	0.00462713	0.00272297	FOS/SOCS3/JUNB/IRS2	4	BM7_BM3_C6
Human cytomegalovirus infection	Human cytomegalovirus infection	5/27	225/8026	0.000807266	0.00569571	0.00335181	CXCR4/CCL3/NFKBIA/PTGER4/CCL5	5	BM7_BM3_C6
Apoptosis	Apoptosis	4/27	136/8026	0.00102271	0.00683602	0.00402285	NFKBIA/FOS/JUN/LMNA	4	BM7_BM3_C6
Measles	Measles	4/27	138/8026	0.00107994	0.00685764	0.00403558	TNFAIP3/NFKBIA/FOS/JUN	4	BM7_BM3_C6
Adipocytokine signaling pathway	Adipocytokine signaling pathway	3/27	69/8026	0.00153446	0.00883246	0.00519772	NFKBIA/SOCS3/IRS2	3	BM7_BM3_C6
Amphetamine addiction	Amphetamine addiction	3/27	69/8026	0.00153446	0.00883246	0.00519772	FOS/JUN/FOSB	3	BM7_BM3_C6
Epithelial cell signaling in Helicobacter pylori infection	Epithelial cell signaling in Helicobacter pylori infection	3/27	70/8026	0.00159958	0.00883246	0.00519772	NFKBIA/JUN/CCL5	3	BM7_BM3_C6
Influenza A	Influenza A	4/27	170/8026	0.00233006	0.0123299	0.00725589	HLA-DRB5/NFKBIA/SOCS3/CCL5	4	BM7_BM3_C6
B cell receptor signaling pathway	B cell receptor signaling pathway	3/27	82/8026	0.0025193	0.012798	0.00753138	NFKBIA/FOS/JUN	3	BM7_BM3_C6
MAPK signaling pathway	MAPK signaling pathway	5/27	294/8026	0.00264996	0.012944	0.0076173	DUSP2/FOS/JUN/DUSP1/DUSP4	5	BM7_BM3_C6
PD-L1 expression and PD-1 checkpoint pathway in cancer	PD-L1 expression and PD-1 checkpoint pathway in cancer	3/27	89/8026	0.00318043	0.0149598	0.00880353	NFKBIA/FOS/JUN	3	BM7_BM3_C6
Kaposi sarcoma-associated herpesvirus infection	Kaposi sarcoma-associated herpesvirus infection	4/27	189/8026	0.00342002	0.0155122	0.00912862	NFKBIA/FOS/JUN/GABARAP	4	BM7_BM3_C6
Epstein-Barr virus infection	Epstein-Barr virus infection	4/27	201/8026	0.00426413	0.0186739	0.0109892	HLA-DRB5/TNFAIP3/NFKBIA/JUN	4	BM7_BM3_C6
T cell receptor signaling pathway	T cell receptor signaling pathway	3/27	104/8026	0.00493185	0.0208782	0.0122864	NFKBIA/FOS/JUN	3	BM7_BM3_C6
Human immunodeficiency virus 1 infection	Human immunodeficiency virus 1 infection	4/27	212/8026	0.00515347	0.0211126	0.0124243	CXCR4/NFKBIA/FOS/JUN	4	BM7_BM3_C6
Insulin resistance	Insulin resistance	3/27	108/8026	0.00547991	0.0217484	0.0127985	NFKBIA/SOCS3/IRS2	3	BM7_BM3_C6
Human T-cell leukemia virus 1 infection	Human T-cell leukemia virus 1 infection	4/27	219/8026	0.0057803	0.0222454	0.0130909	HLA-DRB5/NFKBIA/FOS/JUN	4	BM7_BM3_C6
Yersinia infection	Yersinia infection	3/27	120/8026	0.00733904	0.0274135	0.0161322	NFKBIA/FOS/JUN	3	BM7_BM3_C6
Shigellosis	Shigellosis	4/27	239/8026	0.00784929	0.0284817	0.0167609	NFKBIA/JUN/GABARAP/CCL5	4	BM7_BM3_C6
Relaxin signaling pathway	Relaxin signaling pathway	3/27	129/8026	0.0089519	0.0315803	0.0185843	NFKBIA/FOS/JUN	3	BM7_BM3_C6
FoxO signaling pathway	FoxO signaling pathway	3/27	131/8026	0.0093364	0.0320466	0.0188587	IRS2/GABARAP/SGK1	3	BM7_BM3_C6
Type II diabetes mellitus	Type II diabetes mellitus	2/27	46/8026	0.0102978	0.0344164	0.0202534	SOCS3/IRS2	2	BM7_BM3_C6
Fluid shear stress and atherosclerosis	Fluid shear stress and atherosclerosis	3/27	139/8026	0.010971	0.0357261	0.0210241	FOS/JUN/DUSP1	3	BM7_BM3_C6
Cocaine addiction	Cocaine addiction	2/27	49/8026	0.0116285	0.0369206	0.021727	JUN/FOSB	2	BM7_BM3_C6
Non-alcoholic fatty liver disease (NAFLD)	Non-alcoholic fatty liver disease (NAFLD)	3/27	149/8026	0.013235	0.0409963	0.0241255	SOCS3/JUN/IRS2	3	BM7_BM3_C6
Chagas disease (American trypanosomiasis)	Chagas disease (American trypanosomiasis)	10/70	102/8026	1.48108e-08	2.75481e-06	1.9332e-06	FOS/CCL3/NFKBIA/CCL3L3/C1QA/C1QB/IFNG/TNF/JUN/C1QC	10	BM7_BM3_C7
Viral protein interaction with cytokine and cytokine receptor	Viral protein interaction with cytokine and cytokine receptor	9/70	100/8026	1.74402e-07	1.62194e-05	1.1382e-05	CCL3/CCR2/CCR10/CXCR4/CCL3L3/CCL4L2/TNF/PPBP/CCL4	9	BM7_BM3_C7
Rheumatoid arthritis	Rheumatoid arthritis	8/70	93/8026	1.25635e-06	6.34149e-05	4.45017e-05	HLA-DRB5/FOS/CCL3/CCL3L3/IFNG/TNF/JUN/HLA-DQA1	8	BM7_BM3_C7
IL-17 signaling pathway	IL-17 signaling pathway	8/70	94/8026	1.36376e-06	6.34149e-05	4.45017e-05	FOS/NFKBIA/IFNG/TNF/TNFAIP3/FOSB/JUN/S100A9	8	BM7_BM3_C7
Toll-like receptor signaling pathway	Toll-like receptor signaling pathway	8/70	104/8026	2.94497e-06	0.000109553	7.68793e-05	FOS/CCL3/NFKBIA/CCL3L3/CCL4L2/TNF/JUN/CCL4	8	BM7_BM3_C7
Leishmaniasis	Leishmaniasis	7/70	77/8026	4.18996e-06	0.000129889	9.11499e-05	HLA-DRB5/FOS/NFKBIA/IFNG/TNF/JUN/HLA-DQA1	7	BM7_BM3_C7
Cytokine-cytokine receptor interaction	Cytokine-cytokine receptor interaction	12/70	294/8026	7.38877e-06	0.00019633	0.000137776	IL7R/CCL3/CCR2/CCR10/CXCR4/CCL3L3/CCL4L2/IFNG/TNF/PPBP/CCL4/CD27	12	BM7_BM3_C7
Osteoclast differentiation	Osteoclast differentiation	8/70	128/8026	1.38481e-05	0.000316766	0.000222292	FOS/NFKBIA/TYROBP/IFNG/TNF/FOSB/JUN/JUNB	8	BM7_BM3_C7
African trypanosomiasis	African trypanosomiasis	5/70	37/8026	1.53274e-05	0.000316766	0.000222292	HBB/IFNG/TNF/HBA1/HBA2	5	BM7_BM3_C7
Graft-versus-host disease	Graft-versus-host disease	5/70	41/8026	2.56485e-05	0.000477063	0.000334781	HLA-DRB5/KLRC1/IFNG/TNF/HLA-DQA1	5	BM7_BM3_C7
Chemokine signaling pathway	Chemokine signaling pathway	9/70	189/8026	3.46549e-05	0.000572637	0.00040185	CCL3/CCR2/CCR10/NFKBIA/CXCR4/CCL3L3/CCL4L2/PPBP/CCL4	9	BM7_BM3_C7
Th17 cell differentiation	Th17 cell differentiation	7/70	107/8026	3.69443e-05	0.000572637	0.00040185	HLA-DRB5/FOS/NFKBIA/IFNG/JUN/RARA/HLA-DQA1	7	BM7_BM3_C7
Pertussis	Pertussis	6/70	76/8026	4.7877e-05	0.00068501	0.000480708	FOS/C1QA/C1QB/TNF/JUN/C1QC	6	BM7_BM3_C7
Malaria	Malaria	5/70	50/8026	6.82413e-05	0.000906635	0.000636235	HBB/IFNG/TNF/HBA1/HBA2	5	BM7_BM3_C7
Asthma	Asthma	4/70	31/8026	0.000139775	0.00162718	0.00114188	HLA-DRB5/TNF/HLA-DQA1/FCER1G	4	BM7_BM3_C7
Th1 and Th2 cell differentiation	Th1 and Th2 cell differentiation	6/70	92/8026	0.000139972	0.00162718	0.00114188	HLA-DRB5/FOS/NFKBIA/IFNG/JUN/HLA-DQA1	6	BM7_BM3_C7
Systemic lupus erythematosus	Systemic lupus erythematosus	7/70	136/8026	0.000169322	0.00185258	0.00130005	HLA-DRB5/C1QA/C1QB/IFNG/TNF/HLA-DQA1/C1QC	7	BM7_BM3_C7
Hematopoietic cell lineage	Hematopoietic cell lineage	6/70	99/8026	0.000209678	0.00216668	0.00152047	HLA-DRB5/IL7R/TNF/CD59/ITGA1/HLA-DQA1	6	BM7_BM3_C7
Inflammatory bowel disease (IBD)	Inflammatory bowel disease (IBD)	5/70	65/8026	0.000240448	0.00235386	0.00165183	HLA-DRB5/IFNG/TNF/JUN/HLA-DQA1	5	BM7_BM3_C7
Allograft rejection	Allograft rejection	4/70	38/8026	0.000313171	0.00291249	0.00204385	HLA-DRB5/IFNG/TNF/HLA-DQA1	4	BM7_BM3_C7
TNF signaling pathway	TNF signaling pathway	6/70	112/8026	0.000409635	0.00362819	0.0025461	FOS/NFKBIA/TNF/TNFAIP3/JUN/JUNB	6	BM7_BM3_C7
Type I diabetes mellitus	Type I diabetes mellitus	4/70	43/8026	0.000506689	0.00428382	0.00300619	HLA-DRB5/IFNG/TNF/HLA-DQA1	4	BM7_BM3_C7
Antigen processing and presentation	Antigen processing and presentation	5/70	78/8026	0.000563058	0.00455342	0.00319539	HLA-DRB5/KLRC1/IFNG/TNF/HLA-DQA1	5	BM7_BM3_C7
Human cytomegalovirus infection	Human cytomegalovirus infection	8/70	225/8026	0.00071154	0.00551443	0.00386978	CCL3/NFKBIA/CDKN1A/CXCR4/CCL3L3/CCL4L2/TNF/CCL4	8	BM7_BM3_C7
Intestinal immune network for IgA production	Intestinal immune network for IgA production	4/70	49/8026	0.000836366	0.00622256	0.00436671	HLA-DRB5/CCR10/CXCR4/HLA-DQA1	4	BM7_BM3_C7
Natural killer cell mediated cytotoxicity	Natural killer cell mediated cytotoxicity	6/70	131/8026	0.00093995	0.00672426	0.00471878	KLRC1/TYROBP/IFNG/TNF/NCR3/FCER1G	6	BM7_BM3_C7
Fluid shear stress and atherosclerosis	Fluid shear stress and atherosclerosis	6/70	139/8026	0.00127885	0.00880985	0.00618235	FOS/HMOX1/IFNG/TNF/JUN/DUSP1	6	BM7_BM3_C7
Staphylococcus aureus infection	Staphylococcus aureus infection	5/70	96/8026	0.00144453	0.00959583	0.00673392	HLA-DRB5/C1QA/C1QB/HLA-DQA1/C1QC	5	BM7_BM3_C7
Epstein-Barr virus infection	Epstein-Barr virus infection	7/70	201/8026	0.00175521	0.0112576	0.00790004	HLA-DRB5/NFKBIA/CDKN1A/TNF/TNFAIP3/JUN/HLA-DQA1	7	BM7_BM3_C7
C-type lectin receptor signaling pathway	C-type lectin receptor signaling pathway	5/70	104/8026	0.00205977	0.0119724	0.00840168	NFKBIA/TNF/JUN/PLK3/FCER1G	5	BM7_BM3_C7
NF-kappa B signaling pathway	NF-kappa B signaling pathway	5/70	104/8026	0.00205977	0.0119724	0.00840168	NFKBIA/CCL4L2/TNF/TNFAIP3/CCL4	5	BM7_BM3_C7
T cell receptor signaling pathway	T cell receptor signaling pathway	5/70	104/8026	0.00205977	0.0119724	0.00840168	FOS/NFKBIA/IFNG/TNF/JUN	5	BM7_BM3_C7
Toxoplasmosis	Toxoplasmosis	5/70	112/8026	0.0028479	0.0156024	0.010949	HLA-DRB5/NFKBIA/IFNG/TNF/HLA-DQA1	5	BM7_BM3_C7
Human T-cell leukemia virus 1 infection	Human T-cell leukemia virus 1 infection	7/70	219/8026	0.00285205	0.0156024	0.010949	HLA-DRB5/FOS/NFKBIA/CDKN1A/TNF/JUN/HLA-DQA1	7	BM7_BM3_C7
Prion diseases	Prion diseases	3/70	35/8026	0.00340534	0.0180969	0.0126996	C1QA/C1QB/C1QC	3	BM7_BM3_C7
Primary immunodeficiency	Primary immunodeficiency	3/70	38/8026	0.00430815	0.0222588	0.0156202	IL7R/AIRE/IGLL1	3	BM7_BM3_C7
Tuberculosis	Tuberculosis	6/70	180/8026	0.00467858	0.0235193	0.0165048	HLA-DRB5/IFNG/TNF/HLA-DQA1/PLK3/FCER1G	6	BM7_BM3_C7
B cell receptor signaling pathway	B cell receptor signaling pathway	4/70	82/8026	0.00556635	0.0272458	0.0191199	FOS/NFKBIA/JUN/PIK3AP1	4	BM7_BM3_C7
Complement and coagulation cascades	Complement and coagulation cascades	4/70	85/8026	0.00631935	0.0298719	0.0209628	C1QA/C1QB/CD59/C1QC	4	BM7_BM3_C7
Apoptosis	Apoptosis	5/70	136/8026	0.00650785	0.0298719	0.0209628	FOS/NFKBIA/TNF/JUN/PMAIP1	5	BM7_BM3_C7
Colorectal cancer	Colorectal cancer	4/70	86/8026	0.00658468	0.0298719	0.0209628	FOS/CDKN1A/JUN/PMAIP1	4	BM7_BM3_C7
PD-L1 expression and PD-1 checkpoint pathway in cancer	PD-L1 expression and PD-1 checkpoint pathway in cancer	4/70	89/8026	0.00742481	0.0328813	0.0230746	FOS/NFKBIA/IFNG/JUN	4	BM7_BM3_C7
Osteoclast differentiation	Osteoclast differentiation	7/26	128/8026	1.13802e-07	1.36562e-05	7.78646e-06	FOS/NFKBIA/JUN/JUNB/TYROBP/SOCS3/JUND	7	BM7_BM3_C8
IL-17 signaling pathway	IL-17 signaling pathway	6/26	94/8026	4.18837e-07	2.51302e-05	1.43286e-05	FOS/NFKBIA/JUN/TNFAIP3/S100A9/JUND	6	BM7_BM3_C8
TNF signaling pathway	TNF signaling pathway	6/26	112/8026	1.18389e-06	4.73555e-05	2.70009e-05	FOS/NFKBIA/JUN/JUNB/TNFAIP3/SOCS3	6	BM7_BM3_C8
Leishmaniasis	Leishmaniasis	5/26	77/8026	4.0055e-06	0.000120165	6.85152e-05	FOS/NFKBIA/JUN/ITGB1/HLA-DRA	5	BM7_BM3_C8
Rheumatoid arthritis	Rheumatoid arthritis	5/26	93/8026	1.01731e-05	0.000244154	0.000139211	FOS/JUN/CTLA4/CCL3L3/HLA-DRA	5	BM7_BM3_C8
Viral protein interaction with cytokine and cytokine receptor	Viral protein interaction with cytokine and cytokine receptor	5/26	100/8026	1.45127e-05	0.000290253	0.000165495	CXCR4/CCL4/CCL3L3/CXCR3/CX3CR1	5	BM7_BM3_C8
Toll-like receptor signaling pathway	Toll-like receptor signaling pathway	5/26	104/8026	1.75722e-05	0.000301237	0.000171758	FOS/NFKBIA/CCL4/JUN/CCL3L3	5	BM7_BM3_C8
Chemokine signaling pathway	Chemokine signaling pathway	6/26	189/8026	2.44851e-05	0.000367276	0.000209412	CXCR4/NFKBIA/CCL4/CCL3L3/CXCR3/CX3CR1	6	BM7_BM3_C8
Th1 and Th2 cell differentiation	Th1 and Th2 cell differentiation	4/26	92/8026	0.000199275	0.002657	0.00151496	FOS/NFKBIA/JUN/HLA-DRA	4	BM7_BM3_C8
Chagas disease (American trypanosomiasis)	Chagas disease (American trypanosomiasis)	4/26	102/8026	0.000296484	0.00319394	0.00182111	FOS/NFKBIA/JUN/CCL3L3	4	BM7_BM3_C8
Kaposi sarcoma-associated herpesvirus infection	Kaposi sarcoma-associated herpesvirus infection	5/26	189/8026	0.000302051	0.00319394	0.00182111	FOS/ZFP36/NFKBIA/JUN/GABARAP	5	BM7_BM3_C8
T cell receptor signaling pathway	T cell receptor signaling pathway	4/26	104/8026	0.000319394	0.00319394	0.00182111	FOS/NFKBIA/JUN/CTLA4	4	BM7_BM3_C8
Th17 cell differentiation	Th17 cell differentiation	4/26	107/8026	0.000356109	0.00328716	0.00187426	FOS/NFKBIA/JUN/HLA-DRA	4	BM7_BM3_C8
Yersinia infection	Yersinia infection	4/26	120/8026	0.000550878	0.00472181	0.00269226	FOS/NFKBIA/JUN/ITGB1	4	BM7_BM3_C8
Human T-cell leukemia virus 1 infection	Human T-cell leukemia virus 1 infection	5/26	219/8026	0.00059498	0.00475984	0.00271394	FOS/ZFP36/NFKBIA/JUN/HLA-DRA	5	BM7_BM3_C8
Measles	Measles	4/26	138/8026	0.000932278	0.00699209	0.00398672	FOS/NFKBIA/JUN/TNFAIP3	4	BM7_BM3_C8
Cell adhesion molecules (CAMs)	Cell adhesion molecules (CAMs)	4/26	148/8026	0.00121011	0.00854195	0.00487041	ITGB1/CTLA4/SELL/HLA-DRA	4	BM7_BM3_C8
Pertussis	Pertussis	3/26	76/8026	0.00181394	0.0120929	0.00689508	FOS/JUN/ITGB1	3	BM7_BM3_C8
Cytokine-cytokine receptor interaction	Cytokine-cytokine receptor interaction	5/26	294/8026	0.00222485	0.0135353	0.00771749	CXCR4/CCL4/CCL3L3/CXCR3/CX3CR1	5	BM7_BM3_C8
B cell receptor signaling pathway	B cell receptor signaling pathway	3/26	82/8026	0.00225588	0.0135353	0.00771749	FOS/NFKBIA/JUN	3	BM7_BM3_C8
NOD-like receptor signaling pathway	NOD-like receptor signaling pathway	4/26	181/8026	0.00253653	0.0144944	0.00826437	NFKBIA/JUN/TNFAIP3/GABARAP	4	BM7_BM3_C8
PD-L1 expression and PD-1 checkpoint pathway in cancer	PD-L1 expression and PD-1 checkpoint pathway in cancer	3/26	89/8026	0.00284972	0.0155439	0.00886277	FOS/NFKBIA/JUN	3	BM7_BM3_C8
Epstein-Barr virus infection	Epstein-Barr virus infection	4/26	201/8026	0.00370393	0.0188523	0.0107491	NFKBIA/JUN/TNFAIP3/HLA-DRA	4	BM7_BM3_C8
Pathogenic Escherichia coli infection	Pathogenic Escherichia coli infection	4/26	202/8026	0.00377046	0.0188523	0.0107491	FOS/NFKBIA/JUN/ITGB1	4	BM7_BM3_C8
NF-kappa B signaling pathway	NF-kappa B signaling pathway	3/26	104/8026	0.00442511	0.0206827	0.0117928	NFKBIA/CCL4/TNFAIP3	3	BM7_BM3_C8
Human immunodeficiency virus 1 infection	Human immunodeficiency virus 1 infection	4/26	212/8026	0.00448126	0.0206827	0.0117928	FOS/CXCR4/NFKBIA/JUN	4	BM7_BM3_C8
Parathyroid hormone synthesis, secretion and action	Parathyroid hormone synthesis, secretion and action	3/26	106/8026	0.00466791	0.0207462	0.011829	FOS/NR4A2/JUND	3	BM7_BM3_C8
Toxoplasmosis	Toxoplasmosis	3/26	112/8026	0.00544438	0.0229021	0.0130582	NFKBIA/ITGB1/HLA-DRA	3	BM7_BM3_C8
Human cytomegalovirus infection	Human cytomegalovirus infection	4/26	225/8026	0.00553469	0.0229021	0.0130582	CXCR4/NFKBIA/CCL4/CCL3L3	4	BM7_BM3_C8
Growth hormone synthesis, secretion and action	Growth hormone synthesis, secretion and action	3/26	119/8026	0.00644352	0.0257741	0.0146958	FOS/JUNB/SOCS3	3	BM7_BM3_C8
Shigellosis	Shigellosis	4/26	239/8026	0.00684344	0.0264907	0.0151044	NFKBIA/JUN/ITGB1/GABARAP	4	BM7_BM3_C8
Relaxin signaling pathway	Relaxin signaling pathway	3/26	129/8026	0.00805049	0.0301893	0.0172132	FOS/NFKBIA/JUN	3	BM7_BM3_C8
Apoptosis	Apoptosis	3/26	136/8026	0.00930458	0.0338348	0.0192918	FOS/NFKBIA/JUN	3	BM7_BM3_C8
Fluid shear stress and atherosclerosis	Fluid shear stress and atherosclerosis	3/26	139/8026	0.00987527	0.0348539	0.0198728	FOS/DUSP1/JUN	3	BM7_BM3_C8
Intestinal immune network for IgA production	Intestinal immune network for IgA production	2/26	49/8026	0.010809	0.0370593	0.0211303	CXCR4/HLA-DRA	2	BM7_BM3_C8
Malaria	Malaria	2/26	50/8026	0.011237	0.0374568	0.021357	HBB/KLRB1	2	BM7_BM3_C8
Autoimmune thyroid disease	Autoimmune thyroid disease	2/26	53/8026	0.0125657	0.0407535	0.0232366	CTLA4/HLA-DRA	2	BM7_BM3_C8
MAPK signaling pathway	MAPK signaling pathway	4/26	294/8026	0.013952	0.0440589	0.0251213	FOS/DUSP1/JUN/JUND	4	BM7_BM3_C8
Hepatitis B	Hepatitis B	3/26	162/8026	0.0149301	0.0459389	0.0261932	FOS/NFKBIA/JUN	3	BM7_BM3_C8
Toll-like receptor signaling pathway	Toll-like receptor signaling pathway	7/19	104/8026	2.21915e-09	2.24135e-07	1.23805e-07	CCL3/FOS/CCL4/CCL4L2/JUN/CCL3L3/NFKBIA	7	BM7_BM3_C9
Osteoclast differentiation	Osteoclast differentiation	6/19	128/8026	3.34886e-07	1.69117e-05	9.34154e-06	FOS/JUN/NFKBIA/FOSB/TYROBP/JUNB	6	BM7_BM3_C9
Rheumatoid arthritis	Rheumatoid arthritis	5/19	93/8026	1.91738e-06	4.77728e-05	2.63883e-05	CCL3/FOS/JUN/HLA-DRB5/CCL3L3	5	BM7_BM3_C9
IL-17 signaling pathway	IL-17 signaling pathway	5/19	94/8026	2.02214e-06	4.77728e-05	2.63883e-05	FOS/JUN/TNFAIP3/NFKBIA/FOSB	5	BM7_BM3_C9
Viral protein interaction with cytokine and cytokine receptor	Viral protein interaction with cytokine and cytokine receptor	5/19	100/8026	2.74927e-06	4.77728e-05	2.63883e-05	CCL3/CCL4/CCL4L2/CCL3L3/CXCR4	5	BM7_BM3_C9
Chagas disease (American trypanosomiasis)	Chagas disease (American trypanosomiasis)	5/19	102/8026	3.03266e-06	4.77728e-05	2.63883e-05	CCL3/FOS/JUN/CCL3L3/NFKBIA	5	BM7_BM3_C9
Chemokine signaling pathway	Chemokine signaling pathway	6/19	189/8026	3.31099e-06	4.77728e-05	2.63883e-05	CCL3/CCL4/CCL4L2/CCL3L3/NFKBIA/CXCR4	6	BM7_BM3_C9
TNF signaling pathway	TNF signaling pathway	5/19	112/8026	4.81351e-06	6.07706e-05	3.35679e-05	FOS/JUN/TNFAIP3/NFKBIA/JUNB	5	BM7_BM3_C9
Human cytomegalovirus infection	Human cytomegalovirus infection	6/19	225/8026	9.07425e-06	0.000101833	5.62497e-05	CCL3/CCL4/CCL4L2/CCL3L3/NFKBIA/CXCR4	6	BM7_BM3_C9
Leishmaniasis	Leishmaniasis	4/19	77/8026	2.72132e-05	0.000274853	0.000151821	FOS/JUN/HLA-DRB5/NFKBIA	4	BM7_BM3_C9
Th1 and Th2 cell differentiation	Th1 and Th2 cell differentiation	4/19	92/8026	5.49364e-05	0.000504416	0.000278625	FOS/JUN/HLA-DRB5/NFKBIA	4	BM7_BM3_C9
NF-kappa B signaling pathway	NF-kappa B signaling pathway	4/19	104/8026	8.87891e-05	0.000747308	0.000412792	CCL4/CCL4L2/TNFAIP3/NFKBIA	4	BM7_BM3_C9
Th17 cell differentiation	Th17 cell differentiation	4/19	107/8026	9.92023e-05	0.000770725	0.000425726	FOS/JUN/HLA-DRB5/NFKBIA	4	BM7_BM3_C9
Human T-cell leukemia virus 1 infection	Human T-cell leukemia virus 1 infection	5/19	219/8026	0.000122913	0.000886727	0.000489802	FOS/JUN/HLA-DRB5/NFKBIA/ZFP36	5	BM7_BM3_C9
Measles	Measles	4/19	138/8026	0.000265359	0.00178675	0.000986948	FOS/JUN/TNFAIP3/NFKBIA	4	BM7_BM3_C9
Cytosolic DNA-sensing pathway	Cytosolic DNA-sensing pathway	3/19	63/8026	0.000408365	0.00257781	0.0014239	CCL4/CCL4L2/NFKBIA	3	BM7_BM3_C9
Cytokine-cytokine receptor interaction	Cytokine-cytokine receptor interaction	5/19	294/8026	0.000485362	0.00288362	0.00159283	CCL3/CCL4/CCL4L2/CCL3L3/CXCR4	5	BM7_BM3_C9
Amphetamine addiction	Amphetamine addiction	3/19	69/8026	0.000533973	0.00299618	0.00165501	FOS/JUN/FOSB	3	BM7_BM3_C9
Kaposi sarcoma-associated herpesvirus infection	Kaposi sarcoma-associated herpesvirus infection	4/19	189/8026	0.00087493	0.00447011	0.00246916	FOS/JUN/NFKBIA/ZFP36	4	BM7_BM3_C9
B cell receptor signaling pathway	B cell receptor signaling pathway	3/19	82/8026	0.000885169	0.00447011	0.00246916	FOS/JUN/NFKBIA	3	BM7_BM3_C9
Epstein-Barr virus infection	Epstein-Barr virus infection	4/19	201/8026	0.00110125	0.00515678	0.00284846	JUN/HLA-DRB5/TNFAIP3/NFKBIA	4	BM7_BM3_C9
PD-L1 expression and PD-1 checkpoint pathway in cancer	PD-L1 expression and PD-1 checkpoint pathway in cancer	3/19	89/8026	0.00112326	0.00515678	0.00284846	FOS/JUN/NFKBIA	3	BM7_BM3_C9
Human immunodeficiency virus 1 infection	Human immunodeficiency virus 1 infection	4/19	212/8026	0.00134251	0.00589537	0.00325643	FOS/JUN/NFKBIA/CXCR4	4	BM7_BM3_C9
T cell receptor signaling pathway	T cell receptor signaling pathway	3/19	104/8026	0.00176121	0.00741175	0.00409404	FOS/JUN/NFKBIA	3	BM7_BM3_C9
Yersinia infection	Yersinia infection	3/19	120/8026	0.00265188	0.0107136	0.00591787	FOS/JUN/NFKBIA	3	BM7_BM3_C9
Relaxin signaling pathway	Relaxin signaling pathway	3/19	129/8026	0.00325611	0.0126487	0.00698679	FOS/JUN/NFKBIA	3	BM7_BM3_C9
Apoptosis	Apoptosis	3/19	136/8026	0.00378029	0.0141411	0.00781112	FOS/JUN/NFKBIA	3	BM7_BM3_C9
Fluid shear stress and atherosclerosis	Fluid shear stress and atherosclerosis	3/19	139/8026	0.00401988	0.0145003	0.00800953	FOS/DUSP1/JUN	3	BM7_BM3_C9
MAPK signaling pathway	MAPK signaling pathway	4/19	294/8026	0.00442201	0.0154008	0.00850696	FOS/DUSP1/JUN/DUSP2	4	BM7_BM3_C9
Cocaine addiction	Cocaine addiction	2/19	49/8026	0.0058438	0.0190395	0.0105168	JUN/FOSB	2	BM7_BM3_C9
Intestinal immune network for IgA production	Intestinal immune network for IgA production	2/19	49/8026	0.0058438	0.0190395	0.0105168	HLA-DRB5/CXCR4	2	BM7_BM3_C9
Hepatitis B	Hepatitis B	3/19	162/8026	0.00616764	0.0194666	0.0107528	FOS/JUN/NFKBIA	3	BM7_BM3_C9
NOD-like receptor signaling pathway	NOD-like receptor signaling pathway	3/19	181/8026	0.00837766	0.0256407	0.0141632	JUN/TNFAIP3/NFKBIA	3	BM7_BM3_C9
Inflammatory bowel disease (IBD)	Inflammatory bowel disease (IBD)	2/19	65/8026	0.0101059	0.0300205	0.0165825	JUN/HLA-DRB5	2	BM7_BM3_C9
Pathogenic Escherichia coli infection	Pathogenic Escherichia coli infection	3/19	202/8026	0.0113047	0.0326223	0.0180196	FOS/JUN/NFKBIA	3	BM7_BM3_C9
Epithelial cell signaling in Helicobacter pylori infection	Epithelial cell signaling in Helicobacter pylori infection	2/19	70/8026	0.0116514	0.0326886	0.0180562	JUN/NFKBIA	2	BM7_BM3_C9
Salmonella infection	Salmonella infection	3/19	214/8026	0.0132137	0.0353103	0.0195044	FOS/JUN/NFKBIA	3	BM7_BM3_C9
cAMP signaling pathway	cAMP signaling pathway	3/19	216/8026	0.0135488	0.0353103	0.0195044	FOS/JUN/NFKBIA	3	BM7_BM3_C9
Pertussis	Pertussis	2/19	76/8026	0.0136347	0.0353103	0.0195044	FOS/JUN	2	BM7_BM3_C9
Colorectal cancer	Colorectal cancer	2/19	86/8026	0.0172422	0.0435364	0.0240483	FOS/JUN	2	BM7_BM3_C9

## Sheet: Table S4
Supplemental Table 4 - TCR analysis
cloneId	cloneCount	cloneFraction	targetSequences	targetQualities	allVHitsWithScore	allDHitsWithScore	allJHitsWithScore	allCHitsWithScore	allVAlignments	allDAlignments	allJAlignments	nSeqCDR3	minQualCDR3	aaSeqCDR3	aaSeqFR4	refPoints	group
25	5	0.0409836	TGTGCCAGCAAAGGGGGCGGAACGACCGGGGAGCTGTTTTTT	FFFFFFFFFFFFFFFFFFFFFFFFFFFFFFFFFFFFFFFFFF	TRBV28*00(667.6)	TRBD1*00(40)	TRBJ2-2*00(163.8)	TRBC2*00(114.2)	427|437|464|0|10||50.0	17|25|36|11|19||40.0	25|43|71|24|42||90.0	TGTGCCAGCAAAGGGGGCGGAACGACCGGGGAGCTGTTTTTT	37	CASKGGGTTGELFF		:::::::::0:-7:10:11:-5:1:19:24:-5:42:::	AL_D_BM0
53	3	0.0245902	TGTGCCAGCAGCGCGACCGGAAGCTATGGCTACACCTTC	FFFFFFFFFFFFFFFFFFFFFFFFFFFFFFFFFFFFFFF	TRBV28*00(195)		TRBJ1-2*00(220)	TRBC1*00(244),TRBC2*00(222.7)	427|438|464|0|11||55.0		24|40|68|23|39||80.0	TGTGCCAGCAGCGCGACCGGAAGCTATGGCTACACCTTC	37	CASSATGSYGYTF		:::::::::0:-6:11:::::23:-4:39:::	AL_D_BM0
57	3	0.0245902	TGTGCCAGCAGTCCTACAGCGGGCGAGGCTTTCTTT	FFFFFFFFFFFFFFFFFFFFFFFFFFFFFFFFFFFF	TRBV6-6*00(378)	TRBD1*00(34),TRBD2*00(30)	TRBJ1-1*00(185)	TRBC1*00(317),TRBC2*00(285)	427|439|464|0|12||60.0	15|25|36|15|25|SG19C|34.0;22|28|48|17|23||30.0	31|40|68|27|36||45.0	TGTGCCAGCAGTCCTACAGCGGGCGAGGCTTTCTTT	37	CASSPTAGEAFF		:::::::::0:-5:12:15:-3:1:25:27:-11:36:::	AL_D_BM0
63	3	0.0245902	TGCAGTGCTCGGGAAGAGACCCAGTACTTC	FFFFFFFFFFFFFFFFFFFFFFFFFFFFFF	TRBV20-1*00(835.5)		TRBJ2-5*00(225)	TRBC2*00(187.5)	421|430|455|0|9||45.0		23|40|68|13|30||85.0	TGCAGTGCTCGGGAAGAGACCCAGTACTTC	37	CSAREETQYF		:::::::::0:-5:9:::::13:-3:30:::	AL_D_BM0
69	2	0.0163934	TGTGCCAGCAGCGTAGCTACCCGTTTGGGAGCTGGGGCCAACGTCCTGACTTTC	FFFFFFFFFFFFFFFFFFFFFFF:FFFFFFFFFFFFFFFFFFFFFFFFFFFFFF	TRBV9*00(380)	TRBD2*00(25)	TRBJ2-6*00(250)	TRBC2*00(47.5)	427|447|463|0|20||100.0	25|30|48|26|31||25.0	22|45|73|31|54||115.0	TGTGCCAGCAGCGTAGCTACCCGTTTGGGAGCTGGGGCCAACGTCCTGACTTTC	25	CASSVATRLGAGANVLTF		:::::::::0:4:20:26:-9:-2:31:31:-2:54:::	AL_D_BM0
82	2	0.0163934	TGTGCCAGCAGCTTGGCTAAGTCCGTCAATCAGCCCCAGCATTTT	FFFFFFFFFFFFFFFFFFFFFFFFFFFFFFFFFFFFFFFFFFFFF	TRBV5-6*00(446.5),TRBV5-7*00(430.5),TRBV5-5*00(414.5)		TRBJ1-5*00(235)	TRBC1*00(22.5),TRBC2*00(22.5)	427|448|463|0|21|SC444T|89.0;427|448|463|0|21|SC444T|89.0;427|448|463|0|21|SC444T|89.0		23|42|70|26|45||95.0	TGTGCCAGCAGCTTGGCTAAGTCCGTCAATCAGCCCCAGCATTTT	37	CASSLAKSVNQPQHF		:::::::::0:5:21:::::26:-3:45:::	AL_D_BM0
119	2	0.0163934	TGTGCCAGCAGTTGGGGCAGGACTCAGCCCCAGCATTTT	FFFFFFFFFFFFFFFFFFFFFFFFFFFFFFFFFFFFFFF	TRBV28*00(362.5)	TRBD1*00(25)	TRBJ1-5*00(152.5)	TRBC1*00(215),TRBC2*00(199)	427|440|464|0|13||65.0	19|24|36|13|18||25.0	26|42|70|23|39||80.0	TGTGCCAGCAGTTGGGGCAGGACTCAGCCCCAGCATTTT	37	CASSWGRTQPQHF		:::::::::0:-4:13:13:-7:0:18:23:-6:39:::	AL_D_BM0
165	1	0.00819672	TGTGCTAGTGGTTTGTACCCCCACATAGCGGAATACTCCTACGAGCAGTACTTC	FFFFFFFFFFFFFFFFFFFFFFFFFFFFFFFFFFFFFFFFFFFFFFFFFFFFFF	TRBV12-5*00(370)	TRBD2*00(30)	TRBJ2-7*00(235)		430|445|467|0|15||75.0	21|27|48|25|31||30.0	20|39|67|35|54||95.0	TGTGCTAGTGGTTTGTACCCCCACATAGCGGAATACTCCTACGAGCAGTACTTC	37	CASGLYPHIAEYSYEQYF		:::::::::0:-2:15:25:-5:-5:31:35:0:54:::	AL_D_BM0
167	1	0.00819672	TGTGCCTGGAGTGTGAGGGGATCTCCCACGCCAACCAGGGATACGCAGTATTTT	FFFFFFFFFFFFFFFFFFFFFFFFFFFFFFFFFFFFFFFFFFFFFFFFFFFFFF	TRBV30*00(360)	TRBD1*00(25),TRBD2*00(25)	TRBJ2-3*00(215)	TRBC1*00(50),TRBC2*00(50)	421|435|455|0|14||70.0	17|22|36|15|20||25.0;2|7|48|22|27||25.0	26|41|69|39|54||75.0	TGTGCCTGGAGTGTGAGGGGATCTCCCACGCCAACCAGGGATACGCAGTATTTT	37	CAWSVRGSPTPTRDTQYF		:::::::::0:0:14:15:-5:-2:20:39:-6:54:::	AL_D_BM0
169	1	0.00819672	TGTGCCAGCAGTTTATCGCTTTACGGGACAGCGAACACCGGGGAGCTGTTTTTT	FFFFFFFFF:F:FFFFFFFFFFFFFFFFFFFF:FFFFFFFFFFFFFFFFFFFFF	TRBV27*00(220)	TRBD1*00(35),TRBD2*00(30)	TRBJ2-2*00(260)	TRBC2*00(512),TRBC1*00(480)	427|445|464|0|18||90.0	11|18|36|23|30||35.0;15|21|48|23|29||30.0	19|43|71|30|54||120.0	TGTGCCAGCAGTTTATCGCTTTACGGGACAGCGAACACCGGGGAGCTGTTTTTT	25	CASSLSLYGTANTGELFF		:::::::::0:1:18:23:1:-6:30:30:1:54:::	AL_D_BM0
170	1	0.00819672	TGTGCCAGCAACTTAGGTGTGACCGGGACTAGCGGGAGAGAGACCCAGTACTTC	FFFFFFFFFFFFF:FFFFFFFFFFFFFFFFFFFFFFFFFFFFFFFFFFFFFFFF	TRBV7-9*00(637)	TRBD2*00(80)	TRBJ2-5*00(220)		430|446|467|0|16|SG440A|64.0	14|30|48|22|38||80.0	24|40|68|38|54||80.0	TGTGCCAGCAACTTAGGTGTGACCGGGACTAGCGGGAGAGAGACCCAGTACTTC	25	CASNLGVTGTSGRETQYF		:::::::::0:-1:16:22:2:-2:38:38:-4:54:::	AL_D_BM0
173	1	0.00819672	TGCGCCAGCAGCTTGTGGTCTAGCGGGAGAAGCTCCTACAATGAGCAGTTCTTC	FFFFFFFFFFFFFFFFFFFFFFFFFFFFFFFFFFFFFFFF:FFFFFFFFFFFFF	TRBV5-1*00(155)	TRBD2*00(50)	TRBJ2-1*00(260)	TRBC2*00(260),TRBC1*00(228)	427|442|463|0|15||75.0	20|30|48|19|29||50.0	18|42|70|30|54||120.0	TGCGCCAGCAGCTTGTGGTCTAGCGGGAGAAGCTCCTACAATGAGCAGTTCTTC	25	CASSLWSSGRSSYNEQFF		:::::::::0:-1:15:19:-4:-2:29:30:2:54:::	AL_D_BM0
184	1	0.00819672	TGTGCCAGCAGCTTATCCGCGGGAGGGTGGGACACAGATACGCAGTATTTT	FFFFFFFFFFFFFFFFFFF:FFFFFFFFFFFFFFFFFFFFFFFFFFFFFFF	TRBV7-9*00(285)	TRBD2*00(45)	TRBJ2-3*00(235)	TRBC2*00(145)	430|445|467|0|15||75.0	23|32|48|18|27||45.0	22|41|69|32|51||95.0	TGTGCCAGCAGCTTATCCGCGGGAGGGTGGGACACAGATACGCAGTATTTT	25	CASSLSAGGWDTDTQYF		:::::::::0:-2:15:18:-7:0:27:32:-2:51:::	AL_D_BM0
185	1	0.00819672	TGTGCCAGCAGCGTCCGGGCTAGCGGGCTGTACACAGATACGCAGTATTTT	FFFFFFFFFFFFFFFFFFFFFFFFFFFFFFFFFFFFFFFFFFFFFFFFFFF	TRBV7-6*00(245)	TRBD2*00(44)	TRBJ2-3*00(235)	TRBC2*00(70)	430|442|467|0|12||60.0	14|28|48|14|27|DA19|44.0	22|41|69|32|51||95.0	TGTGCCAGCAGCGTCCGGGCTAGCGGGCTGTACACAGATACGCAGTATTTT	37	CASSVRASGLYTDTQYF		:::::::::0:-5:12:14:2:-4:27:32:-2:51:::	AL_D_BM0
189	1	0.00819672	TGCAGTGCTAGAGATCGGGAAGGGGTTGGTGCTAATGAAAAACTGTTTTTT	FFFFFFFFFFFFFFFFFFFF:FFFFFFFFFFFFFFFFFFFFFFFFFFFFFF	TRBV20-1*00(85)	TRBD1*00(25)	TRBJ1-4*00(240)	TRBC1*00(716),TRBC2*00(668)	421|437|455|0|16||80.0	17|22|36|20|25||25.0	23|43|71|31|51||100.0	TGCAGTGCTAGAGATCGGGAAGGGGTTGGTGCTAATGAAAAACTGTTTTTT	25	CSARDREGVGANEKLFF		:::::::::0:2:16:20:-5:-2:25:31:-3:51:::	AL_D_BM0
216	1	0.00819672	TGTGCCATCAGTGAGTCAGAGACTCTCTCCTACAATGAGCAGTTCTTC	FFFFFFFFFFFFFFFFFFFFFFFFFFFFFFFFFFFFFFFFFFFFFFFF	TRBV10-3*00(616)		TRBJ2-1*00(250)		427|444|464|0|17||85.0		20|42|70|26|48||110.0	TGTGCCATCAGTGAGTCAGAGACTCTCTCCTACAATGAGCAGTTCTTC	37	CAISESETLSYNEQFF		:::::::::0:0:17:::::26:0:48:::	AL_D_BM0
218	1	0.00819672	TGTGCCAGCACCGAACGCGGGGCAGGAACCAAAAACATTCAGTACTTC	FFFFFFFFFFFFFFFFFFFFFFFFFFFFFFFFFFFFFFFFFFFFFFFF	TRBV2*00(225)	TRBD1*00(29),TRBD2*00(25)	TRBJ2-4*00(240)	TRBC2*00(195)	430|440|467|0|10||50.0	11|20|36|17|26|SA15G|29.0;23|28|48|16|21||25.0	22|42|70|28|48||100.0	TGTGCCAGCACCGAACGCGGGGCAGGAACCAAAAACATTCAGTACTTC	37	CASTERGAGTKNIQYF		:::::::::0:-7:10:17:1:-4:26:28:-2:48:::	AL_D_BM0
219	1	0.00819672	TGTGCCAGCAGTCTCGAAGGACTAGCGGGAGTAAACGAGCAGTACTTC	FFFFFFFFFFFFFFFFFFFFFFF:FFFFFFFFFF:FFFFFFFFFFFFF	TRBV27*00(550)	TRBD2*00(65)	TRBJ2-7*00(90)		427|439|464|0|12||60.0	17|30|48|18|31||65.0	25|39|67|34|48||70.0	TGTGCCAGCAGTCTCGAAGGACTAGCGGGAGTAAACGAGCAGTACTTC	25	CASSLEGLAGVNEQYF		:::::::::0:-5:12:18:-1:-2:31:34:-5:48:::	AL_D_BM0
220	1	0.00819672	TGTGCCAGCAGCTTGGATCCAGGCCTAGCCAAAAACATTCAGTACTTC	FFFFFFFFFFFFFFFFFFFFFFFFFFFFFFFFFFFFFFFFFFFFFFFF	TRBV5-4*00(535),TRBV5-8*00(487)		TRBJ2-4*00(175)		427|443|463|0|16||80.0;427|443|463|0|16||80.0		18|42|70|24|48||120.0	TGTGCCAGCAGCTTGGATCCAGGCCTAGCCAAAAACATTCAGTACTTC	37	CASSLDPGLAKNIQYF		:::::::::0:0:16:::::24:2:48:::	AL_D_BM0
221	1	0.00819672	TGTGCCAGCAGCTTACTAGCGGGAGGTGCTTGGAATGAGCAGTTCTTC	FFFFFFFFFFFFFF:FFFFFFFFFFFFFFFFFFF:FFFFFFFFFF:FF	TRBV11-2*00(490),TRBV11-3*00(458),TRBV11-1*00(442)	TRBD2*00(55)	TRBJ2-1*00(170)	TRBC1*00(414),TRBC2*00(414)	430|445|467|0|15||75.0;430|445|467|0|15||75.0;430|445|467|0|15||75.0	20|31|48|15|26||55.0	27|42|70|33|48||75.0	TGTGCCAGCAGCTTACTAGCGGGAGGTGCTTGGAATGAGCAGTTCTTC	25	CASSLLAGGAWNEQFF		:::::::::0:-2:15:15:-4:-1:26:33:-7:48:::	AL_D_BM0
222	1	0.00819672	TGTGCCAGCAGCTTAACTGACCGACTCTCTGGAAACACCATATATTTT	FFFFFFFFFFFFFFFFFFFFFFFFFFFFFFFFFFFFFFFFFFFF????	TRBV7-6*00(589),TRBV7-7*00(541)		TRBJ1-3*00(90)		430|445|467|0|15||75.0;430|445|467|0|15||75.0		20|42|70|26|48||110.0	TGTGCCAGCAGCTTAACTGACCGACTCTCTGGAAACACCATATATTTT	30	CASSLTDRLSGNTIYF		:::::::::0:-2:15:::::26:0:48:::	AL_D_BM0
223	1	0.00819672	TGTGCCAGCAGCTCTACCGGGACAAGCGCCTACAATGAGCAGTTCTTC	FFFFFFFFFFFFFFFFFFFFFFF:FFFFFFFFFF:FFFFFFFFFFFFF	TRBV7-2*00(365),TRBV7-8*00(333)	TRBD1*00(40),TRBD2*00(35)	TRBJ2-1*00(244)	TRBC2*00(612),TRBC1*00(542)	430|443|467|0|13||65.0;430|443|467|0|13||65.0	10|18|36|16|24||40.0;14|21|48|16|23||35.0	18|42|70|24|48|ST21G|104.0	TGTGCCAGCAGCTCTACCGGGACAAGCGCCTACAATGAGCAGTTCTTC	25	CASSSTGTSAYNEQFF		:::::::::0:-4:13:16:2:-6:24:24:2:48:::	AL_D_BM0
224	1	0.00819672	TGTGCCAGCAGCCTGATCAGACTAGCGGGGGCCCATGAGCAGTTCTTC	FFFFFFFFFFFFFFFFFF:FFFF:FFFFFFFFFFFFFFFFFFFFFFFF	TRBV4-2*00(292),TRBV4-3*00(260)	TRBD2*00(50)	TRBJ2-1*00(210)	TRBC2*00(285)	427|440|464|0|13||65.0;427|440|464|0|13|SC429T|49.0	18|28|48|19|29||50.0	28|42|70|34|48||70.0	TGTGCCAGCAGCCTGATCAGACTAGCGGGGGCCCATGAGCAGTTCTTC	25	CASSLIRLAGAHEQFF		:::::::::0:-4:13:19:-2:-4:29:34:-8:48:::	AL_D_BM0
225	1	0.00819672	TGTGCCAGCAGCCCCCCTCCGGGACCGAGGGGAGATACGCAGTATTTT	FFFFFFFFFFFFFFFFFFFFFFFFFFFFFFFFFFFFFFFFFFFFFFFF	TRBV28*00(275)	TRBD1*00(35),TRBD2*00(35)	TRBJ2-3*00(220)	TRBC2*00(150)	427|438|464|0|11||55.0	10|17|36|18|25||35.0;14|21|48|18|25||35.0	25|41|69|32|48||80.0	TGTGCCAGCAGCCCCCCTCCGGGACCGAGGGGAGATACGCAGTATTTT	37	CASSPPPGPRGDTQYF		:::::::::0:-6:11:18:2:-7:25:32:-5:48:::	AL_D_BM0
226	1	0.00819672	TGTGCCAGCAGCAAAAAGTTGGACAGGGAATGGGACGAGCAGTACTTC	FFFFFFFFFFFFFFFFFFFFFFFFFFFFF:FFFFFFFFFFFFFFFFFF	TRBV21-1*00(305)	TRBD1*00(40)	TRBJ2-7*00(210)	TRBC2*00(522)	431|446|468|0|15||75.0	13|21|36|20|28||40.0	25|39|67|34|48||70.0	TGTGCCAGCAGCAAAAAGTTGGACAGGGAATGGGACGAGCAGTACTTC	25	CASSKKLDREWDEQYF		:::::::::0:-2:15:20:-1:-3:28:34:-5:48:::	AL_D_BM0
227	1	0.00819672	TGTGCCAGCAGGGAGCGTCTAGCGGGAGGTGGCAATGAGCAGTTCTTC	FFFFFFFFFFFFFFFFFFFFFFFFFFFFFFFFFFFFFFFFFFFFFFFF	TRBV6-1*00(355)	TRBD2*00(55)	TRBJ2-1*00(220)	TRBC2*00(70)	427|438|464|0|11||55.0	20|31|48|18|29||55.0	26|42|70|32|48||80.0	TGTGCCAGCAGGGAGCGTCTAGCGGGAGGTGGCAATGAGCAGTTCTTC	37	CASRERLAGGGNEQFF		:::::::::0:-6:11:18:-4:-1:29:32:-6:48:::	AL_D_BM0
232	1	0.00819672	TGCGCCAGCAGTCCGGGCCCACTAGCGGGAGAAGATACGCAGTATTTT	FFFFFFFFFFFFFFFFFFFFFFFFFFFFFFFFFFFFFFFFFFFFFFFF	TRBV4-1*00(140)	TRBD2*00(55)	TRBJ2-3*00(220)	TRBC2*00(285),TRBC1*00(253)	427|438|464|0|11||55.0	19|30|48|20|31||55.0	25|41|69|32|48||80.0	TGCGCCAGCAGTCCGGGCCCACTAGCGGGAGAAGATACGCAGTATTTT	37	CASSPGPLAGEDTQYF		:::::::::0:-6:11:20:-3:-2:31:32:-5:48:::	AL_D_BM0
233	1	0.00819672	TGCGCCAGCAGCCAAGAGGGGACAGGGGTCGACTACGAGCAGTACTTC	FFFFFFFFFFFFFFFFFFFFFFFFFFFFFFFFFFFFFFFFFFFFFFFF	TRBV4-1*00(340)	TRBD1*00(50)	TRBJ2-7*00(220)		427|444|464|0|17||85.0	12|22|36|18|28||50.0	23|39|67|32|48||80.0	TGCGCCAGCAGCCAAGAGGGGACAGGGGTCGACTACGAGCAGTACTTC	37	CASSQEGTGVDYEQYF		:::::::::0:0:17:18:0:-2:28:32:-3:48:::	AL_D_BM0
259	1	0.00819672	TGTGCCACCAGCAATGACAGGGTACACGGCACTGAAGCTTTCTTT	FFFFFFFFFFFFFFFFFFFFFFFFFFFFFFFFFFF:FFFFFFFFF	TRBV15*00(80)	TRBD1*00(35)	TRBJ1-1*00(220)	TRBC1*00(278)	427|440|464|0|13||65.0	14|21|36|15|22||35.0	24|40|68|29|45||80.0	TGTGCCACCAGCAATGACAGGGTACACGGCACTGAAGCTTTCTTT	25	CATSNDRVHGTEAFF		:::::::::0:-4:13:15:-2:-3:22:29:-4:45:::	AL_D_BM0
260	1	0.00819672	TGTGCCAGTAGTATATCGGGACTTAACACAGATACGCAGTATTTT	FFFFFFFFFFFFFFFFFFFFFFFFFFFFFFFFFFFFFFFFFFFFF	TRBV19*00(350)	TRBD2*00(35),TRBD1*00(30)	TRBJ2-3*00(235)	TRBC1*00(273),TRBC2*00(273)	427|442|464|0|15||75.0	15|22|48|16|23||35.0;11|17|36|16|22||30.0	22|41|69|26|45||95.0	TGTGCCAGTAGTATATCGGGACTTAACACAGATACGCAGTATTTT	37	CASSISGLNTDTQYF		:::::::::0:-2:15:16:1:-10:23:26:-2:45:::	AL_D_BM0
261	1	0.00819672	TGTGCCAGTAGTAACTGGGCATCTGGGGCCAACGTCCTGACTTTC	FFFFFFFFFFFFFFFFFFFFFFFFFFFFFFFFFFFFFF:FFFFFF	TRBV19*00(575)		TRBJ2-6*00(135)	TRBC2*00(462),TRBC1*00(446)	427|440|464|0|13||65.0		21|45|73|21|45||120.0	TGTGCCAGTAGTAACTGGGCATCTGGGGCCAACGTCCTGACTTTC	25	CASSNWASGANVLTF		:::::::::0:-4:13:::::21:-1:45:::	AL_D_BM0
262	1	0.00819672	TGTGCCAGCACGTTTCGGCTAGCGATTGACAATGAGCAGTTCTTC	FFFFFFFFFFFFFFFFFFFFFFFFFFFFFFFFFFFFFFFFFFFFF	TRBV28*00(180)	TRBD2*00(30)	TRBJ2-1*00(225)	TRBC2*00(255),TRBC1*00(223)	427|437|464|0|10||50.0	20|26|48|18|24||30.0	25|42|70|28|45||85.0	TGTGCCAGCACGTTTCGGCTAGCGATTGACAATGAGCAGTTCTTC	37	CASTFRLAIDNEQFF		:::::::::0:-7:10:18:-4:-6:24:28:-5:45:::	AL_D_BM0
263	1	0.00819672	TGTGCCAGCAGTTCGGGGCTAGCGGGAGGGAATGAGCAGTTCTTC	FFFFFFFFFFFFFF:FFFFFFFFFFFFFFFFFFFFFFFFFFFFFF	TRBV12-3*00(120),TRBV12-4*00(120),TRBV6-2*00(120),TRBV6-3*00(120),TRBV6-5*00(120)	TRBD2*00(69)	TRBJ2-1*00(215)	TRBC2*00(920),TRBC1*00(888)	430|443|467|0|13||65.0;430|443|467|0|13||65.0;427|440|464|0|13||65.0;427|440|464|0|13||65.0;427|440|464|0|13||65.0	15|32|48|13|30|SA19G|69.0	27|42|70|30|45||75.0	TGTGCCAGCAGTTCGGGGCTAGCGGGAGGGAATGAGCAGTTCTTC	25	CASSSGLAGGNEQFF		:::::::::0:-4:13:13:1:0:30:30:-7:45:::	AL_D_BM0
264	1	0.00819672	TGTGCCAGCAGTTACTCGGGACTCCCAAATCAGCCCCAGCATTTT	FFFFFFFFFFFFFFFFFFFFFFFFFFFFFFFFFFFFFFFFFFFFF	TRBV6-5*00(728)	TRBD2*00(25)	TRBJ1-5*00(230)	TRBC1*00(220)	427|445|464|0|18||90.0	2|7|48|21|26||25.0	24|42|70|27|45||90.0	TGTGCCAGCAGTTACTCGGGACTCCCAAATCAGCCCCAGCATTTT	37	CASSYSGLPNQPQHF		:::::::::0:1:18:21:14:-25:26:27:-4:45:::	AL_D_BM0
265	1	0.00819672	TGTGCCAGCAGTGAGGCTAGCGGGAGGGCGGATACGCAGTATTTT	FFFFFFFFFFFFFFFFFFFFFFFFFFFFFFFFFFFFFFFFFFFFF	TRBV6-4*00(731)	TRBD2*00(65)	TRBJ2-3*00(215)	TRBC2*00(330),TRBC1*00(298)	427|441|464|0|14||70.0	20|33|48|16|29||65.0	26|41|69|30|45||75.0	TGTGCCAGCAGTGAGGCTAGCGGGAGGGCGGATACGCAGTATTTT	37	CASSEASGRADTQYF		:::::::::0:-3:14:16:-4:1:29:30:-6:45:::	AL_D_BM0
266	1	0.00819672	TGTGCCAGCAGTGAAGCGACAGGGGGCGCGGATGGCTACACCTTC	FFFFFFFFFFFFFFFFFFFFFFFFFFFFFFFFFFFFFFFFFFFFF	TRBV6-1*00(580)	TRBD1*00(55)	TRBJ1-2*00(105)		427|445|464|0|18||90.0	15|26|36|18|29||55.0	26|40|68|31|45||70.0	TGTGCCAGCAGTGAAGCGACAGGGGGCGCGGATGGCTACACCTTC	37	CASSEATGGADGYTF		:::::::::0:1:18:18:-3:2:29:31:-6:45:::	AL_D_BM0
267	1	0.00819672	TGTGCCAGCAGTATCACCCCGACAGCCCAAGAGACCCAGTACTTC	FFFFFFFFFFFFFFFFFFFFFFFFFFFF:FFFFFFFFFFFFFFFF	TRBV28*00(235)	TRBD1*00(25)	TRBJ2-5*00(235)	TRBC2*00(210)	427|439|464|0|12||60.0	14|19|36|20|25||25.0	21|40|68|26|45||95.0	TGTGCCAGCAGTATCACCCCGACAGCCCAAGAGACCCAGTACTTC	25	CASSITPTAQETQYF		:::::::::0:-5:12:20:-2:-5:25:26:-1:45:::	AL_D_BM0
268	1	0.00819672	TGTGCCAGCAGTACAGAGCCAGGGTCATCCTACGAGCAGTACTTC	FFFFFFFFFFFFFFFFFFFFFFFFFFFFFFFFFFFFFFFF:FFFF	TRBV5-6*00(395),TRBV5-5*00(379),TRBV5-7*00(379)	TRBD1*00(25)	TRBJ2-7*00(230)	TRBC1*00(45),TRBC2*00(45)	427|438|463|0|11||55.0;427|438|463|0|11||55.0;427|438|463|0|11||55.0	16|21|36|19|24||25.0	21|39|67|27|45||90.0	TGTGCCAGCAGTACAGAGCCAGGGTCATCCTACGAGCAGTACTTC	25	CASSTEPGSSYEQYF		:::::::::0:-5:11:19:-4:-3:24:27:-1:45:::	AL_D_BM0
269	1	0.00819672	TGTGCCAGCAGCTTAGTCCCAGGGAAAAACTACGAGCAGTACTTC	FFFFFF:FFFFFFFFFFFFFFFFFFFFF:F:FFFFFFFFFFFFFF	TRBV7-6*00(301)	TRBD1*00(25)	TRBJ2-7*00(220)	TRBC2*00(260),TRBC1*00(228)	430|446|467|0|16||80.0	16|21|36|19|24||25.0	23|39|67|29|45||80.0	TGTGCCAGCAGCTTAGTCCCAGGGAAAAACTACGAGCAGTACTTC	25	CASSLVPGKNYEQYF		:::::::::0:-1:16:19:-4:-3:24:29:-3:45:::	AL_D_BM0
270	1	0.00819672	TGTGCCAGCAGCTTAGCCGGGAGGGCTTCGGAGACCCAGTACTTC	FFFFFFFFFFFFFFFFFFFFF:FFFFFFFFFFFFFFFFFFFFFFF	TRBV7-9*00(405)	TRBD2*00(45)	TRBJ2-5*00(215)		430|447|467|0|17||85.0	24|33|48|17|26||45.0	25|40|68|30|45||75.0	TGTGCCAGCAGCTTAGCCGGGAGGGCTTCGGAGACCCAGTACTTC	25	CASSLAGRASETQYF		:::::::::0:0:17:17:-8:1:26:30:-5:45:::	AL_D_BM0
271	1	0.00819672	TGTGCCAGCAGCTCGGGACTAGCGTCCTACAATGAGCAGTTCTTC	FFFFFFFFFFFFFFFFFFFFFFFFFFFFFFFFFFFFFFFFFFFFF	TRBV11-2*00(533)	TRBD2*00(55)	TRBJ2-1*00(245)	TRBC2*00(75)	430|443|467|0|13||65.0	15|26|48|13|24||55.0	21|42|70|24|45||105.0	TGTGCCAGCAGCTCGGGACTAGCGTCCTACAATGAGCAGTTCTTC	37	CASSSGLASYNEQFF		:::::::::0:-4:13:13:1:-6:24:24:-1:45:::	AL_D_BM0
272	1	0.00819672	TGTGCCAGCAGCTATTTTAGCGGGGGACCCTACGAGCAGTACTTC	FFFFFFFFFFFFF:FFF:FFFFFFFFFFFFFFFFFFFFFFFF:FF	TRBV9*00(380)	TRBD2*00(35)	TRBJ2-7*00(225)	TRBC2*00(735),TRBC1*00(670)	427|439|463|0|12||60.0	21|28|48|17|24||35.0	22|39|67|28|45||85.0	TGTGCCAGCAGCTATTTTAGCGGGGGACCCTACGAGCAGTACTTC	25	CASSYFSGGPYEQYF		:::::::::0:-4:12:17:-5:-4:24:28:-2:45:::	AL_D_BM0
273	1	0.00819672	TGTGCCAGCAGCCCAGAGACAGGCATGAACACTGAAGCTTTCTTT	FFFFFFFFFFFFFFFFFFFFFFFFFFFFFFFFFFF:FFFFFFFF?	TRBV7-6*00(294),TRBV7-7*00(278)	TRBD1*00(30)	TRBJ1-1*00(105)		430|442|467|0|12||60.0;430|442|467|0|12||60.0	14|20|36|17|23||30.0	18|40|68|23|45||110.0	TGTGCCAGCAGCCCAGAGACAGGCATGAACACTGAAGCTTTCTTT	25	CASSPETGMNTEAFF		:::::::::0:-5:12:17:-2:-4:23:23:2:45:::	AL_D_BM0
274	1	0.00819672	TGTGCCAGCAGCCAGGACAGGGGGCCCGCACGCGAGCAGTTCTTC	FFFFFFFFFFFFFFFFFFFFFFFFFFFFFFFFFFFFFFFFF:FFF	TRBV5-4*00(704)	TRBD1*00(55)	TRBJ2-1*00(200)	TRBC2*00(335),TRBC1*00(303)	427|439|463|0|12||60.0	13|24|36|14|25||55.0	30|42|70|33|45||60.0	TGTGCCAGCAGCCAGGACAGGGGGCCCGCACGCGAGCAGTTCTTC	25	CASSQDRGPAREQFF		:::::::::0:-4:12:14:-1:0:25:33:-10:45:::	AL_D_BM0
275	1	0.00819672	TGTGCCAGCAGCGGCGACAGGGGGGGTTTGGATACGCAGTATTTT	FFFFFFFFFFFFFFFFFFFFFFFFFFFFFFFFFF:FFFFFFFFFF	TRBV28*00(625)	TRBD1*00(45)	TRBJ2-3*00(215)	TRBC2*00(375),TRBC1*00(343)	427|438|464|0|11||55.0	14|23|36|15|24||45.0	26|41|69|30|45||75.0	TGTGCCAGCAGCGGCGACAGGGGGGGTTTGGATACGCAGTATTTT	25	CASSGDRGGLDTQYF		:::::::::0:-6:11:15:-2:-1:24:30:-6:45:::	AL_D_BM0
276	1	0.00819672	TGTGCCAGCAGCAAAGCGCTGCAGCTCAATCAGCCCCAGCATTTT	FFFFFFFFFFFFFFFFFFFFFFFFFFFFFFFFFFFFFFFFFFFFF	TRBV21-1*00(145)		TRBJ1-5*00(235)		431|451|468|0|20||100.0		23|42|70|26|45||95.0	TGTGCCAGCAGCAAAGCGCTGCAGCTCAATCAGCCCCAGCATTTT	37	CASSKALQLNQPQHF		:::::::::0:3:20:::::26:-3:45:::	AL_D_BM0
277	1	0.00819672	TGTGCCAGCAAGGGAGGGACAGGGAGGAATCAGCCCCAGCATTTT	FFFFFFFFFFFFFFFFFFFFFFFFFFFFFFFFFFFFFFFFFFFFF	TRBV12-3*00(864),TRBV12-4*00(848)	TRBD1*00(45)	TRBJ1-5*00(230)	TRBC1*00(185)	430|440|467|0|10||50.0;430|440|467|0|10||50.0	12|21|36|15|24||45.0	24|42|70|27|45||90.0	TGTGCCAGCAAGGGAGGGACAGGGAGGAATCAGCCCCAGCATTTT	37	CASKGGTGRNQPQHF		:::::::::0:-7:10:15:0:-3:24:27:-4:45:::	AL_D_BM0
281	1	0.00819672	TGCGCCAGCAGCTGGACACAGGGGGCCGGGACTGAAGCTTTCTTT	FFFFFFFFFFFFFFFFFFFFFFFFFFFFFFFFFFFFFFFFFFFFF	TRBV5-1*00(263)	TRBD1*00(45)	TRBJ1-1*00(215)		427|440|463|0|13||65.0	15|24|36|17|26||45.0	25|40|68|30|45||75.0	TGCGCCAGCAGCTGGACACAGGGGGCCGGGACTGAAGCTTTCTTT	37	CASSWTQGAGTEAFF		:::::::::0:-3:13:17:-3:0:26:30:-5:45:::	AL_D_BM0
282	1	0.00819672	TGCGCCAGCAGCCCCGGACTAGCGGGAGTGTACGAGCAGTACTTC	FFFFFFFFFFFFFFFFFFFFFFFFFFFFFFF:FFFFFFFFFFFFF	TRBV5-1*00(239)	TRBD2*00(65)	TRBJ2-7*00(160)	TRBC1*00(350),TRBC2*00(350)	427|439|463|0|12||60.0	17|30|48|15|28||65.0	24|39|67|30|45||75.0	TGCGCCAGCAGCCCCGGACTAGCGGGAGTGTACGAGCAGTACTTC	25	CASSPGLAGVYEQYF		:::::::::0:-4:12:15:-1:-2:28:30:-4:45:::	AL_D_BM0
283	1	0.00819672	TGCGCCAGCAGCCGAGTGGGACTAGCGCGAGAGACCCAGTACTTC	FFFFFFFFFFFFFFFFFFFFFFFFFFFFFFFFFFFFFFFFFFFFF	TRBV4-1*00(737)	TRBD2*00(50)	TRBJ2-5*00(220)	TRBC2*00(255)	427|440|464|0|13||65.0	16|26|48|17|27||50.0	24|40|68|29|45||80.0	TGCGCCAGCAGCCGAGTGGGACTAGCGCGAGAGACCCAGTACTTC	37	CASSRVGLARETQYF		:::::::::0:-4:13:17:0:-6:27:29:-4:45:::	AL_D_BM0
284	1	0.00819672	TGCGCCAGCAGCGCCGCCGCGGACGGAAACACTGAAGCTTTCTTT	FFFFFFFFFFFFFFFFFFFFFFFFFFFFF:FFFFFFFFFFFFFFF	TRBV5-1*00(516)		TRBJ1-1*00(230)	TRBC1*00(215)	427|439|463|0|12||60.0		22|40|68|27|45||90.0	TGCGCCAGCAGCGCCGCCGCGGACGGAAACACTGAAGCTTTCTTT	25	CASSAAADGNTEAFF		:::::::::0:-4:12:::::27:-2:45:::	AL_D_BM0
286	1	0.00819672	TGCAGTGCTAGAACCGGGACAGGGGGCATCGGGGAGCTGTTTTTT	:FF:FFFFFFFFFFFFFFFFFFFFFFFFFFFFFFFFFFFFFFFFF	TRBV20-1*00(185)	TRBD1*00(70)	TRBJ2-2*00(220)	TRBC2*00(260),TRBC1*00(228)	421|433|455|0|12||60.0	10|24|36|13|27||70.0	27|43|71|29|45||80.0	TGCAGTGCTAGAACCGGGACAGGGGGCATCGGGGAGCTGTTTTTT	25	CSARTGTGGIGELFF		:::::::::0:-2:12:13:2:0:27:29:-7:45:::	AL_D_BM0
287	1	0.00819672	TGCAGTGCACCCAAAAGCGGGAGAGGGAGAGATACGCAGTATTTT	FFFFFFFFFFFFFFFFFFFFFFFFFFFFFFFFFFFFFFFFFFFFF	TRBV20-1*00(493)	TRBD2*00(40),TRBD1*00(34)	TRBJ2-3*00(220)	TRBC2*00(160)	421|429|455|0|8||40.0	22|30|48|15|23||40.0;11|21|36|17|27|SC16G|34.0	25|41|69|29|45||80.0	TGCAGTGCACCCAAAAGCGGGAGAGGGAGAGATACGCAGTATTTT	37	CSAPKSGRGRDTQYF		:::::::::0:-6:8:15:-6:-2:23:29:-5:45:::	AL_D_BM0
288	1	0.00819672	TGCAGTGCAAACCTCAGGGGCGCAAGGCAAGAGACCCAGTACTTC	FFFFFFFFFFFFFFFFFFFFFFFFFFFFFFFFFFFFFFFF:FFFF	TRBV20-1*00(335)	TRBD1*00(35)	TRBJ2-5*00(230)	TRBC2*00(218)	421|429|455|0|8||40.0	19|26|36|16|23||35.0	22|40|68|27|45||90.0	TGCAGTGCAAACCTCAGGGGCGCAAGGCAAGAGACCCAGTACTTC	25	CSANLRGARQETQYF		:::::::::0:-6:8:16:-7:2:23:27:-2:45:::	AL_D_BM0
343	1	0.00819672	TGTGCCAGTAGTATAGGGGAAGGGCTCAATGAGCAGTTCTTC	FFFFFFFF:FFFF:FFFFFFFFFFFF:FFFFFFFFFFFFFFF	TRBV19*00(140)	TRBD2*00(25)	TRBJ2-1*00(220)	TRBC1*00(770)	427|443|464|0|16||80.0	28|33|48|20|25||25.0	26|42|70|26|42||80.0	TGTGCCAGTAGTATAGGGGAAGGGCTCAATGAGCAGTTCTTC	25	CASSIGEGLNEQFF		:::::::::0:-1:16:20:-12:1:25:26:-6:42:::	AL_D_BM0
344	1	0.00819672	TGTGCCAGCGCCGAATTGGGGATGAACACTGAAGCTTTCTTT	FFFFFFFFFFFFFFFFFFFFFFFFFFFFFFFFFFFFFFFFFF	TRBV2*00(170)		TRBJ1-1*00(245)	TRBC1*00(275),TRBC2*00(243)	430|439|467|0|9||45.0		19|40|68|21|42||105.0	TGTGCCAGCGCCGAATTGGGGATGAACACTGAAGCTTTCTTT	37	CASAELGMNTEAFF		:::::::::0:-8:9:::::21:1:42:::	AL_D_BM0
345	1	0.00819672	TGTGCCAGCATGGGCGCAGCATATTCCTACGAGCAGTACTTC	F:FFFFFFFFFFFFFFFFFFFFFFFFFFFFFFFFFFFFFFFF	TRBV25-1*00(441)	TRBD1*00(30)	TRBJ2-7*00(230)	TRBC2*00(375),TRBC1*00(343)	427|437|464|0|10||50.0	20|26|36|11|17||30.0	21|39|67|24|42||90.0	TGTGCCAGCATGGGCGCAGCATATTCCTACGAGCAGTACTTC	25	CASMGAAYSYEQYF		:::::::::0:-7:10:11:-8:2:17:24:-1:42:::	AL_D_BM0
346	1	0.00819672	TGTGCCAGCAGTTTATGGAGGGTGAAAGATGAGCAGTTCTTC	FFFFFFFFFFFFFFFFFFFFFFFFFFFFFFFFFFF:FFFFFF	TRBV28*00(267)	TRBD2*00(25)	TRBJ2-1*00(210)	TRBC2*00(355),TRBC1*00(323)	427|444|464|0|17||85.0	27|32|48|17|22||25.0	28|42|70|28|42||70.0	TGTGCCAGCAGTTTATGGAGGGTGAAAGATGAGCAGTTCTTC	25	CASSLWRVKDEQFF		:::::::::0:0:17:17:-11:0:22:28:-8:42:::	AL_D_BM0
347	1	0.00819672	TGTGCCAGCAGTTCGCTAGCCCCTGGTGAAAAACTGTTTTTT	FFFFFFFFFFFFFFFFFFFFFFFF:FFFFFFFFFFFFFFFFF	TRBV28*00(489)	TRBD2*00(34),TRBD1*00(30)	TRBJ1-4*00(220)		427|440|464|0|13||65.0	6|16|48|13|23|ST12C|34.0;2|8|36|19|25||30.0	27|43|71|26|42||80.0	TGTGCCAGCAGTTCGCTAGCCCCTGGTGAAAAACTGTTTTTT	25	CASSSLAPGEKLFF		:::::::::0:-4:13:13:10:-16:23:26:-7:42:::	AL_D_BM0
348	1	0.00819672	TGTGCCAGCAGTTACTCGAGGCAGGGGGCCGAAGCTTTCTTT	FFFFF:FFFFFFFFFFFF:FFFFFFFFFFFFFFFFFFF:FFF	TRBV6-6*00(300)	TRBD1*00(40)	TRBJ1-1*00(200)		427|447|464|0|20||100.0	16|24|36|21|29||40.0	28|40|68|30|42||60.0	TGTGCCAGCAGTTACTCGAGGCAGGGGGCCGAAGCTTTCTTT	25	CASSYSRQGAEAFF		:::::::::0:3:20:21:-4:0:29:30:-8:42:::	AL_D_BM0
349	1	0.00819672	TGTGCCAGCAGCTTGTCGGGGGGGGGGCCTGAGCAGTTCTTC	FFFFFFFFFFFFFFFFFFFFFFFFFFFFFFFFF:FFFFFFFF	TRBV5-8*00(295),TRBV5-4*00(279)	TRBD1*00(30),TRBD2*00(29)	TRBJ2-1*00(205)		427|442|463|0|15||75.0;427|442|463|0|15||75.0	18|24|36|22|28||30.0;25|34|48|20|29|SA28G|29.0	29|42|70|29|42||65.0	TGTGCCAGCAGCTTGTCGGGGGGGGGGCCTGAGCAGTTCTTC	25	CASSLSGGGPEQFF		:::::::::0:-1:15:22:-6:0:28:29:-9:42:::	AL_D_BM0
350	1	0.00819672	TGTGCCAGCAGCTTGGCCGGGAGTAAGCGCGAGCAGTACTTC	FFFFFFFFFF:FFFFFFFFFFFFFFFFF:FFFFFFFFFFFFF	TRBV5-6*00(625)	TRBD2*00(25)	TRBJ2-7*00(205)	TRBC2*00(55)	427|445|463|0|18||90.0	25|30|48|18|23||25.0	26|39|67|29|42||65.0	TGTGCCAGCAGCTTGGCCGGGAGTAAGCGCGAGCAGTACTTC	25	CASSLAGSKREQYF		:::::::::0:2:18:18:-9:-2:23:29:-6:42:::	AL_D_BM0
351	1	0.00819672	TGTGCCAGCAGCTTATACCGCGCAGACTATGGCTACACCTTC	FFFFFFFFFFFFFFFFFFFFFFFFFFFFFFF:FFFFFFFFFF	TRBV7-2*00(540)		TRBJ1-2*00(160)		430|445|467|0|15||75.0		23|40|68|25|42||85.0	TGTGCCAGCAGCTTATACCGCGCAGACTATGGCTACACCTTC	25	CASSLYRADYGYTF		:::::::::0:-2:15:::::25:-3:42:::	AL_D_BM0
352	1	0.00819672	TGTGCCAGCAGCTGGGGATTCCGCAATCAGCCCCAGCATTTT	FFFFFFFFFFFFFFFFFF:FFFFFFFFFFFFFFFFFFFFFFF	TRBV7-8*00(942)		TRBJ1-5*00(240)	TRBC1*00(145)	430|443|467|0|13||65.0		22|42|70|22|42||100.0	TGTGCCAGCAGCTGGGGATTCCGCAATCAGCCCCAGCATTTT	25	CASSWGFRNQPQHF		:::::::::0:-4:13:::::22:-2:42:::	AL_D_BM0
353	1	0.00819672	TGTGCCAGCAGCCCCGGACCACTTGGGGAGACCCAGTACTTC	FFFFFFFFFFFFFFFFFFFFFFFFFFFFFFFFFFFFFFFFFF	TRBV6-2*00(1033),TRBV6-3*00(1033)	TRBD1*00(25),TRBD2*00(25)	TRBJ2-5*00(215)	TRBC2*00(60)	427|438|464|0|11||55.0;427|438|464|0|11||55.0	9|14|36|12|17||25.0;13|18|48|12|17||25.0	25|40|68|27|42||75.0	TGTGCCAGCAGCCCCGGACCACTTGGGGAGACCCAGTACTTC	37	CASSPGPLGETQYF		:::::::::0:-6:11:12:3:-10:17:27:-5:42:::	AL_D_BM0
354	1	0.00819672	TGTGCCAGCAGCCGGGACCGGAACACCGGGGAGCTGTTTTTT	FFFFFFFFFFFFFFFFFFFFFFFFFFFFFFFFFFFFFFFFFF	TRBV7-6*00(125),TRBV11-1*00(109),TRBV7-9*00(109)	TRBD1*00(30),TRBD2*00(30)	TRBJ2-2*00(250)	TRBC2*00(1005),TRBC1*00(973)	430|442|467|0|12||60.0;430|442|467|0|12||60.0;430|442|467|0|12||60.0	11|17|36|12|18||30.0;15|21|48|12|18||30.0	21|43|71|20|42||110.0	TGTGCCAGCAGCCGGGACCGGAACACCGGGGAGCTGTTTTTT	37	CASSRDRNTGELFF		:::::::::0:-5:12:12:1:-7:18:20:-1:42:::	AL_D_BM0
355	1	0.00819672	TGTGCCAGCAGCCAGTTGACTAGCAGGGAGACCCAGTACTTC	FFFFFFFFFFFF::FFFFFFFFFFFFFFFFFFFFFFF:FFFF	TRBV14*00(180)	TRBD2*00(35)	TRBJ2-5*00(215)	TRBC2*00(720),TRBC1*00(688)	430|444|467|0|14||70.0	18|25|48|17|24||35.0	25|40|68|27|42||75.0	TGTGCCAGCAGCCAGTTGACTAGCAGGGAGACCCAGTACTTC	25	CASSQLTSRETQYF		:::::::::0:-3:14:17:-2:-7:24:27:-5:42:::	AL_D_BM0
356	1	0.00819672	TGTGCCAGCAGCGTAGCTACGGGGGCCACTGAAGCTTTCTTT	FFFFFFFFFFFFFFFFFFFFFFFFFFFFFFFFFFFFFFFFFF	TRBV9*00(160)	TRBD1*00(25)	TRBJ1-1*00(220)	TRBC1*00(823),TRBC2*00(791)	427|448|463|0|21||105.0	19|24|36|21|26||25.0	24|40|68|26|42||80.0	TGTGCCAGCAGCGTAGCTACGGGGGCCACTGAAGCTTTCTTT	37	CASSVATGATEAFF		:::::::::0:5:21:21:-7:0:26:26:-4:42:::	AL_D_BM0
357	1	0.00819672	TGTGCCAGCAGCGCCCACAGGTTATCCCATGGCTACACCTTC	FFFFFFFFFFFFFFFFFFFFFFFFFFFFFFFFFFFFFFFFFF	TRBV7-2*00(822)	TRBD1*00(25)	TRBJ1-2*00(70)		430|442|467|0|12||60.0	15|20|36|16|21||25.0	26|40|68|28|42||70.0	TGTGCCAGCAGCGCCCACAGGTTATCCCATGGCTACACCTTC	37	CASSAHRLSHGYTF		:::::::::0:-5:12:16:-3:-4:21:28:-6:42:::	AL_D_BM0
358	1	0.00819672	TGTGCCAGCAGCATGACAGGGGGCAAAAACATTCAGTACTTC	FFFFFFFFFFFFFFFFFFFFFFFFFFFFFFFF:FFFFFFFFF	TRBV7-2*00(963)	TRBD1*00(45)	TRBJ2-4*00(130)		430|442|467|0|12||60.0	14|23|36|14|23||45.0	23|42|70|23|42||95.0	TGTGCCAGCAGCATGACAGGGGGCAAAAACATTCAGTACTTC	25	CASSMTGGKNIQYF		:::::::::0:-5:12:14:-2:-1:23:23:-3:42:::	AL_D_BM0
359	1	0.00819672	TGTGCCAGCAGGCCACAGGGGGCCCATCAGCCCCAGCATTTT	FFFFFFFFFFFFFFFFFFFFFFFFFFFFFFFFFFFFFFFFFF	TRBV6-1*00(813)	TRBD1*00(45)	TRBJ1-5*00(105)		427|438|464|0|11||55.0	15|24|36|14|23||45.0	25|42|70|25|42||85.0	TGTGCCAGCAGGCCACAGGGGGCCCATCAGCCCCAGCATTTT	37	CASRPQGAHQPQHF		:::::::::0:-6:11:14:-3:0:23:25:-5:42:::	AL_D_BM0
360	1	0.00819672	TGTGCCAGCAGGCGCACAGGGGCCACCGGGGAGCTGTTTTTT	FFFFFFFFFFFFFFFFFFF:FFFFFFFFFFFFFFFFFFFFFF	TRBV12-3*00(250),TRBV12-4*00(250)	TRBD1*00(35)	TRBJ2-2*00(235)	TRBC2*00(507)	430|441|467|0|11||55.0;430|441|467|0|11||55.0	15|22|36|15|22||35.0	24|43|71|23|42||95.0	TGTGCCAGCAGGCGCACAGGGGCCACCGGGGAGCTGTTTTTT	25	CASRRTGATGELFF		:::::::::0:-6:11:15:-3:-2:22:23:-4:42:::	AL_D_BM0
361	1	0.00819672	TGTGCCAGCAGAGGAGGGTTGCAGGCCTGGACCCAGTACTTC	:F:FFFFFFFFFFFFFFFFFFFFFFFFFFFFFFFFFFFF:FF	TRBV28*00(405)	TRBD2*00(30)	TRBJ2-5*00(205)		427|438|464|0|11||55.0	26|32|48|12|18||30.0	27|40|68|29|42||65.0	TGTGCCAGCAGAGGAGGGTTGCAGGCCTGGACCCAGTACTTC	25	CASRGGLQAWTQYF		:::::::::0:-6:11:12:-10:0:18:29:-7:42:::	AL_D_BM0
362	1	0.00819672	TGTGCCAGCAGAAAGTGGGGGTCTAATTCACCCCTCCACTTT	FFFFFFFFFFFFFFFFFFFFFFFFFFFFFFFFFFFFFFFFFF	TRBV28*00(205)	TRBD1*00(25)	TRBJ1-6*00(219)	TRBC1*00(856)	427|438|464|0|11||55.0	18|23|36|16|21||25.0	26|45|73|23|42||95.0	TGTGCCAGCAGAAAGTGGGGGTCTAATTCACCCCTCCACTTT	37	CASRKWGSNSPLHF		:::::::::0:-6:11:16:-6:-1:21:23:-6:42:::	AL_D_BM0
373	1	0.00819672	TGCGCCAGCAGTGAGTCTAGCGGTACCTACGAGCAGTACTTC	FFFFFFFFFFFFFFFFFFFFFFFFFFFFFFFFFFFFFFFF:F	TRBV10-2*00(400)	TRBD2*00(30)	TRBJ2-7*00(225)	TRBC2*00(85)	427|444|464|0|17||85.0	21|27|48|17|23||30.0	22|39|67|25|42||85.0	TGCGCCAGCAGTGAGTCTAGCGGTACCTACGAGCAGTACTTC	25	CASSESSGTYEQYF		:::::::::0:0:17:17:-5:-5:23:25:-2:42:::	AL_D_BM0
376	1	0.00819672	TGCAGTGCTGGGCGGGGGGCGATGGACACTGAAGCTTTCTTT	FFFFFFFFFFFFFFFFFFFFFFFFFFFFFFFFFFFFFFFFFF	TRBV20-1*00(514)	TRBD1*00(35)	TRBJ1-1*00(213)	TRBC1*00(371)	421|430|455|0|9||45.0	18|25|36|14|21||35.0	19|40|68|21|42|SA22G|89.0	TGCAGTGCTGGGCGGGGGGCGATGGACACTGAAGCTTTCTTT	37	CSAGRGAMDTEAFF		:::::::::0:-5:9:14:-6:1:21:21:1:42:::	AL_D_BM0
377	1	0.00819672	TGCAGTGCTACGAAACGGCGCTCCTACAATGAGCAGTTCTTC	FFFFF:FFFFFFFF:FFFFFFFFFFFFFFFFFFFFFFFFFFF	TRBV20-1*00(315)		TRBJ2-1*00(255)	TRBC2*00(82)	421|431|455|0|10||50.0		19|42|70|19|42||115.0	TGCAGTGCTACGAAACGGCGCTCCTACAATGAGCAGTTCTTC	25	CSATKRRSYNEQFF		:::::::::0:-4:10:::::19:1:42:::	AL_D_BM0
378	1	0.00819672	TGCAGCGTACGGTGGGGGACAGTAGACACTGAAGCTTTCTTT	FFFFFFFFFFFFFFFFFFFFF:FFFFFFFFFFFFFFFFFFFF	TRBV29-1*00(460)	TRBD1*00(35)	TRBJ1-1*00(225)	TRBC1*00(330),TRBC2*00(298)	421|429|455|0|8||40.0	12|19|36|15|22||35.0	23|40|68|25|42||85.0	TGCAGCGTACGGTGGGGGACAGTAGACACTGAAGCTTTCTTT	25	CSVRWGTVDTEAFF		:::::::::0:-6:8:15:0:-5:22:25:-3:42:::	AL_D_BM0
432	1	0.00819672	TGTGCCTCTGCGCCGGCAGGAGGGTATGAGCAGTTCTTC	:FF:FFFFFFFFFFFFFFFFFFFFF::FF:FFFFFFF:F	TRBV5-4*00(94)	TRBD2*00(30)	TRBJ2-1*00(210)	TRBC2*00(313)	427|433|463|0|6||30.0	26|32|48|18|24||30.0	28|42|70|25|39||70.0	TGTGCCTCTGCGCCGGCAGGAGGGTATGAGCAGTTCTTC	25	CASAPAGGYEQFF		:::::::::0:-10:6:18:-10:0:24:25:-8:39:::	AL_D_BM0
443	1	0.00819672	TGTGCCAGTTCCGCGACAAGGAACACTGAAGCTTTCTTT	FFFFFFF:FFFFFFFFFFFFFFFFFFFFFFFFFF?????	TRBV19*00(625)		TRBJ1-1*00(70)		427|436|464|0|9||45.0		21|40|68|20|39||95.0	TGTGCCAGTTCCGCGACAAGGAACACTGAAGCTTTCTTT	25	CASSATRNTEAFF		:::::::::0:-8:9:::::20:-1:39:::	AL_D_BM0
444	1	0.00819672	TGTGCCAGCAGTTTGGTCACTCCAGAGACCCAGTACTTC	FFFFFFFFFFFFFFFFFFFFFFFFFFFFFFFFFFFFFFF	TRBV28*00(620)		TRBJ2-5*00(85)	TRBC1*00(309),TRBC2*00(309)	427|441|464|0|14||70.0		24|40|68|23|39||80.0	TGTGCCAGCAGTTTGGTCACTCCAGAGACCCAGTACTTC	37	CASSLVTPETQYF		:::::::::0:-3:14:::::23:-4:39:::	AL_D_BM0
445	1	0.00819672	TGTGCCAGCAGTCCGCGAACAGAATACGAGCAGTACTTC	FFFFFFFFFFFFFFFFFFFFFFFFFFFFFFFFFFFFFFF	TRBV6-5*00(595)		TRBJ2-7*00(95)		427|439|464|0|12||60.0		24|39|67|24|39||75.0	TGTGCCAGCAGTCCGCGAACAGAATACGAGCAGTACTTC	37	CASSPRTEYEQYF		:::::::::0:-5:12:::::24:-4:39:::	AL_D_BM0
446	1	0.00819672	TGTGCCAGCAGCTTGCGGGACACAGATACGCAGTATTTT	FFFFFFFFFFFFFFFFFFFFFFFFFFFFFFFFFFFFFFF	TRBV7-9*00(400)	TRBD2*00(30)	TRBJ2-3*00(235)	TRBC2*00(85)	430|444|467|0|14||70.0	23|29|48|14|20||30.0	22|41|69|20|39||95.0	TGTGCCAGCAGCTTGCGGGACACAGATACGCAGTATTTT	37	CASSLRDTDTQYF		:::::::::0:-3:14:14:-7:-3:20:20:-2:39:::	AL_D_BM0
447	1	0.00819672	TGTGCCAGCAGCTTAGGCTGGGGGACTGAAGCTTTCTTT	FFFFFFFFFFFFFFFFFFFFFFFFFFFFFFFFFFFFFFF	TRBV11-2*00(391)	TRBD1*00(25)	TRBJ1-1*00(215)	TRBC1*00(310),TRBC2*00(278)	430|446|467|0|16||80.0	18|23|36|19|24||25.0	25|40|68|24|39||75.0	TGTGCCAGCAGCTTAGGCTGGGGGACTGAAGCTTTCTTT	37	CASSLGWGTEAFF		:::::::::0:-1:16:19:-6:-1:24:24:-5:39:::	AL_D_BM0
448	1	0.00819672	TGTGCCAGCAGCTTAGGCGTTGGGAACGAGCAGTACTTC	FFFFFFFFFFFFFFFFFFF:FFFFFFFFFFFFFFFFFFF	TRBV7-9*00(310)		TRBJ2-7*00(210)	TRBC1*00(304),TRBC2*00(304)	430|446|467|0|16||80.0		25|39|67|25|39||70.0	TGTGCCAGCAGCTTAGGCGTTGGGAACGAGCAGTACTTC	25	CASSLGVGNEQYF		:::::::::0:-1:16:::::25:-5:39:::	AL_D_BM0
449	1	0.00819672	TGTGCCAGCAGCTTAGGCGGTCCCGGCGAGCAGTACTTC	?????FFFFFFFFFFFFFFF:FFFFFFFFFFFFFFFFFF	TRBV7-6*00(629)	TRBD1*00(35),TRBD2*00(35)	TRBJ2-7*00(205)	TRBC2*00(440),TRBC1*00(408)	430|446|467|0|16||80.0	7|14|36|19|26||35.0;11|18|48|19|26||35.0	26|39|67|26|39||65.0	TGTGCCAGCAGCTTAGGCGGTCCCGGCGAGCAGTACTTC	25	CASSLGGPGEQYF		:::::::::0:-1:16:19:5:-10:26:26:-6:39:::	AL_D_BM0
450	1	0.00819672	TGTGCCAGCAGCTTAACCCCCTTCTTTGAGCAGTACTTC	FFFFFFFFFFFFFF:FFFFFFFFFFFFFFFFFFFFFFFF	TRBV7-9*00(305)	TRBD1*00(30)	TRBJ2-7*00(200)	TRBC2*00(384)	430|445|467|0|15||75.0	1|7|36|16|22||30.0	27|39|67|27|39||60.0	TGTGCCAGCAGCTTAACCCCCTTCTTTGAGCAGTACTTC	25	CASSLTPFFEQYF		:::::::::0:-2:15:16:11:-17:22:27:-7:39:::	AL_D_BM0
451	1	0.00819672	TGTGCCAGCAGCCAAAACAGGGTCGCTGAAGCTTTCTTT	FFFFFFFFFFFFFFFF:FFFFFFFFFFFFFFFFFFFFFF	TRBV3-1*00(525),TRBV3-2*00(477)	TRBD1*00(30)	TRBJ1-1*00(175)		427|442|464|0|15||75.0;427|442|464|0|15||75.0	15|21|36|16|22||30.0	26|40|68|25|39||70.0	TGTGCCAGCAGCCAAAACAGGGTCGCTGAAGCTTTCTTT	25	CASSQNRVAEAFF		:::::::::0:-2:15:16:-3:-3:22:25:-6:39:::	AL_D_BM0
452	1	0.00819672	TGTGCCAGCAGCGTAGTTGGGTCCGGGGAGCTGTTTTTT	FFFFFFFFFFFFF:FFFFFFFFFFFFFFFFFFFFFFFFF	TRBV9*00(353)		TRBJ2-2*00(225)	TRBC2*00(300),TRBC1*00(268)	427|443|463|0|16||80.0		26|43|71|22|39||85.0	TGTGCCAGCAGCGTAGTTGGGTCCGGGGAGCTGTTTTTT	25	CASSVVGSGELFF		:::::::::0:0:16:::::22:-6:39:::	AL_D_BM0
453	1	0.00819672	TGTGCCAGCAGGCAGGCAGGGATCTCCGAGCAGTACTTC	FFFFFFFFFFFFFFFFFFFFFFFFFFFFFFFFFFFFFFF	TRBV7-9*00(415)	TRBD1*00(25)	TRBJ2-7*00(205)	TRBC2*00(498),TRBC1*00(466)	430|441|467|0|11||55.0	16|21|36|16|21||25.0	26|39|67|26|39||65.0	TGTGCCAGCAGGCAGGCAGGGATCTCCGAGCAGTACTTC	37	CASRQAGISEQYF		:::::::::0:-6:11:16:-4:-3:21:26:-6:39:::	AL_D_BM0
454	1	0.00819672	TGTGCCAGCAGACTAGCGGGAGTCAATGAGCAGTTCTTC	FFFFFFFFFFFFFFFFFFFF:FFFFFFFF:FFFFFFFFF	TRBV14*00(90)	TRBD2*00(55)	TRBJ2-1*00(220)	TRBC2*00(653),TRBC1*00(621)	430|441|467|0|11||55.0	19|30|48|11|22||55.0	26|42|70|23|39||80.0	TGTGCCAGCAGACTAGCGGGAGTCAATGAGCAGTTCTTC	25	CASRLAGVNEQFF		:::::::::0:-6:11:11:-3:-2:22:23:-6:39:::	AL_D_BM0
464	1	0.00819672	TGCGCCAGCAGCTTGGGGGGGGATAGGCCCCAGCATTTT	FFFFF:FFFFFFFFFFFFFFFFFFFFFFFFFFFFFFFFF	TRBV5-1*00(1052)	TRBD1*00(25)	TRBJ1-5*00(205)		427|443|463|0|16||80.0	18|23|36|16|21||25.0	29|42|70|26|39||65.0	TGCGCCAGCAGCTTGGGGGGGGATAGGCCCCAGCATTTT	25	CASSLGGDRPQHF		:::::::::0:0:16:16:-6:-1:21:26:-9:39:::	AL_D_BM0
465	1	0.00819672	TGCGCCAGCAATCCGGACAGGGGCTACGAGCAGTACTTC	FFFFFF:FFFFFFFFFFF:FFFFF:FFFFFFFFFFFFFF	TRBV5-1*00(687)	TRBD1*00(45)	TRBJ2-7*00(220)	TRBC2*00(240)	427|437|463|0|10||50.0	13|22|36|14|23||45.0	23|39|67|23|39||80.0	TGCGCCAGCAATCCGGACAGGGGCTACGAGCAGTACTTC	25	CASNPDRGYEQYF		:::::::::0:-6:10:14:-1:-2:23:23:-3:39:::	AL_D_BM0
467	1	0.00819672	TGCAGTGCAAGACTAGCGGGGGACTACGAGCAGTACTTC	FFFFFFFFFFFFFFFFFF:FFFFFFFFFFFFFFFFFFFF	TRBV20-1*00(619)	TRBD2*00(40)	TRBJ2-7*00(220)	TRBC2*00(110)	421|433|455|0|12|ST429A|44.0	20|28|48|12|20||40.0	23|39|67|23|39||80.0	TGCAGTGCAAGACTAGCGGGGGACTACGAGCAGTACTTC	25	CSARLAGDYEQYF		:::::::::0:-2:12:12:-4:-4:20:23:-3:39:::	AL_D_BM0
468	1	0.00819672	TGCAGCGTTGAAGATTCGGGCCTGGAGACCCAGTACTTC	FFFFFFFFFFFFFFFFFFFFFFFFFFFFFFFFFFFFFFF	TRBV29-1*00(945)	TRBD2*00(25)	TRBJ2-5*00(215)	TRBC2*00(135)	421|436|455|0|15||75.0	29|34|48|17|22||25.0	25|40|68|24|39||75.0	TGCAGCGTTGAAGATTCGGGCCTGGAGACCCAGTACTTC	37	CSVEDSGLETQYF		:::::::::0:1:15:17:-13:2:22:24:-5:39:::	AL_D_BM0
517	1	0.00819672	TGTGCCACCAGTCAGGGGGCAAGGGAGCTGTTTTTT	FFFFFFFFFFFFFFFFFFFFFFFFFFFFFFFFFFFF	TRBV19*00(540)	TRBD1*00(40)	TRBJ2-2*00(178)	TRBC1*00(279),TRBC2*00(279)	427|434|464|0|7||35.0	16|24|36|12|20||40.0	29|43|71|22|36||70.0	TGTGCCACCAGTCAGGGGGCAAGGGAGCTGTTTTTT	37	CATSQGARELFF		:::::::::0:-10:7:12:-4:0:20:22:-9:36:::	AL_D_BM0
518	1	0.00819672	TGTGCCAGTAGCCTCAGACAGGGGGAGCAGTACTTC	FFFFFFFFFF:FFFFFFFFFFFFFFFFFFFFFFFFF	TRBV19*00(1190)	TRBD1*00(40)	TRBJ2-7*00(85)		427|438|464|0|11||55.0	14|22|36|16|24||40.0	27|39|67|24|36||60.0	TGTGCCAGTAGCCTCAGACAGGGGGAGCAGTACTTC	25	CASSLRQGEQYF		:::::::::0:-6:11:16:-2:-2:24:24:-7:36:::	AL_D_BM0
519	1	0.00819672	TGTGCCAGCGGCGGACAGGGGGGCGAGCAGTACTTC	FFFFFFFFFFFFFFFFFFFFFFFFFFFFFFFFFFFF	TRBV4-2*00(235),TRBV4-3*00(219)	TRBD1*00(50)	TRBJ2-7*00(205)	TRBC2*00(240)	427|436|464|0|9||45.0;427|436|464|0|9|SC429T|29.0	13|23|36|12|22||50.0	26|39|67|23|36||65.0	TGTGCCAGCGGCGGACAGGGGGGCGAGCAGTACTTC	37	CASGGQGGEQYF		:::::::::0:-8:9:12:-1:-1:22:23:-6:36:::	AL_D_BM0
520	1	0.00819672	TGTGCCAGCAGCTTATCCACAGATACGCAGTATTTT	FFFFFFFFFFFFFFFFFFFFFFFFFFFFFFFFFFFF	TRBV7-9*00(645)		TRBJ2-3*00(95)		430|445|467|0|15||75.0		22|41|69|17|36||95.0	TGTGCCAGCAGCTTATCCACAGATACGCAGTATTTT	37	CASSLSTDTQYF		:::::::::0:-2:15:::::17:-2:36:::	AL_D_BM0
521	1	0.00819672	TGTGCCAGCAGGCTGACAGGCGATGAAGCTTTCTTT	FFFFFFFFFFFFFFFFFFFFFFFFFFFFFFFFFFFF	TRBV28*00(455)	TRBD1*00(30)	TRBJ1-1*00(205)		427|438|464|0|11||55.0	14|20|36|14|20||30.0	27|40|68|23|36||65.0	TGTGCCAGCAGGCTGACAGGCGATGAAGCTTTCTTT	37	CASRLTGDEAFF		:::::::::0:-6:11:14:-2:-4:20:23:-7:36:::	AL_D_BM0
531	1	0.00819672	TGCAGTGGCACGACAGGGACCTACGAGCAGTACTTC	FFFFFFFFFFFFFFFFFFFFFFFFFF:FFFFFFFFF	TRBV20-1*00(465)	TRBD1*00(35)	TRBJ2-7*00(225)	TRBC2*00(294),TRBC1*00(262)	421|428|455|0|7||35.0	14|21|36|11|18||35.0	22|39|67|19|36||85.0	TGCAGTGGCACGACAGGGACCTACGAGCAGTACTTC	25	CSGTTGTYEQYF		:::::::::0:-7:7:11:-2:-3:18:19:-2:36:::	AL_D_BM0
534	1	0.00819672	TGCAGCGTGTACACGGGAGGGAGCGAGCAGTACTTC	FFF:FFFFFFFFFFFFFFFFFFFFFFFFFFFFFFFF	TRBV29-1*00(345)	TRBD2*00(40)	TRBJ2-7*00(205)	TRBC2*00(827)	421|429|455|0|8||40.0	24|32|48|13|21||40.0	26|39|67|23|36||65.0	TGCAGCGTGTACACGGGAGGGAGCGAGCAGTACTTC	25	CSVYTGGSEQYF		:::::::::0:-6:8:13:-8:0:21:23:-6:36:::	AL_D_BM0
535	1	0.00819672	TGCAGCGTGGGACAAGGGGGGAATGAGCAGTTCTTC	FFFFFFFFFFFFFFF::F::FFFFFFFFFF:FFFFF	TRBV29-1*00(475)	TRBD1*00(39)	TRBJ2-1*00(210)		421|429|455|0|8||40.0	12|23|36|8|19|SG18A|39.0	27|42|70|21|36||75.0	TGCAGCGTGGGACAAGGGGGGAATGAGCAGTTCTTC	25	CSVGQGGNEQFF		:::::::::0:-6:8:8:0:-1:19:21:-7:36:::	AL_D_BM0
579	1	0.00819672	TGTGCCTGGAGTTGGGGGGGCGAGCAGTACTTC	FFFFFFFFFFFFFFFFFFFFFFFFFFFFFFFFF	TRBV30*00(783)	TRBD1*00(25)	TRBJ2-7*00(205)	TRBC1*00(40),TRBC2*00(40)	421|433|455|0|12||60.0	18|23|36|13|18||25.0	26|39|67|20|33||65.0	TGTGCCTGGAGTTGGGGGGGCGAGCAGTACTTC	37	CAWSWGGEQYF		:::::::::0:-2:12:13:-6:-1:18:20:-6:33:::	AL_D_BM0
583	1	0.00819672	TGTGCCAGCAGCTTACTCAACGAGCAGTACTTC	FFFFFFFFFFFFFFFFFFFFFFFFFFFFFFFFF	TRBV11-1*00(95),TRBV11-2*00(95),TRBV11-3*00(95),TRBV7-2*00(95),TRBV7-9*00(95)		TRBJ2-7*00(210)	TRBC2*00(887),TRBC1*00(855)	430|445|467|0|15||75.0;430|445|467|0|15||75.0;430|445|467|0|15||75.0;430|445|467|0|15||75.0;430|445|467|0|15||75.0		25|39|67|19|33||70.0	TGTGCCAGCAGCTTACTCAACGAGCAGTACTTC	37	CASSLLNEQYF		:::::::::0:-2:15:::::19:-5:33:::	AL_D_BM0
584	1	0.00819672	TGTGCCAGCAGCCAGTCTAATGAGCAGTTCTTC	FFFFFFFFF:FFFFFFFF:FFFFFFFFFFFFFF	TRBV7-3*00(420)		TRBJ2-1*00(215)	TRBC2*00(85)	430|442|467|0|12||60.0		27|42|70|18|33||75.0	TGTGCCAGCAGCCAGTCTAATGAGCAGTTCTTC	25	CASSQSNEQFF		:::::::::0:-5:12:::::18:-7:33:::	AL_D_BM0
589	1	0.00819672	TGCGCCAGCCGTTGGAACACTGAAGCTTTCTTT	FFFFFFFFFFFFFFFFFFFFFFFFFFFFFFFFF	TRBV5-1*00(365)		TRBJ1-1*00(235)	TRBC1*00(395),TRBC2*00(363)	427|436|463|0|9||45.0		21|40|68|14|33||95.0	TGCGCCAGCCGTTGGAACACTGAAGCTTTCTTT	37	CASRWNTEAFF		:::::::::0:-7:9:::::14:-1:33:::	AL_D_BM0
595	1	0.00819672	TGCAGCGCCGAACCGGGGGAGACCCAGTACTTC	FFFFFFFFFFFFFFFFFFFFFFFFFFFFFFFFF	TRBV29-1*00(240)	TRBD1*00(25),TRBD2*00(25)	TRBJ2-5*00(215)	TRBC2*00(214)	421|428|455|0|7||35.0	10|15|36|12|17||25.0;14|19|48|12|17||25.0	25|40|68|18|33||75.0	TGCAGCGCCGAACCGGGGGAGACCCAGTACTTC	37	CSAEPGETQYF		:::::::::0:-7:7:12:2:-9:17:18:-5:33:::	AL_D_BM0
618	1	0.00819672	TGTGCCTGGGGTTTAGATACGCAGTATTTT	FFFFFFFFFFFFFFFFFFFFFFFFFFFFFF	TRBV30*00(575)		TRBJ2-3*00(150)		421|430|455|0|9||45.0		25|41|69|14|30||80.0	TGTGCCTGGGGTTTAGATACGCAGTATTTT	37	CAWGLDTQYF		:::::::::0:-5:9:::::14:-5:30:::	AL_D_BM0
7	7	0.0729167	TGTGCCAGCAAAGGGGGCGGAACGACCGGGGAGCTGTTTTTT	FFFFFFFFFFFFFFFFFFFFFFFFFFFFFFFFFFFFFFFFFF	TRBV28*00(448.2)	TRBD1*00(40)	TRBJ2-2*00(211.5)	TRBC2*00(148.7)	427|437|464|0|10||50.0	17|25|36|11|19||40.0	25|43|71|24|42||90.0	TGTGCCAGCAAAGGGGGCGGAACGACCGGGGAGCTGTTTTTT	37	CASKGGGTTGELFF		:::::::::0:-7:10:11:-5:1:19:24:-5:42:::	AL_D_PB0
44	2	0.0208333	TGTGCCAGCAGCCTAGCCGGGGACAGTGACGGGGAGCTGTTTTTT	FFFFFFFFFFFFFNNNNNNNNNNNNNNFFFFFFFFFFFFFFFFFF	TRBV3-1*00(340)	TRBD1*00(35)	TRBJ2-2*00(110)	TRBC2*00(591.5),TRBC1*00(575.5)	427|440|464|0|13||65.0	12|19|36|19|26||35.0	27|43|71|29|45||80.0	TGTGCCAGCAGCCTAGCCGGGGACAGTGACGGGGAGCTGTTTTTT	37	CASSLAGDSDGELFF		:::::::::0:-4:13:19:0:-5:26:29:-7:45:::	AL_D_PB0
65	2	0.0208333	TGCAGTGCTCGGGACGGATATAACTATGGCTACACCTTC	FFFFFFFFFFFFFFFFFFFFFFFFFFFFFFFFFFFFFFF	TRBV20-1*00(302.5)	TRBD1*00(30),TRBD2*00(30)	TRBJ1-2*00(235)	TRBC1*00(157.5),TRBC2*00(141.5)	421|430|455|0|9||45.0	11|17|36|9|15||30.0;15|21|48|9|15||30.0	21|40|68|20|39||95.0	TGCAGTGCTCGGGACGGATATAACTATGGCTACACCTTC	37	CSARDGYNYGYTF		:::::::::0:-5:9:9:1:-7:15:20:-1:39:::	AL_D_PB0
70	2	0.0208333	TGTGCCAGCAGTCCTACAGCGGGCGAGGCTTTCTTT	FFFFFFFFFFFFFFFFFFFFFFFFFFFFF:FFF:FF	TRBV6-6*00(467.5)	TRBD1*00(34),TRBD2*00(30)	TRBJ1-1*00(144.5)	TRBC1*00(414),TRBC2*00(390)	427|439|464|0|12||60.0	15|25|36|15|25|SG19C|34.0;22|28|48|17|23||30.0	31|40|68|27|36||45.0	TGTGCCAGCAGTCCTACAGCGGGCGAGGCTTTCTTT	25	CASSPTAGEAFF		:::::::::0:-5:12:15:-3:1:25:27:-11:36:::	AL_D_PB0
97	1	0.0104167	TGTGCCAGCGGTTTCGTCGGGCAGGGGGCGACGGGCAATCAGCCCCAGCATTTT	FFFFFFFFFFFFFFFFFFFFFFFFFFFFFFFFFFFFFFFFFFFFFFFFFFFFFF	TRBV9*00(677)	TRBD1*00(45)	TRBJ1-5*00(215)		427|436|463|0|9||45.0	16|25|36|21|30||45.0	22|42|70|34|54||100.0	TGTGCCAGCGGTTTCGTCGGGCAGGGGGCGACGGGCAATCAGCCCCAGCATTTT	37	CASGFVGQGATGNQPQHF		:::::::::0:-7:9:21:-4:1:30:34:-2:54:::	AL_D_PB0
98	1	0.0104167	TGTGCCAGCAGCTTAGACGTTAGCGGGAGGGCCCGAGCTGATACGCAGTATTTT	::FFFFFF:FF:FFFFFFFFFFFFFFFFFFFFFFFFFF:FFF:FFFFFF:FFF:	TRBV7-2*00(723)	TRBD2*00(70)	TRBJ2-3*00(215)	TRBC2*00(335),TRBC1*00(303)	430|446|467|0|16||80.0	21|35|48|20|34||70.0	26|41|69|39|54||75.0	TGTGCCAGCAGCTTAGACGTTAGCGGGAGGGCCCGAGCTGATACGCAGTATTTT	25	CASSLDVSGRARADTQYF		:::::::::0:-1:16:20:-5:3:34:39:-6:54:::	AL_D_PB0
99	1	0.0104167	TGTGCCAGCAGCTACCCTCGCGGGAGGGCGGAACCTTACAATGAGCAGTTCTTC	FFFFFFFFFFFFFFFFFFFFFFFFFFFFFFFF:FFFFFFFFFFFF:FFFFFFFF	TRBV11-2*00(230)	TRBD2*00(50)	TRBJ2-1*00(230)	TRBC2*00(175)	430|443|467|0|13||65.0	23|33|48|19|29||50.0	24|42|70|36|54||90.0	TGTGCCAGCAGCTACCCTCGCGGGAGGGCGGAACCTTACAATGAGCAGTTCTTC	25	CASSYPRGRAEPYNEQFF		:::::::::0:-4:13:19:-7:1:29:36:-4:54:::	AL_D_PB0
102	1	0.0104167	TGCAGTGCCCCGACAGTGTACATACAGAGCTCCTATAATTCACCCCTCCACTTT	FFFFFFFFFFFFFFFFFFFFFFFFFFFFFFFFFFFFFFFFFFFF??????????	TRBV20-1*00(824)	TRBD1*00(25)	TRBJ1-6*00(90)		421|429|455|0|8||40.0	14|19|36|11|16||25.0	17|45|73|26|54||140.0	TGCAGTGCCCCGACAGTGTACATACAGAGCTCCTATAATTCACCCCTCCACTTT	30	CSAPTVYIQSSYNSPLHF		:::::::::0:-6:8:11:-2:-5:16:26:3:54:::	AL_D_PB0
103	1	0.0104167	TGCAGTGCAGAGGCTGGTTTAAGCGGGAGACGAGGCCCGGGGGAGCAGTTCTTC	FFFFFFFFFFFFFFFFFFFFFFFFFFFFFFFFFFFFFFFFFFFFFFF:FFFFFF	TRBV20-1*00(505)	TRBD2*00(40)	TRBJ2-1*00(75)	TRBC2*00(327),TRBC1*00(311)	421|429|455|0|8||40.0	22|30|48|21|29||40.0	30|42|70|42|54||60.0	TGCAGTGCAGAGGCTGGTTTAAGCGGGAGACGAGGCCCGGGGGAGCAGTTCTTC	25	CSAEAGLSGRRGPGEQFF		:::::::::0:-6:8:21:-6:-2:29:42:-10:54:::	AL_D_PB0
113	1	0.0104167	TGTGCCAGCAGTTTAGCGGTCGGGACAGGGAACACCGGGGAGCTGTTTTTT	FFFFFFFFFFFFFFFFFFFFFFFFFFFFFFFFFFFFFFFFFFFFFFFFFFF	TRBV12-3*00(688),TRBV12-4*00(688)	TRBD1*00(45)	TRBJ2-2*00(250)	TRBC2*00(240)	430|448|467|0|18||90.0;430|448|467|0|18||90.0	11|20|36|20|29||45.0	21|43|71|29|51||110.0	TGTGCCAGCAGTTTAGCGGTCGGGACAGGGAACACCGGGGAGCTGTTTTTT	37	CASSLAVGTGNTGELFF		:::::::::0:1:18:20:1:-4:29:29:-1:51:::	AL_D_PB0
114	1	0.0104167	TGTGCCAGCAGCTTAGCGATGACTAGCGGGAGGTTAGATACGCAGTATTTT	FFFFFFFFFFFFFFFFFFFFFFFFFFFFFFFFFFFFFFFFFFFFFFFFFFF	TRBV7-2*00(235),TRBV7-8*00(219)	TRBD2*00(65)	TRBJ2-3*00(220)	TRBC2*00(388),TRBC1*00(356)	430|448|467|0|18||90.0;430|448|467|0|18||90.0	18|31|48|20|33||65.0	25|41|69|35|51||80.0	TGTGCCAGCAGCTTAGCGATGACTAGCGGGAGGTTAGATACGCAGTATTTT	37	CASSLAMTSGRLDTQYF		:::::::::0:1:18:20:-2:-1:33:35:-5:51:::	AL_D_PB0
115	1	0.0104167	TGTGCCAGCAGCCGCAAACCCTGGACTAGCGGGCGCAATGAGCAGTTCTTC	FFFFFFFF:FFF:F:FFFFFFFFFFFF:FFFFFFFFF:FFFFFFFFFFFFF	TRBV11-2*00(230)	TRBD2*00(59)	TRBJ2-1*00(220)	TRBC2*00(185)	430|442|467|0|12||60.0	13|28|48|18|33|SG16T|59.0	26|42|70|35|51||80.0	TGTGCCAGCAGCCGCAAACCCTGGACTAGCGGGCGCAATGAGCAGTTCTTC	25	CASSRKPWTSGRNEQFF		:::::::::0:-5:12:18:3:-4:33:35:-6:51:::	AL_D_PB0
118	1	0.0104167	TGCGCCAGCAGCCGATTGGGTAGGGGCGAGAACACCGGGGAGCTGTTTTTT	FFFFFFFFFFFFFFFFFFFFFFFFFFFFFFFFFFFFFFFFFFFFFFFFFF:	TRBV5-1*00(485)	TRBD1*00(30)	TRBJ2-2*00(180)	TRBC2*00(254),TRBC1*00(223)	427|439|463|0|12||60.0	19|25|36|22|28||30.0	21|43|71|29|51||110.0	TGCGCCAGCAGCCGATTGGGTAGGGGCGAGAACACCGGGGAGCTGTTTTTT	25	CASSRLGRGENTGELFF		:::::::::0:-4:12:22:-7:1:28:29:-1:51:::	AL_D_PB0
119	1	0.0104167	TGCAGTGCTGTCCCCAGCGGGACTAGCGGGATTAGGGATGAGCAGTTCTTC	FFFFF:FFFFFFFFFFFFFFFFFFFFF:FFFFFFFFFFFFFFFFFFFFFFF	TRBV20-1*00(688)	TRBD2*00(70)	TRBJ2-1*00(160)		421|430|455|0|9||45.0	15|29|48|17|31||70.0	28|42|70|37|51||70.0	TGCAGTGCTGTCCCCAGCGGGACTAGCGGGATTAGGGATGAGCAGTTCTTC	25	CSAVPSGTSGIRDEQFF		:::::::::0:-5:9:17:1:-3:31:37:-8:51:::	AL_D_PB0
120	1	0.0104167	TGCAGTGCTAGCGGGACTAGCGGGAGCGCGATGCAAGAGACCCAGTACTTC	FFFFFFFFFFFFFFFFFFFFFFFFFFFFFFFFFFFFFFFFFFFFFFFFFFF	TRBV20-1*00(495)	TRBD2*00(75)	TRBJ2-5*00(145)	TRBC1*00(622),TRBC2*00(622)	421|432|455|0|11||55.0	15|30|48|11|26||75.0	22|40|68|33|51||90.0	TGCAGTGCTAGCGGGACTAGCGGGAGCGCGATGCAAGAGACCCAGTACTTC	37	CSASGTSGSAMQETQYF		:::::::::0:-3:11:11:1:-2:26:33:-2:51:::	AL_D_PB0
145	1	0.0104167	TGTGCCAGCAGTTCCCCCCAACGACAGGGTGGCTACGAGCAGTACTTC	FFFFFFFFFFFFFFFFFFFFFFFFFFFFFFFFFFFFFFFFFFF:FFFF	TRBV28*00(440)	TRBD1*00(35)	TRBJ2-7*00(215)		427|440|464|0|13||65.0	14|21|36|22|29||35.0	23|39|67|32|48||80.0	TGTGCCAGCAGTTCCCCCCAACGACAGGGTGGCTACGAGCAGTACTTC	25	CASSSPQRQGGYEQYF		:::::::::0:-4:13:22:-2:-3:29:32:-3:48:::	AL_D_PB0
146	1	0.0104167	TGTGCCAGCAGCTTGGTTTTGTGGGACATCAATCAGCCCCAGCATTTT	FFFFFFFFFFFFFFFFFFFFFFFFFFFFFFFFFFFFFFFFFFFF:FFF	TRBV5-5*00(185),TRBV5-3*00(169),TRBV5-6*00(169),TRBV5-7*00(169),TRBV5-8*00(169)	TRBD1*00(30)	TRBJ1-5*00(235)	TRBC1*00(880),TRBC2*00(816)	427|443|463|0|16||80.0;427|443|463|0|16|SA435C|64.0;427|443|463|0|16||80.0;427|443|463|0|16||80.0;427|443|463|0|16||80.0	12|18|36|22|28||30.0	23|42|70|29|48||95.0	TGTGCCAGCAGCTTGGTTTTGTGGGACATCAATCAGCCCCAGCATTTT	25	CASSLVLWDINQPQHF		:::::::::0:0:16:22:0:-6:28:29:-3:48:::	AL_D_PB0
147	1	0.0104167	TGTGCCAGCAGCTTAGCGGGACGCGGGACAGGGCTTGAAGCTTTCTTT	FFFFFFFFFFFFFFFFF:FFFFF::FFFFFFFFFFFFFFFFFF:FFFF	TRBV7-2*00(245),TRBV7-8*00(229)	TRBD1*00(50)	TRBJ1-1*00(205)		430|448|467|0|18||90.0;430|448|467|0|18||90.0	11|21|36|23|33||50.0	27|40|68|35|48||65.0	TGTGCCAGCAGCTTAGCGGGACGCGGGACAGGGCTTGAAGCTTTCTTT	25	CASSLAGRGTGLEAFF		:::::::::0:1:18:23:1:-3:33:35:-7:48:::	AL_D_PB0
148	1	0.0104167	TGTGCCAGCAGCTGGAGCGGGAGAGCGGTCACCGGGGAGCTGTTTTTT	FFFFFFFFFFFFFFFFFFFFFFFFFFFFFFFFFFFFFFFFFFFFFFFF	TRBV11-2*00(150),TRBV11-3*00(150),TRBV7-2*00(150),TRBV5-8*00(134),TRBV7-9*00(134)	TRBD2*00(40)	TRBJ2-2*00(235)	TRBC2*00(427),TRBC1*00(379)	430|443|467|0|13||65.0;430|443|467|0|13||65.0;430|443|467|0|13||65.0;427|440|463|0|13||65.0;430|443|467|0|13||65.0	22|30|48|15|23||40.0	24|43|71|29|48||95.0	TGTGCCAGCAGCTGGAGCGGGAGAGCGGTCACCGGGGAGCTGTTTTTT	37	CASSWSGRAVTGELFF		:::::::::0:-4:13:15:-6:-2:23:29:-4:48:::	AL_D_PB0
149	1	0.0104167	TGTGCCAGCAGCGATTGGACTAGCGGGTTCACAGATACGCAGTATTTT	FFFFFFFFFFFFFF:FFFFFF:FFFFFFFFFFFFFFFFFFFFFFFFFF	TRBV7-8*00(470)	TRBD2*00(55)	TRBJ2-3*00(195)	TRBC2*00(249),TRBC1*00(218)	430|442|467|0|12||60.0	17|28|48|16|27||55.0	22|41|69|29|48||95.0	TGTGCCAGCAGCGATTGGACTAGCGGGTTCACAGATACGCAGTATTTT	25	CASSDWTSGFTDTQYF		:::::::::0:-5:12:16:-1:-4:27:29:-2:48:::	AL_D_PB0
152	1	0.0104167	TGCGCCAGCAGCTCCACCGACGGGACAGGGGTCCACGAGCAGTACTTC	FFFFFFFFFFFFFFFFFFFFFFFFFFFFFFFFFFFFFFFFFFFFFFFF	TRBV5-1*00(285)	TRBD1*00(55)	TRBJ2-7*00(210)	TRBC2*00(868)	427|440|463|0|13||65.0	11|22|36|20|31||55.0	25|39|67|34|48||70.0	TGCGCCAGCAGCTCCACCGACGGGACAGGGGTCCACGAGCAGTACTTC	37	CASSSTDGTGVHEQYF		:::::::::0:-3:13:20:1:-2:31:34:-5:48:::	AL_D_PB0
153	1	0.0104167	TGCAGTGCTAGAGGCCCGGGACTAGCTATAACCGGGGAGCTGTTTTTT	FFFFFFFFFFFFFFFFFFFFFFFFFF:FFFFFFFFFFFFFFFFFFFFF	TRBV20-1*00(997)	TRBD2*00(60)	TRBJ2-2*00(230)		421|434|455|0|13||65.0	13|25|48|14|26||60.0	25|43|71|30|48||90.0	TGCAGTGCTAGAGGCCCGGGACTAGCTATAACCGGGGAGCTGTTTTTT	25	CSARGPGLAITGELFF		:::::::::0:-1:13:14:3:-7:26:30:-5:48:::	AL_D_PB0
154	1	0.0104167	TGCAGTGCTAGAGATCGAGGGACTAGCCCCTTTCCGACGCAGTATTTT	FFFFFFFFFFFFFFFFFFFFFFFFFFFFFFFFFFFFFFFFFFFFFFFF	TRBV20-1*00(265)	TRBD2*00(45)	TRBJ2-3*00(200)	TRBC1*00(215),TRBC2*00(199)	421|437|455|0|16||80.0	16|25|48|18|27||45.0	29|41|69|36|48||60.0	TGCAGTGCTAGAGATCGAGGGACTAGCCCCTTTCCGACGCAGTATTTT	37	CSARDRGTSPFPTQYF		:::::::::0:2:16:18:0:-7:27:36:-9:48:::	AL_D_PB0
175	1	0.0104167	TGTGCCAGTACTCTCCGGGGGGGACAGAACACTGAAGCTTTCTTT	FFFFFFFFFFFFFFFFFFFFFFFFFFFFFFFFFFFFFFFFFFFFF	TRBV19*00(762)	TRBD1*00(30)	TRBJ1-1*00(235)		427|437|464|0|10||50.0	12|18|36|20|26||30.0	21|40|68|26|45||95.0	TGTGCCAGTACTCTCCGGGGGGGACAGAACACTGAAGCTTTCTTT	37	CASTLRGGQNTEAFF		:::::::::0:-7:10:20:0:-6:26:26:-1:45:::	AL_D_PB0
176	1	0.0104167	TGTGCCAGCTCACCACCCGGCCAGCGTCTTTCCGAGCAGTACTTC	FFFFFFFFFFFFFFFFFFFFFFFFFFFFFFFFFFFFFFFF:FFFF	TRBV18*00(455)		TRBJ2-7*00(205)	TRBC2*00(398),TRBC1*00(382)	430|447|467|0|17||85.0		26|39|67|32|45||65.0	TGTGCCAGCTCACCACCCGGCCAGCGTCTTTCCGAGCAGTACTTC	25	CASSPPGQRLSEQYF		:::::::::0:0:17:::::32:-6:45:::	AL_D_PB0
177	1	0.0104167	TGTGCCAGCGGTAGCGGAGTCAGCTCCTACAATGAGCAGTTCTTC	FFFFFFFFFFFFFFFFFFFFFFFFFFFFFFFFFFFFFFFF:FFFF	TRBV28*00(470)	TRBD2*00(30)	TRBJ2-1*00(220)		427|436|464|0|9||45.0	21|27|48|11|17||30.0	18|42|70|21|45||120.0	TGTGCCAGCGGTAGCGGAGTCAGCTCCTACAATGAGCAGTTCTTC	25	CASGSGVSSYNEQFF		:::::::::0:-8:9:11:-5:-5:17:21:2:45:::	AL_D_PB0
178	1	0.0104167	TGTGCCAGCAGTTTATTATCTCTCTCCTACAATGAGCAGTTCTTC	FFFFFFFFFFFFFFFFFFFFFFFFFFFFFFFFFFFFFFFFFFFFF	TRBV28*00(205)		TRBJ2-1*00(250)	TRBC1*00(490)	427|443|464|0|16||80.0		20|42|70|23|45||110.0	TGTGCCAGCAGTTTATTATCTCTCTCCTACAATGAGCAGTTCTTC	37	CASSLLSLSYNEQFF		:::::::::0:-1:16:::::23:0:45:::	AL_D_PB0
179	1	0.0104167	TGTGCCAGCAGTTTAGCGACAGGGCAAGCAAGGTACCTCCACTTT	?????FFFFFFFFFFFFFFFFFFFFFFFFFFFFFFFFFFFFFFFF	TRBV12-4*00(719),TRBV12-3*00(703)	TRBD1*00(30)	TRBJ1-6*00(174)	TRBC1*00(410),TRBC2*00(378)	430|448|467|0|18||90.0;430|448|467|0|18||90.0	15|21|36|18|24||30.0	35|45|73|35|45||50.0	TGTGCCAGCAGTTTAGCGACAGGGCAAGCAAGGTACCTCCACTTT	30	CASSLATGQARYLHF		:::::::::0:1:18:18:-3:-3:24:35:-15:45:::	AL_D_PB0
180	1	0.0104167	TGTGCCAGCAGTGAGACGGGCTCTAGCACAGATACGCAGTATTTT	FFFFFFFFFFFFFFFFFFF:FFFFFFFFFFF:F::FFFFFFFFFF	TRBV2*00(193)		TRBJ2-3*00(255)	TRBC2*00(340),TRBC1*00(308)	430|444|467|0|14||70.0		18|41|69|22|45||115.0	TGTGCCAGCAGTGAGACGGGCTCTAGCACAGATACGCAGTATTTT	25	CASSETGSSTDTQYF		:::::::::0:-3:14:::::22:2:45:::	AL_D_PB0
181	1	0.0104167	TGTGCCAGCAGCTTAGATCCAAGTCCGGGAGAGACCCAGTACTTC	FFFFFFFFFFFFFFFFFFFFFFFFFFFFFFFFFFFFFFFFFFFFF	TRBV7-2*00(364),TRBV7-8*00(332)	TRBD1*00(25),TRBD2*00(25)	TRBJ2-5*00(220)	TRBC2*00(131)	430|446|467|0|16||80.0;430|446|467|0|16||80.0	10|15|36|24|29||25.0;10|15|48|21|26||25.0	24|40|68|29|45||80.0	TGTGCCAGCAGCTTAGATCCAAGTCCGGGAGAGACCCAGTACTTC	37	CASSLDPSPGETQYF		:::::::::0:-1:16:24:2:-9:29:29:-4:45:::	AL_D_PB0
182	1	0.0104167	TGTGCCAGCAGCCCACTCAGCTCTGGGGCCAACGTCCTGACTTTC	FFFFFFFFFFFFFFFFFFFFFFF:FFFFFFF:FF:F?????????	TRBV5-6*00(630)		TRBJ2-6*00(90)	TRBC2*00(334),TRBC1*00(318)	427|439|463|0|12||60.0		18|45|73|18|45||135.0	TGTGCCAGCAGCCCACTCAGCTCTGGGGCCAACGTCCTGACTTTC	25	CASSPLSSGANVLTF		:::::::::0:-4:12:::::18:2:45:::	AL_D_PB0
183	1	0.0104167	TGTGCCAGCAGGACGACTAGCGGGAGCACAGATACGCAGTATTTT	FFFFFFFFFFFFFFFFFFFFFFFFFFFFFFFFFFF:FFFFFF???	TRBV7-9*00(595)	TRBD2*00(50)	TRBJ2-3*00(90)	TRBC1*00(318),TRBC2*00(318)	430|441|467|0|11||55.0	18|28|48|14|24||50.0	20|41|69|24|45||105.0	TGTGCCAGCAGGACGACTAGCGGGAGCACAGATACGCAGTATTTT	25	CASRTTSGSTDTQYF		:::::::::0:-6:11:14:-2:-4:24:24:0:45:::	AL_D_PB0
184	1	0.0104167	TGTGCCAGCAGAGTCCCCGGCACTAGACCGGGGGCCCAGTACTTC	FFFFFFFFFFFFFFFFFFFFFFFFFFFFFFFFFFF:FFFFFFFFF	TRBV28*00(445)	TRBD2*00(39)	TRBJ2-5*00(195)	TRBC2*00(435),TRBC1*00(403)	427|438|464|0|11||55.0	13|24|48|15|26|SG18C|39.0	29|40|68|34|45||55.0	TGTGCCAGCAGAGTCCCCGGCACTAGACCGGGGGCCCAGTACTTC	25	CASRVPGTRPGAQYF		:::::::::0:-6:11:15:3:-8:26:34:-9:45:::	AL_D_PB0
188	1	0.0104167	TGCGCCAGCAGCTTGGAGGGGGCGGCAGGAGAGACCCAGTACTTC	FFFFFFFFFFFFFFFFFFFFFFFFFFFFFFFFFFFFFFFFFFFFF	TRBV5-1*00(1286)	TRBD1*00(40)	TRBJ2-5*00(85)		427|443|463|0|16||80.0	17|25|36|16|24||40.0	24|40|68|29|45||80.0	TGCGCCAGCAGCTTGGAGGGGGCGGCAGGAGAGACCCAGTACTTC	37	CASSLEGAAGETQYF		:::::::::0:0:16:16:-5:1:24:29:-4:45:::	AL_D_PB0
189	1	0.0104167	TGCGCCAGCAGCTTAGGGGACAGGGACGCAGATACGCAGTATTTT	FFFFFFFFFFFFFFFFFFF:FFFFFFFFFFFFFFFFFFFFFFFFF	TRBV5-1*00(240)	TRBD1*00(45)	TRBJ2-3*00(225)	TRBC2*00(527),TRBC1*00(495)	427|441|463|0|14||70.0	12|21|36|16|25||45.0	24|41|69|28|45||85.0	TGCGCCAGCAGCTTAGGGGACAGGGACGCAGATACGCAGTATTTT	25	CASSLGDRDADTQYF		:::::::::0:-2:14:16:0:-3:25:28:-4:45:::	AL_D_PB0
191	1	0.0104167	TGCAGTGCTATCCCGACTAGCGGGAACAACAATGAGCAGTTCTTC	FFFFFFFFFFFFFFFFFFFFFFFFFFFFFFFFFFFFFFFFFF:FF	TRBV20-1*00(535)	TRBD2*00(55)	TRBJ2-1*00(125)	TRBC2*00(539),TRBC1*00(507)	421|431|455|0|10||50.0	18|29|48|14|25||55.0	25|42|70|28|45||85.0	TGCAGTGCTATCCCGACTAGCGGGAACAACAATGAGCAGTTCTTC	25	CSAIPTSGNNNEQFF		:::::::::0:-4:10:14:-2:-3:25:28:-5:45:::	AL_D_PB0
220	1	0.0104167	TGTGCCATCAGTGGGGGACGGAGGGGAACTGAAGCTTTCTTT	FFFFFFFFFFFFFFFFFFFFFFFFFFF:FFFFFFFFFFF:FF	TRBV10-3*00(270)	TRBD2*00(30)	TRBJ1-1*00(215)		427|440|464|0|13||65.0	26|32|48|19|25||30.0	25|40|68|27|42||75.0	TGTGCCATCAGTGGGGGACGGAGGGGAACTGAAGCTTTCTTT	25	CAISGGRRGTEAFF		:::::::::0:-4:13:19:-10:0:25:27:-5:42:::	AL_D_PB0
221	1	0.0104167	TGTGCCATCAGTGACCGAAGCTCCTACAATGAGCAGTTCTTC	FFFFFFFFFFFFFFFFFFFFFFFFFFFFFFFFFFFFFFFFFF	TRBV10-3*00(744)		TRBJ2-1*00(260)	TRBC2*00(170)	427|441|464|0|14||70.0		18|42|70|18|42||120.0	TGTGCCATCAGTGACCGAAGCTCCTACAATGAGCAGTTCTTC	37	CAISDRSSYNEQFF		:::::::::0:-3:14:::::18:2:42:::	AL_D_PB0
227	1	0.0104167	TGTGCCAGCGCCATGCAGGGGGGCCGCTATGGCTACACCTTC	FFFFFFFFFFFFFFFFFFFFFFFFFFFFFFFFFFFFFFFFFF	TRBV6-5*00(1092)	TRBD1*00(35)	TRBJ1-2*00(220)	TRBC1*00(55)	427|436|464|0|9||45.0	16|23|36|15|22||35.0	24|40|68|26|42||80.0	TGTGCCAGCGCCATGCAGGGGGGCCGCTATGGCTACACCTTC	37	CASAMQGGRYGYTF		:::::::::0:-8:9:15:-4:-1:22:26:-4:42:::	AL_D_PB0
228	1	0.0104167	TGTGCCAGCAGTTCCTACTTGAACACCGGGGAGCTGTTTTTT	FFFFFFFFFFFFFFFFFFFFFFFFFFFF:FFFF:FFFFFFFF	TRBV28*00(873)		TRBJ2-2*00(250)	TRBC2*00(230)	427|440|464|0|13||65.0		21|43|71|20|42||110.0	TGTGCCAGCAGTTCCTACTTGAACACCGGGGAGCTGTTTTTT	25	CASSSYLNTGELFF		:::::::::0:-4:13:::::20:-1:42:::	AL_D_PB0
229	1	0.0104167	TGTGCCAGCAGTTCGTCTACAGGTATCTATGGCTACACCTTC	FFFFFFFFFFF:FFFFFFFFFFFFFFFF:FFFFFFFFFFFFF	TRBV28*00(420)	TRBD1*00(25)	TRBJ1-2*00(220)		427|440|464|0|13||65.0	15|20|36|18|23||25.0	24|40|68|26|42||80.0	TGTGCCAGCAGTTCGTCTACAGGTATCTATGGCTACACCTTC	25	CASSSSTGIYGYTF		:::::::::0:-4:13:18:-3:-4:23:26:-4:42:::	AL_D_PB0
230	1	0.0104167	TGTGCCAGCAGTCCCTCCCGGGACACGTACGAGCAGTACTTC	FFF:FFFFFFFFFFFFFFFF;FFFFFFFFFFFFFFFFFFFFF	TRBV6-6*00(475)	TRBD1*00(50),TRBD2*00(45)	TRBJ2-7*00(215)	TRBC2*00(347),TRBC1*00(331)	427|439|464|0|12||60.0	8|18|36|15|25||50.0;12|21|48|15|24||45.0	24|39|67|27|42||75.0	TGTGCCAGCAGTCCCTCCCGGGACACGTACGAGCAGTACTTC	25	CASSPSRDTYEQYF		:::::::::0:-5:12:15:4:-6:25:27:-4:42:::	AL_D_PB0
231	1	0.0104167	TGTGCCAGCAGCTTGGAGGCCAGCCAAGAGACCCAGTACTTC	FFFFFFFFFFFFFFFFFFFFFFFFFFFFFFFFFFFFFFFFFF	TRBV5-6*00(615)		TRBJ2-5*00(100)		427|443|463|0|16||80.0		21|40|68|23|42||95.0	TGTGCCAGCAGCTTGGAGGCCAGCCAAGAGACCCAGTACTTC	37	CASSLEASQETQYF		:::::::::0:0:16:::::23:-1:42:::	AL_D_PB0
232	1	0.0104167	TGTGCCAGCAGCTTAGCGGTTGGGTTGAATGAGCAGTTCTTC	FFFFFFFFFFFFFFFFFFFFFFFFFFFFFFFFFFFF:FFFFF	TRBV11-1*00(664)		TRBJ2-1*00(215)	TRBC2*00(400),TRBC1*00(368)	430|448|467|0|18||90.0		27|42|70|27|42||75.0	TGTGCCAGCAGCTTAGCGGTTGGGTTGAATGAGCAGTTCTTC	25	CASSLAVGLNEQFF		:::::::::0:1:18:::::27:-7:42:::	AL_D_PB0
233	1	0.0104167	TGTGCCAGCAGCTACCCGGGACAGAGCTACGAGCAGTACTTC	FFFFFFFFFFFFFFFFFFFFFFFFFFFFFFFFFFFFFFFF:F	TRBV7-9*00(530)	TRBD1*00(50)	TRBJ2-7*00(155)	TRBC2*00(587),TRBC1*00(555)	430|443|467|0|13||65.0	9|19|36|14|24||50.0	23|39|67|26|42||80.0	TGTGCCAGCAGCTACCCGGGACAGAGCTACGAGCAGTACTTC	25	CASSYPGQSYEQYF		:::::::::0:-4:13:14:3:-5:24:26:-3:42:::	AL_D_PB0
234	1	0.0104167	TGTGCCAGCAGCCAAGCGGGAGGGTCCAATGAGCAGTTCTTC	FFFFFFFFFFFFFFFFFFFFFFFFFFFFFFFFFFFFFFFFFF	TRBV3-1*00(565),TRBV3-2*00(517)	TRBD2*00(40)	TRBJ2-1*00(135)	TRBC2*00(584),TRBC1*00(552)	427|443|464|0|16||80.0;427|443|464|0|16||80.0	24|32|48|16|24||40.0	26|42|70|26|42||80.0	TGTGCCAGCAGCCAAGCGGGAGGGTCCAATGAGCAGTTCTTC	37	CASSQAGGSNEQFF		:::::::::0:-1:16:16:-8:0:24:26:-6:42:::	AL_D_PB0
235	1	0.0104167	TGTGCCAGCAGCGAGACTAGCGCCAAAAACATTCAGTACTTC	FFFFFFF:FFFFFF:FFFFFF:FFFFFFF:FFFFFFFFFFFF	TRBV7-9*00(923)	TRBD2*00(35)	TRBJ2-4*00(245)	TRBC2*00(175)	430|442|467|0|12||60.0	18|25|48|14|21||35.0	21|42|70|21|42||105.0	TGTGCCAGCAGCGAGACTAGCGCCAAAAACATTCAGTACTTC	25	CASSETSAKNIQYF		:::::::::0:-5:12:14:-2:-7:21:21:-1:42:::	AL_D_PB0
236	1	0.0104167	TGTGCCAGCAGCATCTCGGGAGGGGAGAACGAGCAGTACTTC	FFFFFFFFFFFFFFFFFFFFFFFFFFFFFFFFFFFFFFFFFF	TRBV7-9*00(345)	TRBD2*00(40)	TRBJ2-7*00(210)		430|442|467|0|12||60.0	24|32|48|16|24||40.0	25|39|67|28|42||70.0	TGTGCCAGCAGCATCTCGGGAGGGGAGAACGAGCAGTACTTC	37	CASSISGGENEQYF		:::::::::0:-5:12:16:-8:0:24:28:-5:42:::	AL_D_PB0
237	1	0.0104167	TGTGCCAGCAGGCCCGGGGGGCTTGCAGATACGCAGTATTTT	FFFFFFFFFFFFFFFFFFFFFFFFFFFFFFFFFFFFFFFFFF	TRBV12-3*00(270),TRBV12-4*00(270)	TRBD1*00(30),TRBD2*00(30)	TRBJ2-3*00(225)	TRBC2*00(185)	430|441|467|0|11||55.0;430|441|467|0|11||55.0	9|15|36|12|18||30.0;13|19|48|12|18||30.0	24|41|69|25|42||85.0	TGTGCCAGCAGGCCCGGGGGGCTTGCAGATACGCAGTATTTT	37	CASRPGGLADTQYF		:::::::::0:-6:11:12:3:-9:18:25:-4:42:::	AL_D_PB0
238	1	0.0104167	TGTGCCAGCAGGCCGGACGGGGGGAATTCACCCCTCCACTTT	FFFFFFFFFFFFFFFFFFFFFFFFFFFFFFFFFF:FFFFFFF	TRBV6-4*00(400)	TRBD1*00(34)	TRBJ1-6*00(214)	TRBC1*00(245)	427|438|464|0|11||55.0	13|23|36|14|24|SA17G|34.0	27|45|73|24|42||90.0	TGTGCCAGCAGGCCGGACGGGGGGAATTCACCCCTCCACTTT	25	CASRPDGGNSPLHF		:::::::::0:-6:11:14:-1:-1:24:24:-7:42:::	AL_D_PB0
243	1	0.0104167	TGCGCCAGCAGCTTGGAGGGGGCAGGAGATACGCAGTATTTT	FFFFFFFFF:FFFFFF:FFFFFFFFFFFFFFFFFFFFFFFFF	TRBV5-1*00(891)	TRBD1*00(35)	TRBJ2-3*00(220)	TRBC2*00(70)	427|443|463|0|16||80.0	17|24|36|16|23||35.0	25|41|69|26|42||80.0	TGCGCCAGCAGCTTGGAGGGGGCAGGAGATACGCAGTATTTT	25	CASSLEGAGDTQYF		:::::::::0:0:16:16:-5:0:23:26:-5:42:::	AL_D_PB0
244	1	0.0104167	TGCGCCAGCAGCCCGGACAGCTCTGGAAACACCATATATTTT	FFFFFFFFFFFFFFFFFFFFFFFFFFFFFFFFFFFFFFFF:F	TRBV5-1*00(140)		TRBJ1-3*00(260)	TRBC1*00(224)	427|439|463|0|12||60.0		18|42|70|18|42||120.0	TGCGCCAGCAGCCCGGACAGCTCTGGAAACACCATATATTTT	25	CASSPDSSGNTIYF		:::::::::0:-4:12:::::18:2:42:::	AL_D_PB0
245	1	0.0104167	TGCAGTGCTAGAGATCAGGTCACGTCAGGGGAGCAGTTCTTC	FFFFFFFFFFFFFFFFFFFFFFFFFFFFFFFFFFFFFFFFFF	TRBV20-1*00(1218)	TRBD1*00(25)	TRBJ2-1*00(100)		421|437|455|0|16||80.0	16|21|36|25|30||25.0	30|42|70|30|42||60.0	TGCAGTGCTAGAGATCAGGTCACGTCAGGGGAGCAGTTCTTC	37	CSARDQVTSGEQFF		:::::::::0:2:16:25:-4:-3:30:30:-10:42:::	AL_D_PB0
246	1	0.0104167	TGCAGCGTTGCGGACAGGGGGGTCAATCAGCCCCAGCATTTT	FFFFFFFFF:FFFFFFF:FFFFFFFFFFFFFFFFFFFFF:FF	TRBV29-1*00(470)	TRBD1*00(50)	TRBJ1-5*00(215)	TRBC1*00(558),TRBC2*00(526)	421|431|455|0|10||50.0	13|23|36|11|21||50.0	23|42|70|23|42||95.0	TGCAGCGTTGCGGACAGGGGGGTCAATCAGCCCCAGCATTTT	25	CSVADRGVNQPQHF		:::::::::0:-4:10:11:-1:-1:21:23:-3:42:::	AL_D_PB0
290	1	0.0104167	TGTGCCAGTAGCCTGGGGGGTAGGACTGAAGCTTTCTTT	FFFFFFFFFFFFFFFFFFFFFFFFFFFFFFFFFFFFFFF	TRBV19*00(395)	TRBD1*00(25)	TRBJ1-1*00(215)	TRBC1*00(75)	427|438|464|0|11||55.0	18|23|36|14|19||25.0	25|40|68|24|39||75.0	TGTGCCAGTAGCCTGGGGGGTAGGACTGAAGCTTTCTTT	37	CASSLGGRTEAFF		:::::::::0:-6:11:14:-6:-1:19:24:-5:39:::	AL_D_PB0
291	1	0.0104167	TGTGCCAGCGGAAGCGGGAGAGGTAATGAGCAGTTCTTC	FFFFFFFFFFFFFFFFFFFFFFFFFFFFFFFFFFFFFFF	TRBV28*00(505)	TRBD2*00(40)	TRBJ2-1*00(215)	TRBC1*00(40),TRBC2*00(40)	427|436|464|0|9||45.0	22|30|48|12|20||40.0	27|42|70|24|39||75.0	TGTGCCAGCGGAAGCGGGAGAGGTAATGAGCAGTTCTTC	37	CASGSGRGNEQFF		:::::::::0:-8:9:12:-6:-2:20:24:-7:39:::	AL_D_PB0
292	1	0.0104167	TGTGCCAGCAGTTTATGGTCGGGGGAGACCCAGTACTTC	FFFF:FFFFFFFFFFFFFFFFFFFFFFFFFFFFFFFFFF	TRBV28*00(397)		TRBJ2-5*00(215)	TRBC2*00(245)	427|444|464|0|17||85.0		25|40|68|24|39||75.0	TGTGCCAGCAGTTTATGGTCGGGGGAGACCCAGTACTTC	25	CASSLWSGETQYF		:::::::::0:0:17:::::24:-5:39:::	AL_D_PB0
293	1	0.0104167	TGTGCCAGCAGTTTACCGGGAGGAAACATTCAGTACTTC	FFFFFFFFFFFFFFFFFFFFFFFFFFFFFFFFFFFFFFF	TRBV28*00(345)	TRBD2*00(35),TRBD1*00(30)	TRBJ2-4*00(220)	TRBC2*00(220)	427|442|464|0|15||75.0	24|31|48|16|23||35.0;10|16|36|15|21||30.0	26|42|70|23|39||80.0	TGTGCCAGCAGTTTACCGGGAGGAAACATTCAGTACTTC	37	CASSLPGGNIQYF		:::::::::0:-2:15:16:-8:-1:23:23:-6:39:::	AL_D_PB0
294	1	0.0104167	TGTGCCAGCAGTCGGACAGGGGTAAATGAGCAGTTCTTC	FFFFFFFFFFFFFFFFFFFFFFFFFFFFFFFFFFFFFFF	TRBV6-2*00(150),TRBV6-3*00(150)	TRBD1*00(45)	TRBJ2-1*00(215)	TRBC2*00(563),TRBC1*00(515)	427|439|464|0|12||60.0;427|439|464|0|12||60.0	13|22|36|13|22||45.0	27|42|70|24|39||75.0	TGTGCCAGCAGTCGGACAGGGGTAAATGAGCAGTTCTTC	37	CASSRTGVNEQFF		:::::::::0:-5:12:13:-1:-2:22:24:-7:39:::	AL_D_PB0
295	1	0.0104167	TGTGCCAGCAGTGGACAGCTGGGCTACGAGCAGTACTTC	FFFFFF:FFFFFFFFFFFFFFFFFFFFFFFFFFFFF:FF	TRBV6-5*00(350)	TRBD1*00(30)	TRBJ2-7*00(220)	TRBC2*00(430)	427|439|464|0|12||60.0	13|19|36|12|18||30.0	23|39|67|23|39||80.0	TGTGCCAGCAGTGGACAGCTGGGCTACGAGCAGTACTTC	25	CASSGQLGYEQYF		:::::::::0:-5:12:12:-1:-5:18:23:-3:39:::	AL_D_PB0
296	1	0.0104167	TGTGCCAGCAGTGACTCGAACACCGGGGAGCTGTTTTTT	FFFFFFFFFFFFFFFFFFFFFFFFFFFFFFFFF:FFFFF	TRBV6-4*00(543)		TRBJ2-2*00(255)	TRBC2*00(245)	427|446|464|0|19||95.0		20|43|71|16|39||115.0	TGTGCCAGCAGTGACTCGAACACCGGGGAGCTGTTTTTT	25	CASSDSNTGELFF		:::::::::0:2:19:::::16:0:39:::	AL_D_PB0
297	1	0.0104167	TGTGCCAGCAGCTTATCCGGGCTATACGAGCAGTACTTC	FFFFFFFFFFFFFFFFFFFFFFFFFFFFFFFFFFFFFFF	TRBV7-2*00(460)	TRBD1*00(25),TRBD2*00(25)	TRBJ2-7*00(215)		430|445|467|0|15||75.0	10|15|36|16|21||25.0;14|19|48|16|21||25.0	24|39|67|24|39||75.0	TGTGCCAGCAGCTTATCCGGGCTATACGAGCAGTACTTC	37	CASSLSGLYEQYF		:::::::::0:-2:15:16:2:-9:21:24:-4:39:::	AL_D_PB0
298	1	0.0104167	TGTGCCAGCAGCCTGAAAAATAGTCAGCCCCAGCATTTT	FFFFFFFFFFFFFFFFFFFFFFFFFFFFFFFFFFFFFFF	TRBV28*00(285)		TRBJ1-5*00(220)	TRBC1*00(567)	427|438|464|0|11||55.0		26|42|70|23|39||80.0	TGTGCCAGCAGCCTGAAAAATAGTCAGCCCCAGCATTTT	37	CASSLKNSQPQHF		:::::::::0:-6:11:::::23:-6:39:::	AL_D_PB0
299	1	0.0104167	TGTGCCAGCAGCCGAACTAGCGGGTACGAGCAGTACTTC	FFFFFFFFFFFFFFFFFFFFFFFFFFFFFFFFFFFFFFF	TRBV3-1*00(637)	TRBD2*00(45)	TRBJ2-7*00(120)		427|440|464|0|13||65.0	19|28|48|15|24||45.0	24|39|67|24|39||75.0	TGTGCCAGCAGCCGAACTAGCGGGTACGAGCAGTACTTC	37	CASSRTSGYEQYF		:::::::::0:-4:13:15:-3:-4:24:24:-4:39:::	AL_D_PB0
300	1	0.0104167	TGTGCCAGCAGCGCGACCGGAAGCTATGGCTACACCTTC	FFFFFFFFFFFFFFFFFFFFFFFFFFFFFFFFFFFFF:F	TRBV28*00(345)		TRBJ1-2*00(220)	TRBC1*00(125)	427|438|464|0|11||55.0		24|40|68|23|39||80.0	TGTGCCAGCAGCGCGACCGGAAGCTATGGCTACACCTTC	25	CASSATGSYGYTF		:::::::::0:-6:11:::::23:-4:39:::	AL_D_PB0
301	1	0.0104167	TGTGCCAGCAGCGCACAGGGAGGCACTGAAGCTTTCTTT	FFFFFFFFFFFFFFFFFFFFFFFFFFFFFFFFFFFFFFF	TRBV11-2*00(570),TRBV11-3*00(538),TRBV11-1*00(522)	TRBD1*00(30),TRBD2*00(30)	TRBJ1-1*00(125)		430|442|467|0|12||60.0;430|442|467|0|12||60.0;430|442|467|0|12||60.0	15|21|36|14|20||30.0;25|31|48|17|23||30.0	24|40|68|23|39||80.0	TGTGCCAGCAGCGCACAGGGAGGCACTGAAGCTTTCTTT	37	CASSAQGGTEAFF		:::::::::0:-5:12:14:-3:-3:20:23:-4:39:::	AL_D_PB0
302	1	0.0104167	TGTGCCAGCAGCATCCGGGACACCCGGGAGCAGTACTTC	FFF:FFFFFFFFFF:F:FFFFFFFF:::FFFF:FF::F:	TRBV7-8*00(200),TRBV7-2*00(184)	TRBD1*00(40),TRBD2*00(35)	TRBJ2-7*00(200)		430|442|467|0|12||60.0;430|442|467|0|12||60.0	10|18|36|14|22||40.0;14|21|48|14|21||35.0	27|39|67|27|39||60.0	TGTGCCAGCAGCATCCGGGACACCCGGGAGCAGTACTTC	25	CASSIRDTREQYF		:::::::::0:-5:12:14:2:-6:22:27:-7:39:::	AL_D_PB0
303	1	0.0104167	TGTGCCAGCAGCAGTGAGTGGACAGATACGCAGTATTTT	FFFFFFFFFFFFFFFFFFFFFFFFFFFFFFFFFFFFFFF	TRBV11-2*00(235)		TRBJ2-3*00(230)	TRBC2*00(805),TRBC1*00(773)	430|442|467|0|12||60.0		23|41|69|21|39||90.0	TGTGCCAGCAGCAGTGAGTGGACAGATACGCAGTATTTT	37	CASSSEWTDTQYF		:::::::::0:-5:12:::::21:-3:39:::	AL_D_PB0
304	1	0.0104167	TGTGCCAGCAGGACTGGACCCGCCCATGAGCAGTTCTTC	FFFFFFFFFFFFFFFFFFFFFFFFFFFFFFFFFFFFFFF	TRBV6-2*00(210),TRBV6-3*00(210),TRBV6-1*00(194),TRBV6-5*00(194),TRBV6-6*00(194)	TRBD1*00(25),TRBD2*00(25)	TRBJ2-1*00(210)	TRBC2*00(260),TRBC1*00(228)	427|438|464|0|11||55.0;427|438|464|0|11||55.0;427|438|464|0|11||55.0;427|438|464|0|11||55.0;427|438|464|0|11||55.0	23|28|36|20|25||25.0;4|9|48|18|23||25.0	28|42|70|25|39||70.0	TGTGCCAGCAGGACTGGACCCGCCCATGAGCAGTTCTTC	37	CASRTGPAHEQFF		:::::::::0:-6:11:20:-11:4:25:25:-8:39:::	AL_D_PB0
309	1	0.0104167	TGCGCCAGCAGTGAGCCCCCTCCGGGACACTCGTTCTTC	FFFFFFFFFFFFFFFFFFFF:FFFFFFFFFFFFFFFFFF	TRBV10-2*00(321)	TRBD1*00(40),TRBD2*00(35)	TRBJ2-1*00(175)	TRBC2*00(255),TRBC1*00(223)	427|442|464|0|15||75.0	10|18|36|21|29||40.0;14|21|48|21|28||35.0	35|42|70|32|39||35.0	TGCGCCAGCAGTGAGCCCCCTCCGGGACACTCGTTCTTC	25	CASSEPPPGHSFF		:::::::::0:-2:15:21:2:-6:29:32:-15:39:::	AL_D_PB0
310	1	0.0104167	TGCGCCAGCAGCCAAGTTCTGGGGGAGGAGCAGTTCTTC	FFFFFFFFFFFFFFFFFFFFFFFFFFFFFFFFFFFFFFF	TRBV4-1*00(520)	TRBD1*00(25),TRBD2*00(25)	TRBJ2-1*00(200)	TRBC2*00(105)	427|447|464|0|20|SA443T|84.0	18|23|36|20|25||25.0;25|30|48|22|27||25.0	30|42|70|27|39||60.0	TGCGCCAGCAGCCAAGTTCTGGGGGAGGAGCAGTTCTTC	37	CASSQVLGEEQFF		:::::::::0:3:20:20:-6:-1:25:27:-10:39:::	AL_D_PB0
312	1	0.0104167	TGCAGTGCCCCAGAGGCGGGACTCTACGAGCAGTACTTC	FFFFFFFFFFFFFFFFFFFFFFFFFFFFFFFFFFFFFFF	TRBV20-1*00(110)	TRBD2*00(35),TRBD1*00(30)	TRBJ2-7*00(220)	TRBC2*00(345),TRBC1*00(313)	421|429|455|0|8||40.0	15|22|48|16|23||35.0;11|17|36|16|22||30.0	23|39|67|23|39||80.0	TGCAGTGCCCCAGAGGCGGGACTCTACGAGCAGTACTTC	37	CSAPEAGLYEQYF		:::::::::0:-6:8:16:1:-10:23:23:-3:39:::	AL_D_PB0
350	1	0.0104167	TGTGCCAGCTCACCAGGTCTAAACGAGCAGTACTTC	FFFFFFFFFFFFFFFFFFFFFFFFFFFFFFFFFFFF	TRBV18*00(548)		TRBJ2-7*00(210)	TRBC2*00(275),TRBC1*00(243)	430|445|467|0|15||75.0		25|39|67|22|36||70.0	TGTGCCAGCTCACCAGGTCTAAACGAGCAGTACTTC	37	CASSPGLNEQYF		:::::::::0:-2:15:::::22:-5:36:::	AL_D_PB0
351	1	0.0104167	TGTGCCAGCACCGAAACGGGGGACGAGCAGTACTTC	FFFFFFFFFFFFFFFFFF:FFFFFFFFFFFFFFFFF	TRBV2*00(1174)	TRBD1*00(25)	TRBJ2-7*00(170)		430|440|467|0|10||50.0	18|23|36|17|22||25.0	25|39|67|22|36||70.0	TGTGCCAGCACCGAAACGGGGGACGAGCAGTACTTC	25	CASTETGDEQYF		:::::::::0:-7:10:17:-6:-1:22:22:-5:36:::	AL_D_PB0
352	1	0.0104167	TGTGCCAGCAGTCCTACAGCGGGCGAGGCTTTCTTT	FFFFFFFFFFFFFFFFFFFFFFFFFFFFFFFFFFFF	TRBV6-4*00(100),TRBV13*00(95)	TRBD1*00(34),TRBD2*00(30)	TRBJ1-1*00(185)	TRBC1*00(740),TRBC2*00(692)	427|439|464|0|12||60.0;457|468|494|0|11||55.0	15|25|36|15|25|SG19C|34.0;22|28|48|17|23||30.0	31|40|68|27|36||45.0	TGTGCCAGCAGTCCTACAGCGGGCGAGGCTTTCTTT	37	CASSPTAGEAFF		:::::::::0:-5:12:15:-3:1:25:27:-11:36:::	AL_D_PB0
353	1	0.0104167	TGTGCCAGCAGTGCCGGAACCGGGGAGCTGTTTTTT	FFFFFFFFFFFFFFFFFFFFFFFFFFFFFFFFFFFF	TRBV6-1*00(724)		TRBJ2-2*00(95)		427|440|464|0|13||65.0		25|43|71|18|36||90.0	TGTGCCAGCAGTGCCGGAACCGGGGAGCTGTTTTTT	37	CASSAGTGELFF		:::::::::0:-4:13:::::18:-5:36:::	AL_D_PB0
354	1	0.0104167	TGTGCCAGCAGCTTGGGGATCCACGAGCAGTACTTC	FFFFFFFFFFFFFFFFFFFFFFFFF:FFFFF:FFFF	TRBV7-6*00(559),TRBV7-7*00(511)		TRBJ2-7*00(135)	TRBC2*00(446),TRBC1*00(430)	430|444|467|0|14||70.0;430|444|467|0|14||70.0		25|39|67|22|36||70.0	TGTGCCAGCAGCTTGGGGATCCACGAGCAGTACTTC	25	CASSLGIHEQYF		:::::::::0:-3:14:::::22:-5:36:::	AL_D_PB0
355	1	0.0104167	TGTGCCAGCAGCTTAGTCACAGATACGCAGTATTTT	FFFFFFFFFFFFFFFFFFFFFFFFFFFFFFF:FFFF	TRBV11-2*00(600),TRBV11-3*00(568),TRBV11-1*00(552)		TRBJ2-3*00(145)	TRBC1*00(686),TRBC2*00(686)	430|446|467|0|16||80.0;430|446|467|0|16||80.0;430|446|467|0|16||80.0		22|41|69|17|36||95.0	TGTGCCAGCAGCTTAGTCACAGATACGCAGTATTTT	25	CASSLVTDTQYF		:::::::::0:-1:16:::::17:-2:36:::	AL_D_PB0
356	1	0.0104167	TGTGCCAGCAGCTTAGGAGTCTACGAGCAGTACTTC	FFFFFFFFFFFF:FFFFFFFFFFFFFFFFFFFFFFF	TRBV11-1*00(140),TRBV7-9*00(140),TRBV7-6*00(124),TRBV7-7*00(124),TRBV7-8*00(124)		TRBJ2-7*00(220)	TRBC2*00(797),TRBC1*00(765)	430|446|467|0|16||80.0;430|446|467|0|16||80.0;430|446|467|0|16||80.0;430|446|467|0|16||80.0;430|446|467|0|16||80.0		23|39|67|20|36||80.0	TGTGCCAGCAGCTTAGGAGTCTACGAGCAGTACTTC	25	CASSLGVYEQYF		:::::::::0:-1:16:::::20:-3:36:::	AL_D_PB0
357	1	0.0104167	TGTGCCAGCAGCTTAGACGCCGGGGAGCTGTTTTTT	FFFFFFFFFFFFFFFFFFFFFFFFFFFFFFFFF:FF	TRBV7-9*00(490)		TRBJ2-2*00(225)	TRBC2*00(523),TRBC1*00(491)	430|446|467|0|16||80.0		26|43|71|19|36||85.0	TGTGCCAGCAGCTTAGACGCCGGGGAGCTGTTTTTT	25	CASSLDAGELFF		:::::::::0:-1:16:::::19:-6:36:::	AL_D_PB0
360	1	0.0104167	TGTGCAAGTCGGGGTTACCTAAATGAGCAGTTCTTC	FFFFFF:FFFFFFFFFFFF:F:F:FFFFFFFFFFFF	TRBV12-2*00(333)		TRBJ2-1*00(85)	TRBC1*00(247)	427|438|464|0|11||55.0		27|42|70|21|36||75.0	TGTGCAAGTCGGGGTTACCTAAATGAGCAGTTCTTC	25	CASRGYLNEQFF		:::::::::0:-6:11:::::21:-7:36:::	AL_D_PB0
363	1	0.0104167	TGCAGTGCTAGAAAGGGGAATGAAAAACTGTTTTTT	FFFFFFFF:FFFFFFFFFF:FFFFFFFFFFFFFFFF	TRBV20-1*00(310)	TRBD1*00(25)	TRBJ1-4*00(230)	TRBC1*00(591),TRBC2*00(527)	421|433|455|0|12||60.0	17|22|36|13|18||25.0	25|43|71|18|36||90.0	TGCAGTGCTAGAAAGGGGAATGAAAAACTGTTTTTT	25	CSARKGNEKLFF		:::::::::0:-2:12:13:-5:-2:18:18:-5:36:::	AL_D_PB0
397	1	0.0104167	TGTGCCATCAGTGGTTCTGTCGAGCAGTACTTC	FFFFFFFFFFFFFFFFFFFFFFFFFFFFFFFFF	TRBV10-3*00(576)		TRBJ2-7*00(205)	TRBC2*00(380),TRBC1*00(348)	427|440|464|0|13||65.0		26|39|67|20|33||65.0	TGTGCCATCAGTGGTTCTGTCGAGCAGTACTTC	37	CAISGSVEQYF		:::::::::0:-4:13:::::20:-6:33:::	AL_D_PB0
401	1	0.0104167	TGTGCCAGTAGTATTTTTGGTGAGCAGTTCTTC	FFFFFFFFFFFFFFFFFFFFFFFFFFFFFFFFF	TRBV19*00(380)		TRBJ2-1*00(205)	TRBC1*00(350),TRBC2*00(350)	427|441|464|0|14||70.0		29|42|70|20|33||65.0	TGTGCCAGTAGTATTTTTGGTGAGCAGTTCTTC	37	CASSIFGEQFF		:::::::::0:-3:14:::::20:-9:33:::	AL_D_PB0
402	1	0.0104167	TGTGCCAGCAGCTTAATGCGGGAGCTGTTTTTT	FFFFFFFFFFFFFFFFFFFFFFFFFFFFFF:FF	TRBV11-2*00(590),TRBV11-3*00(558),TRBV11-1*00(542)		TRBJ2-2*00(140)	TRBC2*00(293),TRBC1*00(262)	430|445|467|0|15||75.0;430|445|467|0|15||75.0;430|445|467|0|15||75.0		29|43|71|19|33||70.0	TGTGCCAGCAGCTTAATGCGGGAGCTGTTTTTT	25	CASSLMRELFF		:::::::::0:-2:15:::::19:-9:33:::	AL_D_PB0
406	1	0.0104167	TGCAGCGTGGACAGGATGGGTGAGCAGTTCTTC	:FFFFFFFFFFFFFFFFFFFFFFFFFFFFFFFF	TRBV29-1*00(945)	TRBD1*00(35)	TRBJ2-1*00(165)		421|429|455|0|8||40.0	13|20|36|8|15||35.0	29|42|70|20|33||65.0	TGCAGCGTGGACAGGATGGGTGAGCAGTTCTTC	25	CSVDRMGEQFF		:::::::::0:-6:8:8:-1:-4:15:20:-9:33:::	AL_D_PB0
432	1	0.0104167	TGCAGGACGAGAGCTTTCTTT	FFFFFFFFFFFFFFFFFFFFF	TRBV20-1*00(503)		TRBJ1-1*00(190)	TRBC1*00(255),TRBC2*00(223)	421|426|455|0|5||25.0		30|40|68|11|21||50.0	TGCAGGACGAGAGCTTTCTTT	37	CRTRAFF		:::::::::0:-9:5:::::11:-10:21:::	AL_D_PB0
7	12	0.106195	TGTGCCAGCAGCTACCGGACTAGCGGGAGGGGTCGCACAGATACGCAGTATTTT	FNNNNNNNNNNNNNNNNNNNNNNNNNNNNNNNNNNNNNNNNNNNNNNNNNNFFF	TRBV11-1*00(360.5)	TRBD2*00(75)	TRBJ2-3*00(197.9)	TRBC2*00(201.8)	430|443|467|0|13||65.0	17|32|48|16|31||75.0	21|41|69|34|54||100.0	TGTGCCAGCAGCTACCGGACTAGCGGGAGGGGTCGCACAGATACGCAGTATTTT	37	CASSYRTSGRGRTDTQYF		:::::::::0:-4:13:16:-1:0:31:34:-1:54:::	AL_L_BM0
22	5	0.0442478	TGTGCCAGCAGCCCCCGGGGGGGCGTCCATAATTCACCCCTCCACTTT	FFFFFFFFFFFFFFFFFFFFFFFFFFFFFFFFFFFFFFFFFFFFFFFF	TRBV7-6*00(431),TRBV7-7*00(395.8)	TRBD1*00(35),TRBD2*00(30)	TRBJ1-6*00(214)	TRBC1*00(12)	430|442|467|0|12||60.0;430|442|467|0|12||60.0	18|25|36|18|25||35.0;13|19|48|13|19||30.0	25|45|73|28|48||100.0	TGTGCCAGCAGCCCCCGGGGGGGCGTCCATAATTCACCCCTCCACTTT	37	CASSPRGGVHNSPLHF		:::::::::0:-5:12:18:-6:1:25:28:-5:48:::	AL_L_BM0
30	4	0.0353982	TGTGCCAGTAGTATAGACACTAGCGGCCTGGGAGTGGATACGCAGTATTTT	FFFFFFFFFFFFFFFFFFFFFFFFFFFFFFFFFFFFFFFFFFFFFFFFFFF	TRBV19*00(349.8)	TRBD2*00(40)	TRBJ2-3*00(215)	TRBC2*00(83.8)	427|444|464|0|17||85.0	19|27|48|18|26||40.0	26|41|69|36|51||75.0	TGTGCCAGTAGTATAGACACTAGCGGCCTGGGAGTGGATACGCAGTATTTT	37	CASSIDTSGLGVDTQYF		:::::::::0:0:17:18:-3:-5:26:36:-6:51:::	AL_L_BM0
32	4	0.0353982	TGTGCCAGCAGTTTAGAGGAGGGAAACTATGGCTACACCTTC	FFFFFFFFFFFFFFFFFFFFFFFFFFFFFFFFFFFFFFFFFF	TRBV12-3*00(389.5)	TRBD2*00(30)	TRBJ1-2*00(230)	TRBC1*00(281.8)	430|446|467|0|16||80.0	26|32|48|17|23||30.0	22|40|68|24|42||90.0	TGTGCCAGCAGTTTAGAGGAGGGAAACTATGGCTACACCTTC	37	CASSLEEGNYGYTF		:::::::::0:-1:16:17:-10:0:23:24:-2:42:::	AL_L_BM0
47	3	0.0265487	TGCAGTGCTAGCCGAGCTGAATTGACAGACAGAGAGACCCAGTACTTC	NNNNNNNNNNNNNNNNNNNNNNNNNNNNNNNNFFFFFFFFFFFFFFFF	TRBV20-1*00(463)	TRBD1*00(25)	TRBJ2-5*00(136)	TRBC2*00(208.3),TRBC1*00(197.7)	421|432|455|0|11||55.0	14|19|36|23|28||25.0	24|40|68|32|48||80.0	TGCAGTGCTAGCCGAGCTGAATTGACAGACAGAGAGACCCAGTACTTC	37	CSASRAELTDRETQYF		:::::::::0:-3:11:23:-2:-5:28:32:-4:48:::	AL_L_BM0
53	3	0.0265487	TGCAGCGTCGACGGTCGCTCCTACAATGAGCAGTTCTTC	FFFFFFFFFFFFFFFFFFFFFFFFFFFFFFFFFFFFFFF	TRBV29-1*00(396.7)		TRBJ2-1*00(201.7)	TRBC2*00(143.3)	421|429|455|0|8||40.0		19|42|70|16|39||115.0	TGCAGCGTCGACGGTCGCTCCTACAATGAGCAGTTCTTC	37	CSVDGRSYNEQFF		:::::::::0:-6:8:::::16:1:39:::	AL_L_BM0
89	2	0.0176991	TGTGCCAGCAGTGATAGGGGGCAAGATCAGCCCCAGCATTTT	FFFFFFFFFFFFFFFFFFFFFFFFFFFFFFFFFFFFFFFFFF	TRBV6-1*00(350)	TRBD1*00(35)	TRBJ1-5*00(225)	TRBC1*00(96)	427|441|464|0|14||70.0	17|24|36|15|22||35.0	25|42|70|25|42||85.0	TGTGCCAGCAGTGATAGGGGGCAAGATCAGCCCCAGCATTTT	37	CASSDRGQDQPQHF		:::::::::0:-3:14:15:-5:0:22:25:-5:42:::	AL_L_BM0
94	2	0.0176991	TGTGCCAGTGGGGAAGACGTCCTCGATACGCAGTATTTT	FFFFFFFFFFFFFFFFFFFFFFFFFFFFFFFFFFFFFFF	TRBV6-5*00(242.5)		TRBJ2-3*00(215)	TRBC2*00(212.5)	427|435|464|0|8||40.0		26|41|69|24|39||75.0	TGTGCCAGTGGGGAAGACGTCCTCGATACGCAGTATTTT	37	CASGEDVLDTQYF		:::::::::0:-9:8:::::24:-6:39:::	AL_L_BM0
95	2	0.0176991	TGTGCCAGCAGCGTAGCAGGGCAGGAGACCCAGTACTTC	FFFFFFFFFFFFFFFFFFFFFFFFFFFFFFFFFFFFFFF	TRBV9*00(584)	TRBD2*00(25)	TRBJ2-5*00(215)	TRBC2*00(235)	427|444|463|0|17||85.0	28|33|48|17|22||25.0	25|40|68|24|39||75.0	TGTGCCAGCAGCGTAGCAGGGCAGGAGACCCAGTACTTC	37	CASSVAGQETQYF		:::::::::0:1:17:17:-12:1:22:24:-5:39:::	AL_L_BM0
113	2	0.0176991	TGTGCCAGCAGTTTCCCAGATACGCAGTATTTT	FFFFFFFFFFFFFFFFFFFFFFFFFFFFFFFFF	TRBV6-2*00(721),TRBV6-3*00(721)		TRBJ2-3*00(225)	TRBC2*00(100)	427|440|464|0|13||65.0;427|440|464|0|13||65.0		24|41|69|16|33||85.0	TGTGCCAGCAGTTTCCCAGATACGCAGTATTTT	37	CASSFPDTQYF		:::::::::0:-4:13:::::16:-4:33:::	AL_L_BM0
127	1	0.00884956	TGTGCCACCAGTGACGCAACCCCCGTGGCGGGAGCTCGTAATGAGCAGTTCTTC	FFFFFFFFFFFFF:FFFFFFFFFFFFFFFFFFFFFFFFFFF:FFFFFFFFF:FF	TRBV24-1*00(195)	TRBD2*00(35)	TRBJ2-1*00(215)	TRBC2*00(215)	427|441|465|0|14||70.0	23|30|48|27|34||35.0	27|42|70|39|54||75.0	TGTGCCACCAGTGACGCAACCCCCGTGGCGGGAGCTCGTAATGAGCAGTTCTTC	25	CATSDATPVAGARNEQFF		:::::::::0:-4:14:27:-7:-2:34:39:-7:54:::	AL_L_BM0
128	1	0.00884956	TGTGCCAGCAGCTTGATCGGGAGACTAGCGGGGATTGGAGATACGCAGTATTTT	FFFFFFFFFFFFFFFFFFFFFFFFFFFFFFFFFFFFFFFFFFFFFFFFFFFFFF	TRBV5-5*00(445),TRBV5-6*00(397)	TRBD2*00(50)	TRBJ2-3*00(190)		427|442|463|0|15||75.0;427|442|463|0|15||75.0	18|28|48|22|32||50.0	25|41|69|38|54||80.0	TGTGCCAGCAGCTTGATCGGGAGACTAGCGGGGATTGGAGATACGCAGTATTTT	37	CASSLIGRLAGIGDTQYF		:::::::::0:-1:15:22:-2:-4:32:38:-5:54:::	AL_L_BM0
129	1	0.00884956	TGTGCCAGCAGCTATACGGGAGCCACCAGGGTTAAAGACAACGTCCTGACTTTC	FFFFFFFFFFFFFFFFFFFF:FFFFFFFFFFFFFFFFFFFFFFFFFFFFFFFFF	TRBV7-9*00(330)	TRBD2*00(30)	TRBJ2-6*00(220)		430|443|467|0|13||65.0	24|30|48|16|22||30.0	29|45|73|38|54||80.0	TGTGCCAGCAGCTATACGGGAGCCACCAGGGTTAAAGACAACGTCCTGACTTTC	25	CASSYTGATRVKDNVLTF		:::::::::0:-4:13:16:-8:-2:22:38:-9:54:::	AL_L_BM0
145	1	0.00884956	TGTGCCAGCAGTTTAGGGGGCAGCGGGAGCTGGGCAGATACGCAGTATTTT	FFFFFFFFFFFFFFFFFFFFFFFFFFFFFFFFFFFFFFFFFFFFFFFFFFF	TRBV28*00(470)	TRBD2*00(40)	TRBJ2-3*00(225)	TRBC2*00(170)	427|442|464|0|15||75.0	22|30|48|21|29||40.0	24|41|69|34|51||85.0	TGTGCCAGCAGTTTAGGGGGCAGCGGGAGCTGGGCAGATACGCAGTATTTT	37	CASSLGGSGSWADTQYF		:::::::::0:-2:15:21:-6:-2:29:34:-4:51:::	AL_L_BM0
146	1	0.00884956	TGTGCCAGCAGCAGCGAACGGCAGGGGAGAGGGAACACTGAAGCTTTCTTT	FFFFFFFFFFFFFFFFFFFFFFFF:FFFFFFFFFFFFFFFFFFFFFFFFF:	TRBV6-5*00(575)	TRBD1*00(30)	TRBJ1-1*00(235)	TRBC1*00(170)	427|438|464|0|11||55.0	16|22|36|21|27||30.0	21|40|68|32|51||95.0	TGTGCCAGCAGCAGCGAACGGCAGGGGAGAGGGAACACTGAAGCTTTCTTT	25	CASSSERQGRGNTEAFF		:::::::::0:-6:11:21:-4:-2:27:32:-1:51:::	AL_L_BM0
147	1	0.00884956	TGCGCCAGCAGCTTGGAGGCAGGCGGGAGGTTAGCAGATACGCAGTATTTT	FFFFFFFFFFFFFFFFFFFFFFFFFFFFFFFFFFFFFFFFFFFFFFFFFFF	TRBV5-1*00(365)	TRBD2*00(40)	TRBJ2-3*00(215)	TRBC2*00(279),TRBC1*00(263)	427|443|463|0|16||80.0	23|31|48|22|30||40.0	24|41|69|34|51||85.0	TGCGCCAGCAGCTTGGAGGCAGGCGGGAGGTTAGCAGATACGCAGTATTTT	37	CASSLEAGGRLADTQYF		:::::::::0:0:16:22:-7:-1:30:34:-4:51:::	AL_L_BM0
148	1	0.00884956	TGCGCCAGCAGCCTCGGGACAGGGGGCGCCTTGTTGGACACGCAGTATTTT	FFFFFFFFFFFFFFFFFFFFFFFFFFFFFFFFFFFFFFFFFFFFFFFFFFF	TRBV5-1*00(510)	TRBD1*00(80)	TRBJ2-3*00(105)		427|439|463|0|12||60.0	11|27|36|14|30||80.0	29|41|69|39|51||60.0	TGCGCCAGCAGCCTCGGGACAGGGGGCGCCTTGTTGGACACGCAGTATTTT	37	CASSLGTGGALLDTQYF		:::::::::0:-4:12:14:1:3:30:39:-9:51:::	AL_L_BM0
170	1	0.00884956	TGTGCCACCAGCAGACACAGGGATCCCGGGGCCAACGTCCTGACTTTC	F:FFFFFFFFFFFFFFFFF:FFFFFFFFFFFFFFFFFFFF:FFFFFFF	TRBV15*00(234)	TRBD1*00(30)	TRBJ2-6*00(245)	TRBC2*00(702),TRBC1*00(670)	427|442|464|0|15||75.0	15|21|36|16|22||30.0	24|45|73|27|48||105.0	TGTGCCACCAGCAGACACAGGGATCCCGGGGCCAACGTCCTGACTTTC	25	CATSRHRDPGANVLTF		:::::::::0:-2:15:16:-3:-3:22:27:-4:48:::	AL_L_BM0
171	1	0.00884956	TGTGCCAGCAGTTCACCCCTCGTTGGGGTCAGCAGTGAGCAGTTCTTC	FFFFFFFFFFF:FFFFFFFFFFFFFFFFFFFFFFFFFFFFFFFFFFFF	TRBV28*00(505)	TRBD1*00(25),TRBD2*00(25)	TRBJ2-1*00(135)		427|440|464|0|13||65.0	2|7|36|15|20||25.0;0|5|48|16|21||25.0	29|42|70|35|48||65.0	TGTGCCAGCAGTTCACCCCTCGTTGGGGTCAGCAGTGAGCAGTTCTTC	25	CASSSPLVGVSSEQFF		:::::::::0:-4:13:15:10:-17:20:35:-9:48:::	AL_L_BM0
172	1	0.00884956	TGTGCCAGCAGTTATTCACCGGGACAGGGGTCCAATGAGCAGTTCTTC	FFFFFF:FFFFFFFFFFFFFFFFFFFFFFFFFFF:FFFFFFFFFFFFF	TRBV7-2*00(379)	TRBD1*00(60)	TRBJ2-1*00(220)		430|441|467|0|11||55.0	10|22|36|18|30||60.0	26|42|70|32|48||80.0	TGTGCCAGCAGTTATTCACCGGGACAGGGGTCCAATGAGCAGTTCTTC	25	CASSYSPGQGSNEQFF		:::::::::0:-6:11:18:2:-2:30:32:-6:48:::	AL_L_BM0
173	1	0.00884956	TGTGCCAGCAGCTTTAGACCAGGGATAGATCACGGGGAGCTGTTTTTT	FFFFFFFFFFFFFFFFFFFFFFFFFFFFFFFFFFFFFFFFFFFFFFFF	TRBV7-8*00(527)	TRBD1*00(25)	TRBJ2-2*00(220)	TRBC2*00(295),TRBC1*00(263)	430|444|467|0|14||70.0	16|21|36|19|24||25.0	27|43|71|32|48||80.0	TGTGCCAGCAGCTTTAGACCAGGGATAGATCACGGGGAGCTGTTTTTT	37	CASSFRPGIDHGELFF		:::::::::0:-3:14:19:-4:-3:24:32:-7:48:::	AL_L_BM0
174	1	0.00884956	TGTGCCAGCAGCTTCTCCTTGACAGGACCCTACAATGAGCAGTTCTTC	???FFFFFFFFFFFFFFFFFFFFFFFFFFFFFFFFFFFFFFFFFFFFF	TRBV5-4*00(405)	TRBD1*00(30)	TRBJ2-1*00(240)	TRBC2*00(385),TRBC1*00(353)	427|441|463|0|14||70.0	14|20|36|20|26||30.0	22|42|70|28|48||100.0	TGTGCCAGCAGCTTCTCCTTGACAGGACCCTACAATGAGCAGTTCTTC	30	CASSFSLTGPYNEQFF		:::::::::0:-2:14:20:-2:-4:26:28:-2:48:::	AL_L_BM0
175	1	0.00884956	TGTGCCAGCAGCTTAGTAGCGGGGGGCGCCTACAATGAGCAGTTCTTC	FFFFFFFFFFFFFFFFFFFFFFFFFFFFFFFFFFFFFFFFFFFFFF:F	TRBV7-2*00(205),TRBV7-8*00(189)	TRBD1*00(35),TRBD2*00(35)	TRBJ2-1*00(240)	TRBC2*00(245)	430|446|467|0|16||80.0;430|446|467|0|16||80.0	18|25|36|21|28||35.0;21|28|48|16|23||35.0	22|42|70|28|48||100.0	TGTGCCAGCAGCTTAGTAGCGGGGGGCGCCTACAATGAGCAGTTCTTC	25	CASSLVAGGAYNEQFF		:::::::::0:-1:16:21:-6:1:28:28:-2:48:::	AL_L_BM0
176	1	0.00884956	TGTGCCAGCAGCTTAACCGGGGGGGCTTCCTACAATGAGCAGTTCTTC	FFFFFFFFFFFFFFFFF:FFFFFFFFFFFFF::FFFFFFFFFFFFFFF	TRBV7-3*00(540)	TRBD1*00(30),TRBD2*00(29)	TRBJ2-1*00(160)		430|447|467|0|17||85.0	18|24|36|20|26||30.0;24|33|48|17|26|SA28G|29.0	21|42|70|27|48||105.0	TGTGCCAGCAGCTTAACCGGGGGGGCTTCCTACAATGAGCAGTTCTTC	25	CASSLTGGASYNEQFF		:::::::::0:0:17:20:-6:0:26:27:-1:48:::	AL_L_BM0
177	1	0.00884956	TGTGCCAGCAGCGCCGTAGCGGGGGGGAACTACAATGAGCAGTTCTTC	FFFFFFFFFFFFFFFFFFFFFFFFFFFFFFFFFFFFFFFFFFFFFFFF	TRBV7-8*00(329),TRBV7-2*00(297)	TRBD2*00(39)	TRBJ2-1*00(235)	TRBC2*00(110)	430|442|467|0|12||60.0;430|442|467|0|12||60.0	21|32|48|16|27|SA28G|39.0	23|42|70|29|48||95.0	TGTGCCAGCAGCGCCGTAGCGGGGGGGAACTACAATGAGCAGTTCTTC	37	CASSAVAGGNYNEQFF		:::::::::0:-5:12:16:-5:0:27:29:-3:48:::	AL_L_BM0
178	1	0.00884956	TGTGCCAGCAGCGAAAGGTCCCCTTCAGGGGGCAATGAGCAGTTCTTC	FFFFFFFFFFFFFFFFFFFFFFFFFFFFFFFFFFFFFFFFFFFFFFFF	TRBV11-2*00(120),TRBV11-3*00(120),TRBV7-2*00(120),TRBV7-3*00(120),TRBV7-8*00(120)	TRBD1*00(35)	TRBJ2-1*00(220)	TRBC2*00(310),TRBC1*00(278)	430|442|467|0|12||60.0;430|442|467|0|12||60.0;430|442|467|0|12||60.0;430|442|467|0|12||60.0;430|442|467|0|12||60.0	16|23|36|25|32||35.0	26|42|70|32|48||80.0	TGTGCCAGCAGCGAAAGGTCCCCTTCAGGGGGCAATGAGCAGTTCTTC	37	CASSERSPSGGNEQFF		:::::::::0:-5:12:25:-4:-1:32:32:-6:48:::	AL_L_BM0
203	1	0.00884956	TGTGCCATCAGTGCAGACAGGGGGTACCAAGAGACCCAGTACTTC	FFFFFFFFFFFFFFFFFF:FFFFFFFFFFFFFFFFFFFFFFFFFF	TRBV10-3*00(568)	TRBD1*00(35)	TRBJ2-5*00(255)	TRBC2*00(280),TRBC1*00(248)	427|440|464|0|13||65.0	14|21|36|15|22||35.0	17|40|68|22|45||115.0	TGTGCCATCAGTGCAGACAGGGGGTACCAAGAGACCCAGTACTTC	25	CAISADRGYQETQYF		:::::::::0:-4:13:15:-2:-3:22:22:3:45:::	AL_L_BM0
206	1	0.00884956	TGTGCCAGTAGTACTCAGGGAGGCGCTGGAAACACCATATATTTT	FFFFFFFFFFFFFFFFFFFFFFFFFFFFFFFFFFFFFFFFFFFFF	TRBV19*00(520)	TRBD2*00(30)	TRBJ1-3*00(170)	TRBC1*00(111)	427|440|464|0|13||65.0	25|31|48|17|23||30.0	22|42|70|25|45||100.0	TGTGCCAGTAGTACTCAGGGAGGCGCTGGAAACACCATATATTTT	37	CASSTQGGAGNTIYF		:::::::::0:-4:13:17:-9:-1:23:25:-2:45:::	AL_L_BM0
207	1	0.00884956	TGTGCCAGCTCACCCCCCGGGGCAAGCTCCTACGAGCAGTACTTC	F::FFF:FFFF:FFFFFFFFFFFFFFFFFFFFFFFFFFFFFFFFF	TRBV18*00(383)	TRBD1*00(30),TRBD2*00(30)	TRBJ2-7*00(245)	TRBC2*00(260),TRBC1*00(228)	430|444|467|0|14||70.0	9|15|36|15|21||30.0;13|19|48|15|21||30.0	18|39|67|24|45||105.0	TGTGCCAGCTCACCCCCCGGGGCAAGCTCCTACGAGCAGTACTTC	25	CASSPPGASSYEQYF		:::::::::0:-3:14:15:3:-9:21:24:2:45:::	AL_L_BM0
208	1	0.00884956	TGTGCCAGCTCACCGAGCGGAGCCCCCACAGATACGCAGTATTTT	FFFFFFFFFFFFFFFFFFFFFFFFFFFFFFFFFFFFFFFFFFFFF	TRBV18*00(325)	TRBD1*00(25),TRBD2*00(25)	TRBJ2-3*00(235)	TRBC2*00(170)	430|444|467|0|14||70.0	0|5|36|21|26||25.0;22|27|48|15|20||25.0	22|41|69|26|45||95.0	TGTGCCAGCTCACCGAGCGGAGCCCCCACAGATACGCAGTATTTT	37	CASSPSGAPTDTQYF		:::::::::0:-3:14:21:12:-19:26:26:-2:45:::	AL_L_BM0
209	1	0.00884956	TGTGCCAGCTCACCACCCATCCGGGACACAGATACGCAGTATTTT	FFFFFFFFFFFFFFFFFFFFFFFFFFF:FFFFFFFFFFFFFFFFF	TRBV18*00(881)	TRBD1*00(30),TRBD2*00(30)	TRBJ2-3*00(175)		430|447|467|0|17||85.0	10|16|36|20|26||30.0;14|20|48|20|26||30.0	22|41|69|26|45||95.0	TGTGCCAGCTCACCACCCATCCGGGACACAGATACGCAGTATTTT	25	CASSPPIRDTDTQYF		:::::::::0:0:17:20:2:-8:26:26:-2:45:::	AL_L_BM0
210	1	0.00884956	TGTGCCAGCTCAGACTATCCGGGACAGCAAGAGACCCAGTACTTC	FFFFFFFFF:FFFF:FFFFFFFFFFFFF:FFFFFFFFFF::F:FF	TRBV18*00(495)	TRBD1*00(45)	TRBJ2-5*00(180)	TRBC1*00(148),TRBC2*00(148)	430|442|467|0|12||60.0	10|19|36|18|27||45.0	22|40|68|27|45||90.0	TGTGCCAGCTCAGACTATCCGGGACAGCAAGAGACCCAGTACTTC	25	CASSDYPGQQETQYF		:::::::::0:-5:12:18:2:-5:27:27:-2:45:::	AL_L_BM0
211	1	0.00884956	TGTGCCAGCAGTTTAGGGGGGCGCGACAATCAGCCCCAGCATTTT	FFFFFFFFFFFFFFFFFFFFFFFFFFFFFFFFFFFFFFFFFF:FF	TRBV12-3*00(285),TRBV12-4*00(285)	TRBD1*00(40)	TRBJ1-5*00(235)	TRBC1*00(218)	430|446|467|0|16||80.0;430|446|467|0|16||80.0	18|26|36|16|24||40.0	23|42|70|26|45||95.0	TGTGCCAGCAGTTTAGGGGGGCGCGACAATCAGCCCCAGCATTTT	25	CASSLGGRDNQPQHF		:::::::::0:-1:16:16:-6:2:24:26:-3:45:::	AL_L_BM0
212	1	0.00884956	TGTGCCAGCAGTCGGTGGACAGGGGTCTACAATGAGCAGTTCTTC	FFFFFFFFFFFFFFFFFFFFFFFFFFFFFFFFFFFFFFFFFFFFF	TRBV12-3*00(520),TRBV12-4*00(520)	TRBD1*00(45)	TRBJ2-1*00(160)	TRBC2*00(193),TRBC1*00(177)	430|442|467|0|12||60.0;430|442|467|0|12||60.0	13|22|36|16|25||45.0	23|42|70|26|45||95.0	TGTGCCAGCAGTCGGTGGACAGGGGTCTACAATGAGCAGTTCTTC	37	CASSRWTGVYNEQFF		:::::::::0:-5:12:16:-1:-2:25:26:-3:45:::	AL_L_BM0
213	1	0.00884956	TGTGCCAGCAGTATTAAGCGGGAGACCTACAATGAGCAGTTCTTC	FFFFFFFFFFFFFFFFFFFFFFFFFFFFFFFFFFFFFFFFFFFFF	TRBV27*00(155)	TRBD2*00(40)	TRBJ2-1*00(240)	TRBC2*00(384)	427|439|464|0|12||60.0	22|30|48|16|24||40.0	22|42|70|25|45||100.0	TGTGCCAGCAGTATTAAGCGGGAGACCTACAATGAGCAGTTCTTC	37	CASSIKRETYNEQFF		:::::::::0:-5:12:16:-6:-2:24:25:-2:45:::	AL_L_BM0
214	1	0.00884956	TGTGCCAGCAGCTTGGAACTAGCGGAGATCTACGAGCAGTACTTC	FFFFFFFFFFFFFFFFF:FFFFFFFFFFFFFFFFFFFFFFFFFFF	TRBV5-5*00(250),TRBV5-6*00(234),TRBV5-7*00(218)	TRBD2*00(40)	TRBJ2-7*00(220)	TRBC2*00(270),TRBC1*00(254)	427|443|463|0|16||80.0;427|443|463|0|16||80.0;427|443|463|0|16||80.0	19|27|48|17|25||40.0	23|39|67|29|45||80.0	TGTGCCAGCAGCTTGGAACTAGCGGAGATCTACGAGCAGTACTTC	25	CASSLELAEIYEQYF		:::::::::0:0:16:17:-3:-5:25:29:-3:45:::	AL_L_BM0
215	1	0.00884956	TGTGCCAGCAGCCTGGGACAGGTTGATATTTATGAGCAGTTCTTC	FFFFF:FFFFFFFFFFF:F:FFFFFFFFFFFFFFFFFFFFFFF:F	TRBV7-6*00(235),TRBV7-7*00(219)	TRBD1*00(40)	TRBJ2-1*00(210)	TRBC2*00(210)	430|442|467|0|12||60.0;430|442|467|0|12||60.0	12|20|36|14|22||40.0	28|42|70|31|45||70.0	TGTGCCAGCAGCCTGGGACAGGTTGATATTTATGAGCAGTTCTTC	25	CASSLGQVDIYEQFF		:::::::::0:-5:12:14:0:-4:22:31:-8:45:::	AL_L_BM0
216	1	0.00884956	TGTGCCAGCAGCCAACCGGGACTAGCCTACAATGAGCAGTTCTTC	FFFFFFFFFFFFFFFFFFFFF:FFFFFFFFF::FFFFFFFFF:FF	TRBV3-1*00(533)	TRBD2*00(50)	TRBJ2-1*00(240)	TRBC2*00(165)	427|442|464|0|15||75.0	14|24|48|15|25||50.0	22|42|70|25|45||100.0	TGTGCCAGCAGCCAACCGGGACTAGCCTACAATGAGCAGTTCTTC	25	CASSQPGLAYNEQFF		:::::::::0:-2:15:15:2:-8:25:25:-2:45:::	AL_L_BM0
217	1	0.00884956	TGTGCCAGCAGCGTAAACAGGGGGCCGACAGATACGCAGTATTTT	FFFFFFFFFFFFFFFFFFFFFFFFFFFFFFFFFFFFFFFFFFFFF	TRBV9*00(185)	TRBD1*00(45)	TRBJ2-3*00(230)	TRBC2*00(275),TRBC1*00(243)	427|442|463|0|15||75.0	15|24|36|16|25||45.0	23|41|69|27|45||90.0	TGTGCCAGCAGCGTAAACAGGGGGCCGACAGATACGCAGTATTTT	37	CASSVNRGPTDTQYF		:::::::::0:-1:15:16:-3:0:25:27:-3:45:::	AL_L_BM0
218	1	0.00884956	TGTGCCAGCAGCGGAGACAGGGGTAGAGGCAATGAGCAGTTCTTC	FFFFFFFFFFFFFFFFFFFFFFFFFFFFFFFFFFFFFFFFFFFFF	TRBV7-9*00(270)	TRBD1*00(40)	TRBJ2-1*00(204)	TRBC2*00(175)	430|442|467|0|12||60.0	14|22|36|15|23||40.0	26|42|70|29|45||80.0	TGTGCCAGCAGCGGAGACAGGGGTAGAGGCAATGAGCAGTTCTTC	37	CASSGDRGRGNEQFF		:::::::::0:-5:12:15:-2:-2:23:29:-6:45:::	AL_L_BM0
219	1	0.00884956	TGTGCCAGCAGCGAACCCGGAGGCAGGGCTGGCGAGCAGTACTTC	FFFFFFFFFFFFFFFFFFFFFFFFFFFFFFFFFFFFFFFFFFFFF	TRBV5-4*00(913)	TRBD1*00(25),TRBD2*00(25)	TRBJ2-7*00(205)	TRBC2*00(170)	427|439|463|0|12||60.0	9|14|36|15|20||25.0;13|18|48|15|20||25.0	26|39|67|32|45||65.0	TGTGCCAGCAGCGAACCCGGAGGCAGGGCTGGCGAGCAGTACTTC	37	CASSEPGGRAGEQYF		:::::::::0:-4:12:15:3:-10:20:32:-6:45:::	AL_L_BM0
220	1	0.00884956	TGTGCCAGCAGCACGGCCTGGGTCCAGGGCACTGAAGCTTTCTTT	FFFFFFFFFFFFFFFFFFFFFFFFFFFFFFFFFFFFFFFFFFFFF	TRBV5-5*00(432),TRBV5-6*00(384)	TRBD1*00(25)	TRBJ1-1*00(95)		427|439|463|0|12||60.0;427|439|463|0|12||60.0	16|21|36|24|29||25.0	24|40|68|29|45||80.0	TGTGCCAGCAGCACGGCCTGGGTCCAGGGCACTGAAGCTTTCTTT	37	CASSTAWVQGTEAFF		:::::::::0:-4:12:24:-4:-3:29:29:-4:45:::	AL_L_BM0
221	1	0.00884956	TGTGCCAGCAGCAACACAGGGGCGCCCAACTATGGCTACACCTTC	FFFFFFFFFFFFFFFFFFFFFFFFFFFFFFFF:FFFFFFFFFFFF	TRBV21-1*00(698)	TRBD1*00(45)	TRBJ1-2*00(214)	TRBC1*00(145)	431|445|468|0|14||70.0	19|28|36|18|27||45.0	22|40|68|27|45||90.0	TGTGCCAGCAGCAACACAGGGGCGCCCAACTATGGCTACACCTTC	25	CASSNTGAPNYGYTF		:::::::::0:-3:14:18:-7:4:27:27:-2:45:::	AL_L_BM0
222	1	0.00884956	TGTGCCAGCAGGGGGGACAGGGGGTTCGATCAGCCCCAGCATTTT	FFFFFFFFFFFFFFFFFFFFFFFFFFFFFFFFFFFFFFFFFFFFF	TRBV2*00(335)	TRBD1*00(55)	TRBJ1-5*00(209)	TRBC1*00(105)	430|441|467|0|11||55.0	12|23|36|13|24||55.0	25|42|70|28|45||85.0	TGTGCCAGCAGGGGGGACAGGGGGTTCGATCAGCCCCAGCATTTT	37	CASRGDRGFDQPQHF		:::::::::0:-6:11:13:0:-1:24:28:-5:45:::	AL_L_BM0
223	1	0.00884956	TGTGCCAGCAAAGGGGTTGTCGATCGCACAGATACGCAGTATTTT	FFFFFFFFFF:FFFFFFFFFFFFF:FFFFFFFFFFFFFFFFFFFF	TRBV28*00(290)	TRBD1*00(25)	TRBJ2-3*00(240)	TRBC2*00(145)	427|437|464|0|10||50.0	17|22|36|11|16||25.0	21|41|69|25|45||100.0	TGTGCCAGCAAAGGGGTTGTCGATCGCACAGATACGCAGTATTTT	25	CASKGVVDRTDTQYF		:::::::::0:-7:10:11:-5:-2:16:25:-1:45:::	AL_L_BM0
231	1	0.00884956	TGCGCCAGCAGCCAACTAGCCGCTAGCACAGATACGCAGTATTTT	FFFFFFFFFFFFFFFFFFFFFFFFFFFFFFFFFFFFFFFFFFFFF	TRBV4-1*00(380)	TRBD2*00(25)	TRBJ2-3*00(260)	TRBC2*00(494)	427|442|464|0|15||75.0	20|25|48|15|20||25.0	17|41|69|21|45||120.0	TGCGCCAGCAGCCAACTAGCCGCTAGCACAGATACGCAGTATTTT	37	CASSQLAASTDTQYF		:::::::::0:-2:15:15:-4:-7:20:21:3:45:::	AL_L_BM0
232	1	0.00884956	TGCAGTGCTAGCGGACGGCAATATAGCAATCAGCCCCAGCATTTT	FFFFFFFFFFFFFFFFFFFFFFFFFFFFFFFFFFFFFFFFFFFFF	TRBV20-1*00(250)		TRBJ1-5*00(260)	TRBC1*00(476)	421|432|455|0|11||55.0		18|42|70|21|45||120.0	TGCAGTGCTAGCGGACGGCAATATAGCAATCAGCCCCAGCATTTT	37	CSASGRQYSNQPQHF		:::::::::0:-3:11:::::21:2:45:::	AL_L_BM0
233	1	0.00884956	TGCAGTGCTAGAGGGACCAGCGGGAGGGCCGGTGAGCAGTTCTTC	FFFFFFFFFFFFFFFFFFFFFFFFFFFFFFFFFFFFF:F:FF:FF	TRBV20-1*00(355)	TRBD2*00(69)	TRBJ2-1*00(205)	TRBC2*00(253)	421|434|455|0|13||65.0	17|34|48|13|30|ST21C|69.0	29|42|70|32|45||65.0	TGCAGTGCTAGAGGGACCAGCGGGAGGGCCGGTGAGCAGTTCTTC	25	CSARGTSGRAGEQFF		:::::::::0:-1:13:13:-1:2:30:32:-9:45:::	AL_L_BM0
234	1	0.00884956	TGCAGTGCTAGAGGGAGGACTAGTTACCAAGAGACCCAGTACTTC	FFFFFFFFFFFFFFFFFFFFFFFFFFFFFFFFFFFFFFFFFFFFF	TRBV20-1*00(145)	TRBD2*00(35)	TRBJ2-5*00(245)		421|434|455|0|13||65.0	17|24|48|16|23||35.0	19|40|68|24|45||105.0	TGCAGTGCTAGAGGGAGGACTAGTTACCAAGAGACCCAGTACTTC	37	CSARGRTSYQETQYF		:::::::::0:-1:13:16:-1:-8:23:24:1:45:::	AL_L_BM0
235	1	0.00884956	TGCAGTGCCACCCCGAGGGGACTAAACACAGATACGCAGTATTTT	FFFFFFFFFFFFFFFFFFFFFFFFF:FFFFFFFFFFFFFFFFFFF	TRBV20-1*00(334)	TRBD2*00(35)	TRBJ2-3*00(235)	TRBC2*00(335),TRBC1*00(303)	421|429|455|0|8||40.0	16|23|48|17|24||35.0	22|41|69|26|45||95.0	TGCAGTGCCACCCCGAGGGGACTAAACACAGATACGCAGTATTTT	25	CSATPRGLNTDTQYF		:::::::::0:-6:8:17:0:-9:24:26:-2:45:::	AL_L_BM0
263	1	0.00884956	TGTGCCATCAGTGAGAGGCAGGGGGCCAAAGAGCAGTACTTC	FFFFFFFFFFFFFFFFFFFFFFFFFFFFFFFFFFFF:FFFFF	TRBV10-3*00(729)	TRBD1*00(40)	TRBJ2-7*00(200)	TRBC2*00(400),TRBC1*00(368)	427|442|464|0|15||75.0	16|24|36|18|26||40.0	27|39|67|30|42||60.0	TGTGCCATCAGTGAGAGGCAGGGGGCCAAAGAGCAGTACTTC	25	CAISERQGAKEQYF		:::::::::0:-2:15:18:-4:0:26:30:-7:42:::	AL_L_BM0
267	1	0.00884956	TGTGCCACCAGTAACGCGGGACAGCACTATGGCTACACCTTC	FFFFFFFFFFFFFFFFFFFFFFFFFFFFFFFFFFFFFFFFFF	TRBV24-1*00(445)	TRBD1*00(40)	TRBJ1-2*00(209)		427|439|465|0|12||60.0	11|19|36|16|24||40.0	23|40|68|25|42||85.0	TGTGCCACCAGTAACGCGGGACAGCACTATGGCTACACCTTC	37	CATSNAGQHYGYTF		:::::::::0:-6:12:16:1:-5:24:25:-3:42:::	AL_L_BM0
268	1	0.00884956	TGTGCCACCAGCAAGGGACTAGGAAGGGACGAGCAGTACTTC	FFFFFFFFFFFF:FF:FFFFFFFFFFFFFFFFFFFFFFFFFF	TRBV15*00(194)	TRBD2*00(40)	TRBJ2-7*00(210)	TRBC2*00(255),TRBC1*00(223)	427|440|464|0|13||65.0	16|24|48|14|22||40.0	25|39|67|28|42||70.0	TGTGCCACCAGCAAGGGACTAGGAAGGGACGAGCAGTACTTC	25	CATSKGLGRDEQYF		:::::::::0:-4:13:14:0:-8:22:28:-5:42:::	AL_L_BM0
269	1	0.00884956	TGTGCCACCAAGCGGACAGGGGCTAACTATGGCTACACCTTC	:FFFFFFFFFFFFFFFFFFFFFFFFFFFFFFFFFFFFFFFFF	TRBV19*00(265)	TRBD1*00(40)	TRBJ1-2*00(229)	TRBC1*00(170)	427|434|464|0|7||35.0	13|21|36|13|21||40.0	19|40|68|21|42||105.0	TGTGCCACCAAGCGGACAGGGGCTAACTATGGCTACACCTTC	25	CATKRTGANYGYTF		:::::::::0:-10:7:13:-1:-3:21:21:1:42:::	AL_L_BM0
270	1	0.00884956	TGTGCCAGCTCCCCCGGCGCTAGCGGGTTCACGCAGTATTTT	FFFFFFFFFFFFFFFFFFF:FFFFFFFFFFFFFFFFFFFFFF	TRBV7-8*00(343)	TRBD2*00(43)	TRBJ2-3*00(185)		430|439|467|0|9||45.0	13|28|48|12|27|SG18CSA19G|43.0	29|41|69|30|42||60.0	TGTGCCAGCTCCCCCGGCGCTAGCGGGTTCACGCAGTATTTT	25	CASSPGASGFTQYF		:::::::::0:-8:9:12:3:-4:27:30:-9:42:::	AL_L_BM0
271	1	0.00884956	TGTGCCAGCATAGTACATAGACTTAACAATGAGCAGTTCTTC	FFFFFFFFFFFFFFFFFFFFFFFFFFFFFFFFFFFFFFFFFF	TRBV6-1*00(560)		TRBJ2-1*00(115)	TRBC1*00(343),TRBC2*00(343)	427|437|464|0|10||50.0		25|42|70|25|42||85.0	TGTGCCAGCATAGTACATAGACTTAACAATGAGCAGTTCTTC	37	CASIVHRLNNEQFF		:::::::::0:-7:10:::::25:-5:42:::	AL_L_BM0
272	1	0.00884956	TGTGCCAGCACCCCGACAGGACAGAACACTGAAGCTTTCTTT	FFFFF:FFFFFFFFFFFFFFFFFFFFFFFFFFFFFFFFFFFF	TRBV27*00(180)	TRBD1*00(30)	TRBJ1-1*00(235)	TRBC1*00(270),TRBC2*00(238)	427|437|464|0|10||50.0	14|20|36|14|20||30.0	21|40|68|23|42||95.0	TGTGCCAGCACCCCGACAGGACAGAACACTGAAGCTTTCTTT	25	CASTPTGQNTEAFF		:::::::::0:-7:10:14:-2:-4:20:23:-1:42:::	AL_L_BM0
273	1	0.00884956	TGTGCCAGCAGTTTATCGAGGGGGTCCCGGGGCTACACCTTC	FFFFFFFFFFFFFFFFFFFFFFFFFFFFFFFFFFFFFFFFFF	TRBV27*00(330)	TRBD1*00(35),TRBD2*00(35)	TRBJ1-2*00(200)	TRBC1*00(165)	427|446|464|0|19||95.0	7|14|36|23|30||35.0;11|18|48|23|30||35.0	28|40|68|30|42||60.0	TGTGCCAGCAGTTTATCGAGGGGGTCCCGGGGCTACACCTTC	37	CASSLSRGSRGYTF		:::::::::0:2:19:23:5:-10:30:30:-8:42:::	AL_L_BM0
274	1	0.00884956	TGTGCCAGCAGTTTAACGACACCAGGGGGGACCCAGTACTTC	FFFFFFFFFFFFFFFFFFFFFFFFFFFFFFFFFF:FFFF:FF	TRBV28*00(230)	TRBD1*00(35)	TRBJ2-5*00(205)	TRBC2*00(245)	427|442|464|0|15||75.0	16|23|36|22|29||35.0	27|40|68|29|42||65.0	TGTGCCAGCAGTTTAACGACACCAGGGGGGACCCAGTACTTC	25	CASSLTTPGGTQYF		:::::::::0:-2:15:22:-4:-1:29:29:-7:42:::	AL_L_BM0
275	1	0.00884956	TGTGCCAGCAGTCATGTAGGGCTAGGCAACATTCAGTACTTC	FFFFFFFFFFFFFFFFFFFFFFFFFFFFFFFFFFFFFFFFFF	TRBV12-3*00(504),TRBV12-4*00(504)	TRBD2*00(25)	TRBJ2-4*00(155)	TRBC1*00(231),TRBC2*00(231)	430|442|467|0|12||60.0;430|442|467|0|12||60.0	7|12|48|20|25||25.0	27|42|70|27|42||75.0	TGTGCCAGCAGTCATGTAGGGCTAGGCAACATTCAGTACTTC	37	CASSHVGLGNIQYF		:::::::::0:-5:12:20:9:-20:25:27:-7:42:::	AL_L_BM0
276	1	0.00884956	TGTGCCAGCAGTGATCTTCGACAGTTGAATACGCAGTATTTT	FFFFFFFFFFFFFFFFFFFFF:FFFFFFFFFFFFFFFF:FFF	TRBV2*00(410)	TRBD1*00(25)	TRBJ2-3*00(210)	TRBC2*00(60)	430|444|467|0|14||70.0	14|19|36|19|24||25.0	27|41|69|28|42||70.0	TGTGCCAGCAGTGATCTTCGACAGTTGAATACGCAGTATTTT	25	CASSDLRQLNTQYF		:::::::::0:-3:14:19:-2:-5:24:28:-7:42:::	AL_L_BM0
277	1	0.00884956	TGTGCCAGCAGCTCGGGACAATGGGCCGGGGAGCTGTTTTTT	FFFFFFFFFFFFFFFFF:FFFFFFFFFFFFFFFFFFFFFFFF	TRBV7-2*00(509)	TRBD1*00(35),TRBD2*00(30)	TRBJ2-2*00(165)	TRBC2*00(109)	430|443|467|0|13||65.0	11|18|36|13|20||35.0;15|21|48|13|19||30.0	26|43|71|25|42||85.0	TGTGCCAGCAGCTCGGGACAATGGGCCGGGGAGCTGTTTTTT	25	CASSSGQWAGELFF		:::::::::0:-4:13:13:1:-6:20:25:-6:42:::	AL_L_BM0
278	1	0.00884956	TGTGCCAGCAGCCGGGACAGGAATAATTCACCCCTCCACTTT	FFFFFFFFFFFFFFFFFFFFFFFF:FFFF:FFFFFFFF????	TRBV7-2*00(588)	TRBD1*00(45)	TRBJ1-6*00(80)	TRBC1*00(273)	430|442|467|0|12||60.0	11|20|36|12|21||45.0	25|45|73|22|42||100.0	TGTGCCAGCAGCCGGGACAGGAATAATTCACCCCTCCACTTT	25	CASSRDRNNSPLHF		:::::::::0:-5:12:12:1:-4:21:22:-5:42:::	AL_L_BM0
279	1	0.00884956	TGTGCCAGCAGCGTGACAGGGCGGATCTACGAGCAGTACTTC	FFFFFFFFFFFFFFFFFFFFFFFFFFFFFFF:FFFFFFFFFF	TRBV7-8*00(445)	TRBD1*00(35)	TRBJ2-7*00(220)	TRBC2*00(58)	430|442|467|0|12||60.0	14|21|36|14|21||35.0	23|39|67|26|42||80.0	TGTGCCAGCAGCGTGACAGGGCGGATCTACGAGCAGTACTTC	25	CASSVTGRIYEQYF		:::::::::0:-5:12:14:-2:-3:21:26:-3:42:::	AL_L_BM0
280	1	0.00884956	TGTGCCAGCAGCGTAGGCCAATCCAACTATGGCTACACCTTC	FFFFFFFFFFFFFFFFFFFFF:FFFFFFFFFFFFFFFFFFFF	TRBV9*00(610)		TRBJ1-2*00(100)	TRBC1*00(43)	427|443|463|0|16||80.0		22|40|68|24|42||90.0	TGTGCCAGCAGCGTAGGCCAATCCAACTATGGCTACACCTTC	25	CASSVGQSNYGYTF		:::::::::0:0:16:::::24:-2:42:::	AL_L_BM0
281	1	0.00884956	TGTGCCAGCAGCGAGAGCTCCTATAATTCACCCCTCCACTTT	FFFFFFFFFFFFFFFFFFFFFF:FFFFFFFFFFFFFFFFFFF	TRBV9*00(355)		TRBJ1-6*00(280)	TRBC1*00(110)	427|440|463|0|13||65.0		17|45|73|14|42||140.0	TGTGCCAGCAGCGAGAGCTCCTATAATTCACCCCTCCACTTT	25	CASSESSYNSPLHF		:::::::::0:-3:13:::::14:3:42:::	AL_L_BM0
282	1	0.00884956	TGTGCCAGCAGCAAATCCGACTCGCGGGATACGCAGTATTTT	FFFFFFFFFFFFFFFFFFFFFFFFFFFFFFFFFFFFFFFFFF	TRBV5-4*00(657)	TRBD2*00(29)	TRBJ2-3*00(215)		427|439|463|0|12||60.0	18|27|48|18|27|SA22C|29.0	26|41|69|27|42||75.0	TGTGCCAGCAGCAAATCCGACTCGCGGGATACGCAGTATTTT	37	CASSKSDSRDTQYF		:::::::::0:-4:12:18:-2:-5:27:27:-6:42:::	AL_L_BM0
283	1	0.00884956	TGTGCCAGCAAGGAGCAGGGGGCGTGGGAGACCCAGTACTTC	FFFFFFFFFFFFFFFFFFFFFFFFFFFFFFFFFFFFFFFFFF	TRBV2*00(160)	TRBD1*00(45)	TRBJ2-5*00(215)	TRBC2*00(274),TRBC1*00(242)	430|440|467|0|10||50.0	16|25|36|15|24||45.0	25|40|68|27|42||75.0	TGTGCCAGCAAGGAGCAGGGGGCGTGGGAGACCCAGTACTTC	37	CASKEQGAWETQYF		:::::::::0:-7:10:15:-4:1:24:27:-5:42:::	AL_L_BM0
296	1	0.00884956	TGCGCCAGCAGCCAGGCGGACAGGGATGATGGCTACACCTTC	FFFFFFFFFFFFFFFFFFFFF:FFF:FFFFFFFFFFFFFFFF	TRBV4-1*00(490)	TRBD1*00(40)	TRBJ1-2*00(174)		427|441|464|0|14||70.0	13|21|36|17|25||40.0	26|40|68|28|42||70.0	TGCGCCAGCAGCCAGGCGGACAGGGATGATGGCTACACCTTC	25	CASSQADRDDGYTF		:::::::::0:-3:14:17:-1:-3:25:28:-6:42:::	AL_L_BM0
352	1	0.00884956	TGTGCCAGCAGTTTTTCTGGGGCCAACGTCCTGACTTTC	FFFFFFFFFFFFFFFFFFFFFFFFFFFFFFFFFFFFFFF	TRBV12-3*00(525),TRBV12-4*00(525)		TRBJ2-6*00(220)		430|444|467|0|14||70.0;430|444|467|0|14||70.0		21|45|73|15|39||120.0	TGTGCCAGCAGTTTTTCTGGGGCCAACGTCCTGACTTTC	37	CASSFSGANVLTF		:::::::::0:-3:14:::::15:-1:39:::	AL_L_BM0
353	1	0.00884956	TGTGCCAGCAGCTCGACAGGGTCCTATGGCTACACCTTC	FFFFFFFFFFFFFFFFFFFFFFFFFFFFFFFFFFFFFFF	TRBV7-9*00(535)	TRBD1*00(35)	TRBJ1-2*00(165)		430|443|467|0|13||65.0	14|21|36|14|21||35.0	24|40|68|23|39||80.0	TGTGCCAGCAGCTCGACAGGGTCCTATGGCTACACCTTC	37	CASSSTGSYGYTF		:::::::::0:-4:13:14:-2:-3:21:23:-4:39:::	AL_L_BM0
354	1	0.00884956	TGTGCCAGCAGCCTTGGGACTAGTTCTGAGCAGTTCTTC	FFFFFFFFFFFFFFFFFFFFFFFFFFFFFFFFFFFFFFF	TRBV7-3*00(165),TRBV11-3*00(149)	TRBD2*00(40)	TRBJ2-1*00(205)	TRBC1*00(485)	430|442|467|0|12||60.0;430|442|467|0|12||60.0	16|24|48|15|23||40.0	29|42|70|26|39||65.0	TGTGCCAGCAGCCTTGGGACTAGTTCTGAGCAGTTCTTC	37	CASSLGTSSEQFF		:::::::::0:-5:12:15:0:-8:23:26:-9:39:::	AL_L_BM0
355	1	0.00884956	TGTGCCAGCAGCCCCGTGTACCAAGAGACCCAGTACTTC	FFFFFFFFFFFFFFFFFF:FFFF:FFFFFFFFFFFFFFF	TRBV9*00(475)		TRBJ2-5*00(250)		427|439|463|0|12||60.0		18|40|68|17|39||110.0	TGTGCCAGCAGCCCCGTGTACCAAGAGACCCAGTACTTC	25	CASSPVYQETQYF		:::::::::0:-4:12:::::17:2:39:::	AL_L_BM0
369	1	0.00884956	TGCGCCACCTCGGACAGGAGGAATTCACCCCTCCACTTT	FFFFFFFFFFFFFFFFFFFFFFFFFFFFFFFFFFFFFFF	TRBV10-1*00(285)	TRBD1*00(35)	TRBJ1-6*00(214)	TRBC1*00(395),TRBC2*00(363)	427|434|464|0|7||35.0	13|20|36|11|18||35.0	27|45|73|21|39||90.0	TGCGCCACCTCGGACAGGAGGAATTCACCCCTCCACTTT	37	CATSDRRNSPLHF		:::::::::0:-10:7:11:-1:-4:18:21:-7:39:::	AL_L_BM0
370	1	0.00884956	TGCGCCAGCTTAGGGACAGTCTCCTACGAGCAGTACTTC	FFFFFFFFFFFFFFFFFFFFFFFFFFFFFFFFFFFFFFF	TRBV5-1*00(150)	TRBD1*00(35)	TRBJ2-7*00(235)	TRBC2*00(580),TRBC1*00(532)	427|436|463|0|9||45.0	12|19|36|12|19||35.0	20|39|67|20|39||95.0	TGCGCCAGCTTAGGGACAGTCTCCTACGAGCAGTACTTC	37	CASLGTVSYEQYF		:::::::::0:-7:9:12:0:-5:19:20:0:39:::	AL_L_BM0
371	1	0.00884956	TGCAGCGCCTCCGGACAGGGCGCCTATGGCTACACCTTC	FFFFFFFFFFFFFFFF:FFFFFFFFFFFFFFFFFFF??:	TRBV29-1*00(605)	TRBD1*00(40)	TRBJ1-2*00(188)		421|428|455|0|7||35.0	13|21|36|12|20||40.0	24|40|68|23|39||80.0	TGCAGCGCCTCCGGACAGGGCGCCTATGGCTACACCTTC	25	CSASGQGAYGYTF		:::::::::0:-7:7:12:-1:-3:20:23:-4:39:::	AL_L_BM0
421	1	0.00884956	TGTGCCAGCACGCGGAGCACCGGGGAGCTGTTTTTT	FFFFFFFFFFFFFFFFFFFFFFFFF:FFFFFFFF:F	TRBV28*00(445)		TRBJ2-2*00(235)		427|437|464|0|10||50.0		24|43|71|17|36||95.0	TGTGCCAGCACGCGGAGCACCGGGGAGCTGTTTTTT	25	CASTRSTGELFF		:::::::::0:-7:10:::::17:-4:36:::	AL_L_BM0
422	1	0.00884956	TGTGCCAGCAGTTACTCGTCCAAAGGCTACACCTTC	FFFFFFFFFFFFFFFFFFFFFFFFFFFFFFFFFFFF	TRBV6-6*00(450),TRBV6-5*00(402)		TRBJ1-2*00(200)	TRBC1*00(209)	427|445|464|0|18||90.0;427|445|464|0|18||90.0		28|40|68|24|36||60.0	TGTGCCAGCAGTTACTCGTCCAAAGGCTACACCTTC	37	CASSYSSKGYTF		:::::::::0:1:18:::::24:-8:36:::	AL_L_BM0
423	1	0.00884956	TGTGCCAGCAGTTACTCAGGGACCGAAGCTTTCTTT	FFFFFFFFFFFFFFFFFFFFFFFFFFFFFFFFFFFF	TRBV6-5*00(455),TRBV6-6*00(407)	TRBD1*00(25),TRBD2*00(25)	TRBJ1-1*00(200)	TRBC1*00(60)	427|444|464|0|17||85.0;427|444|464|0|17||85.0	12|17|36|18|23||25.0;16|21|48|18|23||25.0	28|40|68|24|36||60.0	TGTGCCAGCAGTTACTCAGGGACCGAAGCTTTCTTT	37	CASSYSGTEAFF		:::::::::0:0:17:18:0:-7:23:24:-8:36:::	AL_L_BM0
424	1	0.00884956	TGTGCCAGCAGTCTCGGGGCTGCTACGCAGTATTTT	FFFFF:FFFFFFFFFFFFFFFFFFFFFFFFFFFFFF	TRBV28*00(400)	TRBD1*00(25)	TRBJ2-3*00(205)	TRBC2*00(696),TRBC1*00(606)	427|439|464|0|12||60.0	19|24|36|15|20||25.0	28|41|69|23|36||65.0	TGTGCCAGCAGTCTCGGGGCTGCTACGCAGTATTTT	25	CASSLGAATQYF		:::::::::0:-5:12:15:-7:0:20:23:-8:36:::	AL_L_BM0
425	1	0.00884956	TGTGCCAGCAGCCGGCCTGGCTACGAGCAGTACTTC	FFFFFFFFFFFFFFFFFFF:F:FFFFFFFFFFFFFF	TRBV7-2*00(125),TRBV7-8*00(125)		TRBJ2-7*00(220)		430|442|467|0|12||60.0;430|442|467|0|12||60.0		23|39|67|20|36||80.0	TGTGCCAGCAGCCGGCCTGGCTACGAGCAGTACTTC	25	CASSRPGYEQYF		:::::::::0:-5:12:::::20:-3:36:::	AL_L_BM0
426	1	0.00884956	TGTGCCAGCAGCCAAATCTTTGGGAGCTACACCTTC	FFFFFFFFFFFFFFFFFFFFFFFFFFFFFFFFFFFF	TRBV14*00(339)		TRBJ1-2*00(179)	TRBC1*00(302)	430|451|467|0|20|DG445|79.0		29|40|68|25|36||55.0	TGTGCCAGCAGCCAAATCTTTGGGAGCTACACCTTC	37	CASSQIFGSYTF		:::::::::0:4:20:::::25:-9:36:::	AL_L_BM0
427	1	0.00884956	TGTGCCAGCAGGACGGGACCTGAGACCCAGTACTTC	FFFFFFFFFFFFFFFFFFFFFFFFFFFFFFFFFFFF	TRBV6-5*00(285),TRBV6-1*00(253)	TRBD1*00(30),TRBD2*00(30)	TRBJ2-5*00(215)	TRBC2*00(200)	427|438|464|0|11||55.0;427|438|464|0|11||55.0	11|17|36|13|19||30.0;15|21|48|13|19||30.0	25|40|68|21|36||75.0	TGTGCCAGCAGGACGGGACCTGAGACCCAGTACTTC	37	CASRTGPETQYF		:::::::::0:-6:11:13:1:-7:19:21:-5:36:::	AL_L_BM0
484	1	0.00884956	TGCAGTGCGGGGGAGGAGAATGAGCAGTTCTTC	FFFFFFFFFFFFFFFFFFF:FFFFFFFFFFFFF	TRBV20-1*00(480)	TRBD2*00(30)	TRBJ2-1*00(215)		421|429|455|0|8||40.0	25|31|48|10|16||30.0	27|42|70|18|33||75.0	TGCAGTGCGGGGGAGGAGAATGAGCAGTTCTTC	25	CSAGEENEQFF		:::::::::0:-6:8:10:-9:-1:16:18:-7:33:::	AL_L_BM0
31	4	0.0606061	TGTGCCAGCAGCTACCGGACTAGCGGGAGGGGTCGCACAGATACGCAGTATTTT	FFFFFFFFFFNNNNNNNNNNNFNNNNNNNNNNNNNNNNNNNNNNNNNNNNNNFF	TRBV11-1*00(479.5)	TRBD2*00(75)	TRBJ2-3*00(141.3)	TRBC2*00(97.5),TRBC1*00(89.5)	430|443|467|0|13||65.0	17|32|48|16|31||75.0	21|41|69|34|54||100.0	TGTGCCAGCAGCTACCGGACTAGCGGGAGGGGTCGCACAGATACGCAGTATTTT	37	CASSYRTSGRGRTDTQYF		:::::::::0:-4:13:16:-1:0:31:34:-1:54:::	AL_L_BM3
33	4	0.0606061	TGCGCCAGCAGCACGGGGACCAGCCGCGATGATACGCAGTATTTT	FFFFFFFFFFFFFFFFFFFFFFFFFFFFFFFFFFFFFFFFFFFFF	TRBV5-1*00(368.3)	TRBD2*00(29),TRBD1*00(25)	TRBJ2-3*00(173)		427|439|463|0|12||60.0	16|25|48|15|24|ST21C|29.0;12|17|36|15|20||25.0	26|41|69|30|45||75.0	TGCGCCAGCAGCACGGGGACCAGCCGCGATGATACGCAGTATTTT	37	CASSTGTSRDDTQYF		:::::::::0:-4:12:15:0:-7:24:30:-6:45:::	AL_L_BM3
38	4	0.0606061	TGCAGCGTCGACGGTCGCTCCTACAATGAGCAGTTCTTC	FFFFFNNNNNNNNNNNNNNNNNNNNNNNNNFFFFFFFFF	TRBV29-1*00(383.5)		TRBJ2-1*00(183.8)	TRBC2*00(85.3)	421|429|455|0|8||40.0		19|42|70|16|39||115.0	TGCAGCGTCGACGGTCGCTCCTACAATGAGCAGTTCTTC	37	CSVDGRSYNEQFF		:::::::::0:-6:8:::::16:1:39:::	AL_L_BM3
41	3	0.0454545	TGTGCCAGCAGCCCCCGGGGGGGCGTCCATAATTCACCCCTCCACTTT	FFFFFFFFFFFFFFFFFFFFFFFFFFFFFFFFFFFFFFFFFFFFFFFF	TRBV7-6*00(228.3)	TRBD1*00(35),TRBD2*00(30)	TRBJ1-6*00(236.7)	TRBC1*00(205),TRBC2*00(183.7)	430|442|467|0|12||60.0	18|25|36|18|25||35.0;13|19|48|13|19||30.0	25|45|73|28|48||100.0	TGTGCCAGCAGCCCCCGGGGGGGCGTCCATAATTCACCCCTCCACTTT	37	CASSPRGGVHNSPLHF		:::::::::0:-5:12:18:-6:1:25:28:-5:48:::	AL_L_BM3
43	3	0.0454545	TGTGCCAGCAGCTTAATACAGGGAGGAGGCAATGAGCAGTTCTTC	FFFFFFFFFFFFFFFFFFFFFFFFFFFFFFFFFFFFFFFFFFFFF	TRBV7-3*00(230)	TRBD1*00(30),TRBD2*00(30)	TRBJ2-1*00(220)	TRBC2*00(200.3)	430|446|467|0|16||80.0	15|21|36|17|23||30.0;25|31|48|20|26||30.0	26|42|70|29|45||80.0	TGTGCCAGCAGCTTAATACAGGGAGGAGGCAATGAGCAGTTCTTC	37	CASSLIQGGGNEQFF		:::::::::0:-1:16:17:-3:-3:23:29:-6:45:::	AL_L_BM3
74	2	0.030303	TGTGCCAGCAGCCTCACGGGTGCCGCCAAAAACATTCAGTACTTC	NNNNNNNNNNNNNNNNNNNNNNFFFFFFFFFFFF:FFFFF:FF:F	TRBV28*00(347.5)		TRBJ2-4*00(112)	TRBC2*00(187.5),TRBC1*00(171.5)	427|438|464|0|11||55.0		21|42|70|24|45||105.0	TGTGCCAGCAGCCTCACGGGTGCCGCCAAAAACATTCAGTACTTC	25	CASSLTGAAKNIQYF		:::::::::0:-6:11:::::24:-1:45:::	AL_L_BM3
77	2	0.030303	TGCAGTGCCACCCCGAGGGGACTAAACACAGATACGCAGTATTTT	FFFFFFFFFFFFFFFFFFFFFFFFFFFFFFFFFFFFFFFFFFFFF	TRBV20-1*00(522.5)	TRBD2*00(35)	TRBJ2-3*00(137.5)	TRBC1*00(87),TRBC2*00(87)	421|429|455|0|8||40.0	16|23|48|17|24||35.0	22|41|69|26|45||95.0	TGCAGTGCCACCCCGAGGGGACTAAACACAGATACGCAGTATTTT	37	CSATPRGLNTDTQYF		:::::::::0:-6:8:17:0:-9:24:26:-2:45:::	AL_L_BM3
82	2	0.030303	TGTGCCAGCAGTTTAGAGGAGGGAAACTATGGCTACACCTTC	FFFFFFFFFFFFFFFFFFFFFFFFFFFFFFFFFFFFFFFFFF	TRBV12-3*00(432),TRBV12-4*00(432)	TRBD2*00(30)	TRBJ1-2*00(227.5)	TRBC1*00(42.5)	430|446|467|0|16||80.0;430|446|467|0|16||80.0	26|32|48|17|23||30.0	22|40|68|24|42||90.0	TGTGCCAGCAGTTTAGAGGAGGGAAACTATGGCTACACCTTC	37	CASSLEEGNYGYTF		:::::::::0:-1:16:17:-10:0:23:24:-2:42:::	AL_L_BM3
96	2	0.030303	TGTGCCGGCGGGGGGACCACCTACGAGCAGTACTTC	FFFFFFFFFFFFFFFFFFFFFFFFFFFFFFFFFFFF	TRBV10-3*00(342.5)	TRBD1*00(25),TRBD2*00(25)	TRBJ2-7*00(225)	TRBC2*00(117.5)	427|433|464|0|6||30.0	12|17|36|12|17||25.0;16|21|48|12|17||25.0	22|39|67|19|36||85.0	TGTGCCGGCGGGGGGACCACCTACGAGCAGTACTTC	37	CAGGGTTYEQYF		:::::::::0:-11:6:12:0:-7:17:19:-2:36:::	AL_L_BM3
113	1	0.0151515	TGTGCCAGCAGTTACCCGAGTCGTAGCGGGAGCCTCTCTAGCACAGATACGCAGTATTTT	FFFFFFFFFFFFFFFFFFFFFFFFFFFFFFFFFFFF:FFFFFFFFFFFFFFFFFFFFFFF	TRBV6-2*00(179),TRBV6-3*00(179),TRBV6-5*00(163),TRBV6-6*00(163)	TRBD2*00(45)	TRBJ2-3*00(239)		427|448|464|0|21|ST442C|89.0;427|448|464|0|21|ST442C|89.0;427|448|464|0|21|ST442C|89.0;427|448|464|0|21|ST442C|89.0	21|30|48|23|32||45.0	18|41|69|37|60||115.0	TGTGCCAGCAGTTACCCGAGTCGTAGCGGGAGCCTCTCTAGCACAGATACGCAGTATTTT	25	CASSYPSRSGSLSSTDTQYF		:::::::::0:4:21:23:-5:-2:32:37:2:60:::	AL_L_BM3
118	1	0.0151515	TGTGCCAGCAGCTTAGGAGGATTGGGGAGCTCTGGGGCCAACGTCCTGACTTTC	FFFFFFFFFFFFFFFFFFFFFFFFFFFFFFFFFFFFFFFFFFFFFFFFFFFFFF	TRBV7-9*00(510)		TRBJ2-6*00(264)	TRBC2*00(340),TRBC1*00(308)	430|446|467|0|16||80.0		17|45|73|26|54||140.0	TGTGCCAGCAGCTTAGGAGGATTGGGGAGCTCTGGGGCCAACGTCCTGACTTTC	37	CASSLGGLGSSGANVLTF		:::::::::0:-1:16:::::26:3:54:::	AL_L_BM3
119	1	0.0151515	TGTGCCAGCAGCTTAACTGGGCGTACAGGGGGGAACACCGGGGAGCTGTTTTTT	FFFFFFFFFFFFFFFFFFFFFFFFFFFFFFFFFFFFFFFFFFFFFFFFFFFFFF	TRBV7-3*00(140),TRBV11-2*00(130),TRBV11-3*00(130),TRBV7-2*00(130),TRBV7-8*00(130)	TRBD1*00(40)	TRBJ2-2*00(250)	TRBC2*00(285),TRBC1*00(253)	430|447|467|0|17||85.0;430|445|467|0|15||75.0;430|445|467|0|15||75.0;430|445|467|0|15||75.0;430|445|467|0|15||75.0	15|23|36|24|32||40.0	21|43|71|32|54||110.0	TGTGCCAGCAGCTTAACTGGGCGTACAGGGGGGAACACCGGGGAGCTGTTTTTT	37	CASSLTGRTGGNTGELFF		:::::::::0:0:17:24:-3:-1:32:32:-1:54:::	AL_L_BM3
120	1	0.0151515	TGTGCCAGCAGCTACCGGACTAGCGGGAGGGGTCGCACGGATACGCAGTATTTT	FFFFFFFFFFFFFFFFFFFFFFFFFFFFFFFFFFFF:FFFFFFFFFFFFFFFFF	TRBV11-1*00(340),TRBV11-3*00(324)	TRBD2*00(75)	TRBJ2-3*00(224)		430|443|467|0|13||65.0;430|443|467|0|13||65.0	17|32|48|16|31||75.0	21|41|69|34|54|SA25G|84.0	TGTGCCAGCAGCTACCGGACTAGCGGGAGGGGTCGCACGGATACGCAGTATTTT	25	CASSYRTSGRGRTDTQYF		:::::::::0:-4:13:16:-1:0:31:34:-1:54:::	AL_L_BM3
122	1	0.0151515	TGCAGTGCTAGAAGCGAAAGCGGGGTGGGGGGAAACAATCAGCCCCAGCATTTT	FFFFFFFFFFFFFFFFFFFFFFFFFFFFFFFFFFFFFFFFFFFFFFFFFFF???	TRBV20-1*00(555)	TRBD2*00(30)	TRBJ1-5*00(80)	TRBC1*00(51)	421|433|455|0|12||60.0	22|28|48|18|24||30.0	23|42|70|35|54||95.0	TGCAGTGCTAGAAGCGAAAGCGGGGTGGGGGGAAACAATCAGCCCCAGCATTTT	30	CSARSESGVGGNNQPQHF		:::::::::0:-2:12:18:-6:-4:24:35:-3:54:::	AL_L_BM3
134	1	0.0151515	TGTGCCAGCAGTTACTCTAGCGGGAGGTTTTACAATGAGCAGTTCTTC	FFFFFFFFFFFFFFFFFF:FFFFFFFFFFFFFFFFFFFFFFFFFFFFF	TRBV6-6*00(255),TRBV6-5*00(239),TRBV6-2*00(223),TRBV6-3*00(223)	TRBD2*00(50)	TRBJ2-1*00(230)	TRBC2*00(200)	427|444|464|0|17||85.0;427|444|464|0|17||85.0;427|444|464|0|17||85.0;427|444|464|0|17||85.0	21|31|48|17|27||50.0	24|42|70|30|48||90.0	TGTGCCAGCAGTTACTCTAGCGGGAGGTTTTACAATGAGCAGTTCTTC	25	CASSYSSGRFYNEQFF		:::::::::0:0:17:17:-5:-1:27:30:-4:48:::	AL_L_BM3
135	1	0.0151515	TGTGCCAGCAGTCAGTGGGAGCCGGTCGACTACAATGAGCAGTTCTTC	FFFFFFFFFFFFFFFFFFFFFFFFF:FFFFFFFFFFFFFFFFFFFFFF	TRBV7-8*00(250),TRBV7-2*00(234)	TRBD2*00(25)	TRBJ2-1*00(235)	TRBC2*00(490)	430|441|467|0|11||55.0;430|441|467|0|11||55.0	25|30|48|16|21||25.0	23|42|70|29|48||95.0	TGTGCCAGCAGTCAGTGGGAGCCGGTCGACTACAATGAGCAGTTCTTC	25	CASSQWEPVDYNEQFF		:::::::::0:-6:11:16:-9:-2:21:29:-3:48:::	AL_L_BM3
136	1	0.0151515	TGTGCCAGCAGTGCCACTCGGCGGGGGGCCAAAGATACGCAGTATTTT	FFFFFFFFFFFFFFFFFFFFFF:FFFFFFFFFFFFFFFFFFFFFFFFF	TRBV2*00(345)	TRBD1*00(30),TRBD2*00(29)	TRBJ2-3*00(220)	TRBC2*00(555),TRBC1*00(523)	430|443|467|0|13||65.0	18|24|36|23|29||30.0;23|34|48|20|30|DA28|29.0	25|41|69|32|48||80.0	TGTGCCAGCAGTGCCACTCGGCGGGGGGCCAAAGATACGCAGTATTTT	25	CASSATRRGAKDTQYF		:::::::::0:-4:13:23:-6:0:29:32:-5:48:::	AL_L_BM3
137	1	0.0151515	TGTGCCAGCAGTGAGAGGCGGGGGGGCTTTACAGATACGCAGTATTTT	FFFFFFFFFFFFFFFFFFFFFFFFFFFFFFFFFFFF:FFFFFFFFFFF	TRBV6-1*00(160),TRBV6-4*00(160),TRBV6-5*00(150),TRBV6-6*00(150),TRBV10-3*00(149)	TRBD2*00(34),TRBD1*00(30)	TRBJ2-3*00(230)	TRBC2*00(280),TRBC1*00(248)	427|441|464|0|14||70.0;427|441|464|0|14||70.0;427|439|464|0|12||60.0;427|439|464|0|12||60.0;427|442|464|0|15|ST434G|59.0	23|33|48|17|27|SA28G|34.0;18|24|36|21|27||30.0	23|41|69|30|48||90.0	TGTGCCAGCAGTGAGAGGCGGGGGGGCTTTACAGATACGCAGTATTTT	25	CASSERRGGFTDTQYF		:::::::::0:-3:14:17:-7:1:27:30:-3:48:::	AL_L_BM3
153	1	0.0151515	TGTGCCAGCACCTTGGGGACTCCTTACTACAATGAGCAGTTCTTC	FFFFFFFFFFFFFFFFFFFFFFFFFFFFFFFFFFFFFFF:FFFFF	TRBV7-9*00(349)	TRBD2*00(30)	TRBJ2-1*00(235)	TRBC2*00(90)	430|444|467|0|14|SG440C|54.0	16|22|48|15|21||30.0	23|42|70|26|45||95.0	TGTGCCAGCACCTTGGGGACTCCTTACTACAATGAGCAGTTCTTC	25	CASTLGTPYYNEQFF		:::::::::0:-3:14:15:0:-10:21:26:-3:45:::	AL_L_BM3
154	1	0.0151515	TGTGCCAGCACCCTAAGGGGGACAGGGCCCTACGAGCAGTACTTC	FFFFFFFFFFFFFFFFFFFFFFFFFFFFFFFFFFFFFFFFFFFFF	TRBV27*00(430)	TRBD1*00(45)	TRBJ2-7*00(225)		427|437|464|0|10||50.0	12|21|36|18|27||45.0	22|39|67|28|45||85.0	TGTGCCAGCACCCTAAGGGGGACAGGGCCCTACGAGCAGTACTTC	37	CASTLRGTGPYEQYF		:::::::::0:-7:10:18:0:-3:27:28:-2:45:::	AL_L_BM3
155	1	0.0151515	TGTGCCAGCAGCTTAGGAGTGGGGGCAGATCAGCCCCAGCATTTT	FFFFFFFFFFFFFFFFFFFFFFFFFFFFFFFFFFFFFFFFF:FFF	TRBV7-6*00(460),TRBV7-7*00(428)	TRBD1*00(30)	TRBJ1-5*00(225)		430|446|467|0|16||80.0;430|446|467|0|16||80.0	18|24|36|20|26||30.0	25|42|70|28|45||85.0	TGTGCCAGCAGCTTAGGAGTGGGGGCAGATCAGCCCCAGCATTTT	25	CASSLGVGADQPQHF		:::::::::0:-1:16:20:-6:0:26:28:-5:45:::	AL_L_BM3
156	1	0.0151515	TGTGCCAGCAGCTTAGAAGGGGACTGGGACGATGAGCAGTTCTTC	FFFFFFFFFFFF:FFFFFFFF::FFFFFFFF:FFFFFFFFFFFFF	TRBV7-9*00(200)	TRBD2*00(30),TRBD1*00(29)	TRBJ2-1*00(210)		430|446|467|0|16||80.0	16|22|48|19|25||30.0;12|21|36|19|28|SA17T|29.0	28|42|70|31|45||70.0	TGTGCCAGCAGCTTAGAAGGGGACTGGGACGATGAGCAGTTCTTC	25	CASSLEGDWDDEQFF		:::::::::0:-1:16:19:0:-10:25:31:-8:45:::	AL_L_BM3
157	1	0.0151515	TGTGCCAGCAGCTCCCAAACAGGCGGTTACTACGAGCAGTACTTC	FFFFFFFFFFFFFFFFFFFFFFFFFFFFFFF:FFFFFFFFFFFFF	TRBV11-2*00(145),TRBV11-3*00(145),TRBV7-2*00(145),TRBV5-8*00(129),TRBV7-9*00(129)	TRBD1*00(25)	TRBJ2-7*00(220)	TRBC2*00(305),TRBC1*00(273)	430|443|467|0|13||65.0;430|443|467|0|13||65.0;430|443|467|0|13||65.0;427|440|463|0|13||65.0;430|443|467|0|13||65.0	15|20|36|18|23||25.0	23|39|67|29|45||80.0	TGTGCCAGCAGCTCCCAAACAGGCGGTTACTACGAGCAGTACTTC	25	CASSSQTGGYYEQYF		:::::::::0:-4:13:18:-3:-4:23:29:-3:45:::	AL_L_BM3
158	1	0.0151515	TGTGCCAGCAGCTATAGCGGGAGGGCCTACAATGAGCAGTTCTTC	FFFFFFFFFFFFFFFFFFFFFFFFFFFFFFFFFFFFFFFFFFFFF	TRBV11-2*00(315),TRBV11-3*00(283)	TRBD2*00(55)	TRBJ2-1*00(240)	TRBC2*00(71)	430|443|467|0|13||65.0;430|443|467|0|13||65.0	21|32|48|14|25||55.0	22|42|70|25|45||100.0	TGTGCCAGCAGCTATAGCGGGAGGGCCTACAATGAGCAGTTCTTC	37	CASSYSGRAYNEQFF		:::::::::0:-4:13:14:-5:0:25:25:-2:45:::	AL_L_BM3
159	1	0.0151515	TGTGCCAGCAGCGAACCCGGAGGCAGGGCTGGCGAGCAGTACTTC	:FFFFFFFFFFFFF:FFFFFFFFFFFFFFFFFFFFFFFFFFFFFF	TRBV5-4*00(340),TRBV5-8*00(324)	TRBD1*00(25),TRBD2*00(25)	TRBJ2-7*00(205)	TRBC2*00(105)	427|439|463|0|12||60.0;427|439|463|0|12||60.0	9|14|36|15|20||25.0;13|18|48|15|20||25.0	26|39|67|32|45||65.0	TGTGCCAGCAGCGAACCCGGAGGCAGGGCTGGCGAGCAGTACTTC	25	CASSEPGGRAGEQYF		:::::::::0:-4:12:15:3:-10:20:32:-6:45:::	AL_L_BM3
162	1	0.0151515	TGCAGTGCTAGAGATGGGGCTGGGGGCGACTATGGCTACACCTTC	FFFFFFFFFFFFFF:FFFFFFFFFFFFFFFFFFFFFFFFFFFFFF	TRBV20-1*00(580)	TRBD1*00(35)	TRBJ1-2*00(105)	TRBC1*00(72)	421|436|455|0|15||75.0	18|25|36|21|28||35.0	23|40|68|28|45||85.0	TGCAGTGCTAGAGATGGGGCTGGGGGCGACTATGGCTACACCTTC	25	CSARDGAGGDYGYTF		:::::::::0:1:15:21:-6:1:28:28:-3:45:::	AL_L_BM3
195	1	0.0151515	TGTGCCAGCAGCCCGGTGACAGGGACTTCACCCCTCCACTTT	FFFFFFFFFFFFFFFFFFFFFFFFFFFFFFFFFFFFFFF:FF	TRBV7-9*00(460)	TRBD1*00(35)	TRBJ1-6*00(204)		430|442|467|0|12||60.0	14|21|36|17|24||35.0	29|45|73|26|42||80.0	TGTGCCAGCAGCCCGGTGACAGGGACTTCACCCCTCCACTTT	25	CASSPVTGTSPLHF		:::::::::0:-5:12:17:-2:-3:24:26:-9:42:::	AL_L_BM3
196	1	0.0151515	TGTGCCAGCAGCCGGGACACCGGGCCCTACGAGCAGTACTTC	FFFFFFFFFFFFFFFFFFFFFFFFFFFFFFFFFFFFFF:FFF	TRBV28*00(430)	TRBD1*00(40),TRBD2*00(35)	TRBJ2-7*00(225)		427|438|464|0|11||55.0	10|18|36|11|19||40.0;14|21|48|11|18||35.0	22|39|67|25|42||85.0	TGTGCCAGCAGCCGGGACACCGGGCCCTACGAGCAGTACTTC	25	CASSRDTGPYEQYF		:::::::::0:-6:11:11:2:-6:19:25:-2:42:::	AL_L_BM3
197	1	0.0151515	TGTGCCAGCAGCCAAGACGACACCGACAATGAGCAGTTCTTC	FFFF:FFFF:FFFFFFFFFFFFFFF:FF:FFFFFFFFFFFFF	TRBV3-1*00(595),TRBV3-2*00(547)		TRBJ2-1*00(115)		427|444|464|0|17||85.0;427|444|464|0|17||85.0		25|42|70|25|42||85.0	TGTGCCAGCAGCCAAGACGACACCGACAATGAGCAGTTCTTC	25	CASSQDDTDNEQFF		:::::::::0:0:17:::::25:-5:42:::	AL_L_BM3
198	1	0.0151515	TGTGCCAGCAGCGCAAGCGGCAGCCAAGAGACCCAGTACTTC	FFFFFFFFFFFFFFF:FFFFFFFFFF:FFFFFFFFFFFF:FF	TRBV9*00(475)	TRBD2*00(25)	TRBJ2-5*00(225)		427|440|463|0|13||65.0	22|27|48|15|20||25.0	21|40|68|23|42||95.0	TGTGCCAGCAGCGCAAGCGGCAGCCAAGAGACCCAGTACTTC	25	CASSASGSQETQYF		:::::::::0:-3:13:15:-6:-5:20:23:-1:42:::	AL_L_BM3
199	1	0.0151515	TGTGCCAGCAGCAAATCCGACTCGCGGGATACGCAGTATTTT	FF;FFFFFFFFFFFFFFFFF:FFFFFFFFFFFFFFFFFFFFF	TRBV5-4*00(415),TRBV5-8*00(383)	TRBD2*00(29)	TRBJ2-3*00(215)	TRBC1*00(98),TRBC2*00(98)	427|439|463|0|12||60.0;427|439|463|0|12||60.0	18|27|48|18|27|SA22C|29.0	26|41|69|27|42||75.0	TGTGCCAGCAGCAAATCCGACTCGCGGGATACGCAGTATTTT	25	CASSKSDSRDTQYF		:::::::::0:-4:12:18:-2:-5:27:27:-6:42:::	AL_L_BM3
205	1	0.0151515	TGCGCCAGCAGTCCGGTCGTAGCCGGCGGGGAGCTGTTTTTT	FFFFFFFFFFFFFFFFFFFF:FFFFFFFFFF:FFFFFFFFFF	TRBV23-1*00(135)		TRBJ2-2*00(220)	TRBC2*00(968),TRBC1*00(936)	430|443|467|0|13||65.0		27|43|71|26|42||80.0	TGCGCCAGCAGTCCGGTCGTAGCCGGCGGGGAGCTGTTTTTT	25	CASSPVVAGGELFF		:::::::::0:-4:13:::::26:-7:42:::	AL_L_BM3
206	1	0.0151515	TGCGCCAGCAGCGAAGCGGGGGTTCAAGAGACCCAGTACTTC	FFFFFFFFFFFFFFFFFFFFFFFFFFFFFFFFFFFFFFFFFF	TRBV9*00(368)	TRBD1*00(25)	TRBJ2-5*00(230)	TRBC2*00(85)	427|444|463|0|17|ST429CST440A|53.0	18|23|36|17|22||25.0	22|40|68|24|42||90.0	TGCGCCAGCAGCGAAGCGGGGGTTCAAGAGACCCAGTACTTC	37	CASSEAGVQETQYF		:::::::::0:1:17:17:-6:-1:22:24:-2:42:::	AL_L_BM3
207	1	0.0151515	TGCAGTGCTGGAGACCTGATGAACACCGGGGAGCTGTTTTTT	F:FFFFF::FFFFF:FFFF:FFFFFFFFFFFFFFFFFFFFFF	TRBV20-1*00(234)		TRBJ2-2*00(250)	TRBC2*00(220)	421|435|455|0|14|SA430G|54.0		21|43|71|20|42||110.0	TGCAGTGCTGGAGACCTGATGAACACCGGGGAGCTGTTTTTT	25	CSAGDLMNTGELFF		:::::::::0:0:14:::::20:-1:42:::	AL_L_BM3
208	1	0.0151515	TGCAGCGTTATGGGTAGCGCGGGGGGGCACGAGCAGTACTTC	FF:FFFFFF:FFFFFFFFFFFFFFFFFF:FFFFFFFFFFFFF	TRBV29-1*00(425)	TRBD2*00(34),TRBD1*00(30)	TRBJ2-7*00(210)		421|430|455|0|9||45.0	23|33|48|18|28|SA28G|34.0;18|24|36|22|28||30.0	25|39|67|28|42||70.0	TGCAGCGTTATGGGTAGCGCGGGGGGGCACGAGCAGTACTTC	25	CSVMGSAGGHEQYF		:::::::::0:-5:9:18:-7:1:28:28:-5:42:::	AL_L_BM3
250	1	0.0151515	TGTGCCTGGAGCGTAGGACAGGGCTATGGCTACACCTTC	FFFFFFFFF:FFFF:FFFFFFFFFFFFFFFFFFFFF::F	TRBV30*00(529)	TRBD1*00(40)	TRBJ1-2*00(204)	TRBC1*00(172)	421|436|455|0|15|ST432C|59.0	13|21|36|15|23||40.0	24|40|68|23|39||80.0	TGTGCCTGGAGCGTAGGACAGGGCTATGGCTACACCTTC	25	CAWSVGQGYGYTF		:::::::::0:1:15:15:-1:-3:23:23:-4:39:::	AL_L_BM3
255	1	0.0151515	TGTGCCAGCAGTGCGGACAGTTACAATGAGCAGTTCTTC	FFFFFFFFFFFFFFFFFFFFFFFFFFFFFFFFFFF:FFF	TRBV28*00(435)	TRBD1*00(30)	TRBJ2-1*00(230)	TRBC1*00(40),TRBC2*00(40)	427|439|464|0|12||60.0	13|19|36|14|20||30.0	24|42|70|21|39||90.0	TGTGCCAGCAGTGCGGACAGTTACAATGAGCAGTTCTTC	25	CASSADSYNEQFF		:::::::::0:-5:12:14:-1:-5:20:21:-4:39:::	AL_L_BM3
256	1	0.0151515	TGTGCCAGCAGGCGGAGAAGATGGGAGACCCAGTACTTC	FFFFFFFFFFFFFFFFFFFFFFFFFFFFFFFFF:FFFFF	TRBV28*00(831)		TRBJ2-5*00(215)		427|438|464|0|11||55.0		25|40|68|24|39||75.0	TGTGCCAGCAGGCGGAGAAGATGGGAGACCCAGTACTTC	25	CASRRRRWETQYF		:::::::::0:-6:11:::::24:-5:39:::	AL_L_BM3
263	1	0.0151515	TGCGCCAGCAGGACAGGAGGAGGGTACGAGCAGTACTTC	FFFFFFFFFFFFFFF:FFFFFFFFFFFFFFFFFFFFFFF	TRBV5-1*00(215)	TRBD1*00(30),TRBD2*00(30)	TRBJ2-7*00(215)		427|438|463|0|11||55.0	14|20|36|11|17||30.0;26|32|48|18|24||30.0	24|39|67|24|39||75.0	TGCGCCAGCAGGACAGGAGGAGGGTACGAGCAGTACTTC	25	CASRTGGGYEQYF		:::::::::0:-5:11:11:-2:-4:17:24:-4:39:::	AL_L_BM3
264	1	0.0151515	TGCAGTGCTAGATACACGTCTAATCAGCCCCAGCATTTT	FFFFFFFFFFFFFFFFFFFFFFFFFFFFFFFFFFFFFFF	TRBV20-1*00(390)		TRBJ1-5*00(230)	TRBC1*00(85)	421|433|455|0|12||60.0		24|42|70|21|39||90.0	TGCAGTGCTAGATACACGTCTAATCAGCCCCAGCATTTT	37	CSARYTSNQPQHF		:::::::::0:-2:12:::::21:-4:39:::	AL_L_BM3
265	1	0.0151515	TGCAGTGCTAGACCGTCTGGGGCCAACGTCCTGACTTTC	FFFFFFFFFFFFFFFFFFFFFFFF:FFF:FFFFFFFFFF	TRBV20-1*00(590)		TRBJ2-6*00(145)		421|433|455|0|12||60.0		21|45|73|15|39||120.0	TGCAGTGCTAGACCGTCTGGGGCCAACGTCCTGACTTTC	25	CSARPSGANVLTF		:::::::::0:-2:12:::::15:-1:39:::	AL_L_BM3
304	1	0.0151515	TGTGCCAGCTCGCGGGACGCCTACGAGCAGTACTTC	FFFFFF:FFFFFFFFFFFFFFFFFFFFFFFFFFFFF	TRBV18*00(375)	TRBD1*00(30),TRBD2*00(30)	TRBJ2-7*00(225)	TRBC2*00(110)	430|441|467|0|11||55.0	11|17|36|12|18||30.0;15|21|48|12|18||30.0	22|39|67|19|36||85.0	TGTGCCAGCTCGCGGGACGCCTACGAGCAGTACTTC	25	CASSRDAYEQYF		:::::::::0:-6:11:12:1:-7:18:19:-2:36:::	AL_L_BM3
305	1	0.0151515	TGTGCCAGCAGTTTGAGAGGGGAAAAACTGTTTTTT	FFFFFFFFFFFFFFFFFFFFFFFFFFFFFFFFFF:F	TRBV12-3*00(560),TRBV12-4*00(560)	TRBD2*00(25)	TRBJ1-4*00(167)		430|444|467|0|14||70.0;430|444|467|0|14||70.0	27|32|48|16|21||25.0	28|43|71|21|36||75.0	TGTGCCAGCAGTTTGAGAGGGGAAAAACTGTTTTTT	25	CASSLRGEKLFF		:::::::::0:-3:14:16:-11:0:21:21:-8:36:::	AL_L_BM3
306	1	0.0151515	TGTGCCAGCAGTCTACGGTCAGATACGCAGTATTTT	FFFFFFFFFFFFFFFFFFFFFFFFFFFFFFFFF:FF	TRBV2*00(620)		TRBJ2-3*00(95)		430|442|467|0|12||60.0		24|41|69|19|36||85.0	TGTGCCAGCAGTCTACGGTCAGATACGCAGTATTTT	25	CASSLRSDTQYF		:::::::::0:-5:12:::::19:-4:36:::	AL_L_BM3
307	1	0.0151515	TGTGCCAGCAGCTTCGCCGAGACTGAAGCTTTCTTT	:FFFFF:FFFFFFFFFFFFFFFFFFFFFF:FFFFFF	TRBV7-9*00(450)		TRBJ1-1*00(215)		430|444|467|0|14||70.0		25|40|68|21|36||75.0	TGTGCCAGCAGCTTCGCCGAGACTGAAGCTTTCTTT	25	CASSFAETEAFF		:::::::::0:-3:14:::::21:-5:36:::	AL_L_BM3
308	1	0.0151515	TGTGCCAGCAGCCCGGGCCGTTATACGCAGTATTTT	FFFFFFFFFFFFFFFFFFFFFFFFFFFFFFFFFFFF	TRBV7-9*00(545)	TRBD1*00(25),TRBD2*00(25)	TRBJ2-3*00(155)		430|442|467|0|12||60.0	10|15|36|12|17||25.0;14|19|48|12|17||25.0	27|41|69|22|36||70.0	TGTGCCAGCAGCCCGGGCCGTTATACGCAGTATTTT	37	CASSPGRYTQYF		:::::::::0:-5:12:12:2:-9:17:22:-7:36:::	AL_L_BM3
309	1	0.0151515	TGTGCCAGCAGCCAACCCCGAGAGACCCAGTACTTC	FFFFFFFFFFFFFFFFFFFFFFFFFFFFFFFFFFFF	TRBV7-2*00(200),TRBV7-8*00(184)		TRBJ2-5*00(220)	TRBC2*00(290),TRBC1*00(258)	430|442|467|0|12||60.0;430|442|467|0|12||60.0		24|40|68|20|36||80.0	TGTGCCAGCAGCCAACCCCGAGAGACCCAGTACTTC	37	CASSQPRETQYF		:::::::::0:-5:12:::::20:-4:36:::	AL_L_BM3
310	1	0.0151515	TGTGCCAGCAGGGGACGGAAAAGCGAGCAGTTCTTC	FFFFFFFFFFFFFFFFFFFFFFFFFFFFFF:FF:FF	TRBV28*00(529)	TRBD1*00(25),TRBD2*00(25)	TRBJ2-1*00(200)	TRBC2*00(210)	427|438|464|0|11||55.0	12|17|36|11|16||25.0;16|21|48|11|16||25.0	30|42|70|24|36||60.0	TGTGCCAGCAGGGGACGGAAAAGCGAGCAGTTCTTC	25	CASRGRKSEQFF		:::::::::0:-6:11:11:0:-7:16:24:-10:36:::	AL_L_BM3
333	1	0.0151515	TGTGCCAGCCATAATCGGGAGACCCAGTACTTC	FFFFFFFFFF:FFFFFFFFFF:FFFFF:FFF:F	TRBV19*00(445)		TRBJ2-5*00(215)	TRBC1*00(40),TRBC2*00(40)	427|435|464|0|8||40.0		25|40|68|18|33||75.0	TGTGCCAGCCATAATCGGGAGACCCAGTACTTC	25	CASHNRETQYF		:::::::::0:-9:8:::::18:-5:33:::	AL_L_BM3
6	5	0.0793651	TGCGCCAGCAGGACAGGAGGAGGGTACGAGCAGTACTTC	FFFFFFFFFFFFFFFFFFFFFFFFFFFFFFFFFFFFFFF	TRBV5-1*00(417.3)	TRBD1*00(30),TRBD2*00(30)	TRBJ2-7*00(215)	TRBC2*00(126.5),TRBC1*00(118.5)	427|438|463|0|11||55.0	14|20|36|11|17||30.0;26|32|48|18|24||30.0	24|39|67|24|39||75.0	TGCGCCAGCAGGACAGGAGGAGGGTACGAGCAGTACTTC	37	CASRTGGGYEQYF		:::::::::0:-5:11:11:-2:-4:17:24:-4:39:::	AL_L_BM7
11	4	0.0634921	TGTGCCAGCAGCTTTATTACTACCACAGATACGCAGTATTTT	FFFFFFFFFFFFFFFFFFFFFFFFFFFFFFFFFFFFFFFFFF	TRBV7-9*00(528.3)		TRBJ2-3*00(218)	TRBC2*00(81.3),TRBC1*00(73.3)	430|444|467|0|14||70.0		18|41|69|19|42|SG21C|99.0	TGTGCCAGCAGCTTTATTACTACCACAGATACGCAGTATTTT	37	CASSFITTTDTQYF		:::::::::0:-3:14:::::19:2:42:::	AL_L_BM7
18	3	0.047619	TGTGCCAGCAGCGGACAGAGGGGGCGAAGCACAGATACGCAGTATTTT	NNNNNNNNNNNNNNNNNNNNNNNNNNNNNNNNNNNFNNNNNNNNNNNN	TRBV7-9*00(427.3)	TRBD1*00(40)	TRBJ2-3*00(106.7)		430|442|467|0|12||60.0	17|25|36|18|26||40.0	20|41|69|27|48||105.0	TGTGCCAGCAGCGGACAGAGGGGGCGAAGCACAGATACGCAGTATTTT	37	CASSGQRGRSTDTQYF		:::::::::0:-5:12:18:-5:1:26:27:0:48:::	AL_L_BM7
42	2	0.031746	TGCGCCAGCAGCCAAGGTTGGGGGACAGTACGCGGCTACACCTTC	FFFFFFFFFFFFFFFFFFFFFFFFFF:FFFFFFFFFFFFFFFFFF	TRBV4-1*00(250),TRBV4-3*00(218)	TRBD1*00(35)	TRBJ1-2*00(200)	TRBC1*00(215)	427|443|464|0|16||80.0;427|443|464|0|16||80.0	12|19|36|21|28||35.0	28|40|68|33|45||60.0	TGCGCCAGCAGCCAAGGTTGGGGGACAGTACGCGGCTACACCTTC	25	CASSQGWGTVRGYTF		:::::::::0:-1:16:21:0:-5:28:33:-8:45:::	AL_L_BM7
57	2	0.031746	TGTGCCAGCAGGTTAGGTGGGGCGGACATTCAGTACTTC	FFFFFFFFFFFFFFFFFFFFFFFFFFFFFFFFFFFFFFF	TRBV12-3*00(564),TRBV12-4*00(564)	TRBD1*00(30)	TRBJ2-4*00(210)	TRBC2*00(67)	430|446|467|0|16|ST441G|64.0;430|446|467|0|16|ST441G|64.0	19|25|36|18|24||30.0	28|42|70|25|39||70.0	TGTGCCAGCAGGTTAGGTGGGGCGGACATTCAGTACTTC	37	CASRLGGADIQYF		:::::::::0:-1:16:18:-7:1:24:25:-8:39:::	AL_L_BM7
77	1	0.015873	TGTGCCAGCAGTGAAGCTTTCAACCCAGAGCCGAACACCGGGGAGCTGTTTTTT	FFFFFFFFFFFFFFFFFFFFFFFFFFFFFFFFFFFFFFFFFFFFFFFFFFFFFF	TRBV2*00(260)		TRBJ2-2*00(239)	TRBC2*00(419),TRBC1*00(403)	430|447|467|0|17||85.0		20|43|71|31|54||115.0	TGTGCCAGCAGTGAAGCTTTCAACCCAGAGCCGAACACCGGGGAGCTGTTTTTT	37	CASSEAFNPEPNTGELFF		:::::::::0:0:17:::::31:0:54:::	AL_L_BM7
81	1	0.015873	TGTGCCAGCAGTTTATCCCCTATCTCTGGTAGCAATCAGCCCCAGCATTTT	FFFFFFFFFF:FFFFFFFFFFFFFFFFFFFFFFFFFFFFFFFFFFFFFFFF	TRBV27*00(290)		TRBJ1-5*00(250)	TRBC1*00(516)	427|444|464|0|17||85.0		20|42|70|29|51||110.0	TGTGCCAGCAGTTTATCCCCTATCTCTGGTAGCAATCAGCCCCAGCATTTT	25	CASSLSPISGSNQPQHF		:::::::::0:0:17:::::29:0:51:::	AL_L_BM7
89	1	0.015873	TGCGCCAGCAGCCAAGTAATTAGCGGGAGTGCCTACGAGCAGTACTTC	FFFFFFFFFFFFFFFFFFFFFFFF:FFFFFFFFFFFFFFFFFFFFFFF	TRBV4-1*00(305),TRBV4-3*00(273)	TRBD2*00(45)	TRBJ2-7*00(225)	TRBC2*00(145)	427|443|464|0|16||80.0;427|443|464|0|16||80.0	21|30|48|20|29||45.0	22|39|67|31|48||85.0	TGCGCCAGCAGCCAAGTAATTAGCGGGAGTGCCTACGAGCAGTACTTC	25	CASSQVISGSAYEQYF		:::::::::0:-1:16:20:-5:-2:29:31:-2:48:::	AL_L_BM7
90	1	0.015873	TGCGCCAGCAGCCAAGACAGGGCCAGCTCTGGAAACACCATATATTTT	FFFFFFFFFFFFFFFFFFFFFFFFFFFFFFFFFFFFFFFFFFFFFFFF	TRBV4-1*00(425)	TRBD2*00(30)	TRBJ1-3*00(260)		427|444|464|0|17||85.0	28|34|48|18|24||30.0	18|42|70|24|48||120.0	TGCGCCAGCAGCCAAGACAGGGCCAGCTCTGGAAACACCATATATTTT	37	CASSQDRASSGNTIYF		:::::::::0:0:17:18:-12:2:24:24:2:48:::	AL_L_BM7
91	1	0.015873	TGCAGTGCTAGAGACCCAACAGGGACGAGCACCGGGGAGCTGTTTTTT	FFFFFFFFFFFFFFFFFFFFFFFFFFFF:FFFFFFFFFFFFFFFFFFF	TRBV20-1*00(295)	TRBD1*00(30)	TRBJ2-2*00(239)	TRBC2*00(145)	421|435|455|0|14||70.0	15|21|36|18|24||30.0	20|43|71|25|48|SA23G|99.0	TGCAGTGCTAGAGACCCAACAGGGACGAGCACCGGGGAGCTGTTTTTT	25	CSARDPTGTSTGELFF		:::::::::0:0:14:18:-3:-3:24:25:0:48:::	AL_L_BM7
93	1	0.015873	TGTGCCACCAGCACCGGGACTAGCGGGCAAGAGACCCAGTACTTC	FFFFFFFFFFFFFFFFFFFFF:FFFFFFFFFFFFFFFFFFFFFFF	TRBV15*00(378)	TRBD2*00(70)	TRBJ2-5*00(249)		427|440|464|0|13||65.0	14|28|48|13|27||70.0	22|40|68|27|45||90.0	TGTGCCACCAGCACCGGGACTAGCGGGCAAGAGACCCAGTACTTC	25	CATSTGTSGQETQYF		:::::::::0:-4:13:13:2:-4:27:27:-2:45:::	AL_L_BM7
94	1	0.015873	TGTGCCAGTAGTATATCGAATTGGGGTAGCGGTGGCTACACCTTC	FFFFFFFF:FFFFFFFFFF:FFFFFFFFFFFFFFFFFFFFFFFFF	TRBV19*00(430)	TRBD2*00(30)	TRBJ1-2*00(189)		427|442|464|0|15||75.0	21|27|48|26|32||30.0	27|40|68|32|45||65.0	TGTGCCAGTAGTATATCGAATTGGGGTAGCGGTGGCTACACCTTC	25	CASSISNWGSGGYTF		:::::::::0:-2:15:26:-5:-5:32:32:-7:45:::	AL_L_BM7
95	1	0.015873	TGTGCCAGCAGTGAAGTTTTCCAGAGCACAGATACGCAGTATTTT	FFFFFFFFFFFFFFFF:FFFFFFFFFFFFFFFFFFFFFFFFFFFF	TRBV6-1*00(365)		TRBJ2-3*00(245)	TRBC2*00(100)	427|443|464|0|16||80.0		20|41|69|24|45||105.0	TGTGCCAGCAGTGAAGTTTTCCAGAGCACAGATACGCAGTATTTT	25	CASSEVFQSTDTQYF		:::::::::0:-1:16:::::24:0:45:::	AL_L_BM7
96	1	0.015873	TGTGCCAGCAGCTTTCCAGCGTTGAACACAGATACGCAGTATTTT	:FFFFFFFFFFFFFF:F:FFFFFFF:FFFFFFFFFFFFFFFFFFF	TRBV11-1*00(160),TRBV7-9*00(160),TRBV5-4*00(144),TRBV5-5*00(144),TRBV5-8*00(144)		TRBJ2-3*00(235)	TRBC2*00(295),TRBC1*00(263)	430|444|467|0|14||70.0;430|444|467|0|14||70.0;427|441|463|0|14||70.0;427|441|463|0|14||70.0;427|441|463|0|14||70.0		22|41|69|26|45||95.0	TGTGCCAGCAGCTTTCCAGCGTTGAACACAGATACGCAGTATTTT	25	CASSFPALNTDTQYF		:::::::::0:-3:14:::::26:-2:45:::	AL_L_BM7
97	1	0.015873	TGTGCCAGCAGCTTGCAGCCTAACAATAATTCACCCCTCCACTTT	FFFFFFFFFFFFFFFFFFFFFFFFFFFFFFFFFFFFFFFFFFFFF	TRBV11-2*00(150),TRBV11-3*00(150),TRBV7-2*00(150)		TRBJ1-6*00(224)	TRBC1*00(305),TRBC2*00(273)	430|444|467|0|14||70.0;430|444|467|0|14||70.0;430|444|467|0|14||70.0		25|45|73|25|45||100.0	TGTGCCAGCAGCTTGCAGCCTAACAATAATTCACCCCTCCACTTT	37	CASSLQPNNNSPLHF		:::::::::0:-3:14:::::25:-5:45:::	AL_L_BM7
98	1	0.015873	TGTGCCAGCAGCTTGGGGGACAGGGCTTACAATGAGCAGTTCTTC	FF:FFFFFFFFFFFFFFFFFFFFFFF:FFFFFFFFFFFFFFFFFF	TRBV5-6*00(804)	TRBD1*00(45)	TRBJ2-1*00(230)		427|443|463|0|16||80.0	12|21|36|16|25||45.0	24|42|70|27|45||90.0	TGTGCCAGCAGCTTGGGGGACAGGGCTTACAATGAGCAGTTCTTC	25	CASSLGDRAYNEQFF		:::::::::0:0:16:16:0:-3:25:27:-4:45:::	AL_L_BM7
99	1	0.015873	TGTGCCAGCAGCCGTGGGACAGGGGGCTTGAAGACCCAGTACTTC	FFFFFFFFFFFFFFFFFFFFFFFFFFFFFFFFFFFFFFFFFFFFF	TRBV14*00(585)	TRBD1*00(60)	TRBJ2-5*00(75)		430|443|467|0|13||65.0	12|24|36|15|27||60.0	26|40|68|31|45||70.0	TGTGCCAGCAGCCGTGGGACAGGGGGCTTGAAGACCCAGTACTTC	37	CASSRGTGGLKTQYF		:::::::::0:-4:13:15:0:0:27:31:-6:45:::	AL_L_BM7
100	1	0.015873	TGCGCCAGCAGCTTTTCGGATTCTGGGGCCAACGTCCTGACTTTC	:FFFFFFFFFFFFFFFFFFFFFFFFFFFFFFFFFFFFFFFFFFFF	TRBV5-1*00(100)		TRBJ2-6*00(260)	TRBC2*00(355),TRBC1*00(323)	427|441|463|0|14||70.0		21|45|73|21|45||120.0	TGCGCCAGCAGCTTTTCGGATTCTGGGGCCAACGTCCTGACTTTC	25	CASSFSDSGANVLTF		:::::::::0:-2:14:::::21:-1:45:::	AL_L_BM7
101	1	0.015873	TGCGCCAGCAGCTCCCTCAGCAGCACCACAGATACGCAGTATTTT	FFFFFFFFFFFFFFFFFFFFFFFFFFFFFFFFFFFFFFFFFFFFF	TRBV4-1*00(375)	TRBD2*00(25)	TRBJ2-3*00(235)	TRBC2*00(70)	427|439|464|0|12||60.0	0|5|48|13|18||25.0	22|41|69|26|45||95.0	TGCGCCAGCAGCTCCCTCAGCAGCACCACAGATACGCAGTATTTT	37	CASSSLSSTTDTQYF		:::::::::0:-5:12:13:16:-27:18:26:-2:45:::	AL_L_BM7
102	1	0.015873	TGCGCCAGCAAAGCGCCGGGACAGGGATCCGGGGAGCTGTTTTTT	FFFFFFFFFFFFFFFFFFFFFFFFFFFFFFFFFFFFFFFFFFFFF	TRBV4-1*00(849)	TRBD1*00(55)	TRBJ2-2*00(225)	TRBC2*00(125)	427|437|464|0|10||50.0	10|21|36|15|26||55.0	26|43|71|28|45||85.0	TGCGCCAGCAAAGCGCCGGGACAGGGATCCGGGGAGCTGTTTTTT	37	CASKAPGQGSGELFF		:::::::::0:-7:10:15:2:-3:26:28:-6:45:::	AL_L_BM7
103	1	0.015873	TGCAGTGCTAGAGATTTGGGACAGATGAACACTGAAGCTTTCTTT	FFFFFFFF:FFFFFFFFFFFFFFFFFFFFFFFFFFFFFFFFFFF:	TRBV20-1*00(310)	TRBD1*00(35)	TRBJ1-1*00(245)	TRBC1*00(150)	421|436|455|0|15||75.0	12|19|36|17|24||35.0	19|40|68|24|45||105.0	TGCAGTGCTAGAGATTTGGGACAGATGAACACTGAAGCTTTCTTT	25	CSARDLGQMNTEAFF		:::::::::0:1:15:17:0:-5:24:24:1:45:::	AL_L_BM7
116	1	0.015873	TGTGCTAGTGGCCTTGGTCTTGGGACAGATACGCAGTATTTT	FFFFFFFFFFFFFFFFFFFFFFFFFFFFFFFFFFFFFFFFFF	TRBV12-5*00(285)		TRBJ2-3*00(230)	TRBC2*00(170)	430|441|467|0|11||55.0		23|41|69|24|42||90.0	TGTGCTAGTGGCCTTGGTCTTGGGACAGATACGCAGTATTTT	37	CASGLGLGTDTQYF		:::::::::0:-6:11:::::24:-3:42:::	AL_L_BM7
120	1	0.015873	TGTGCCAGTAGTCGGGCAGGGCTCGAGGAGACCCAGTACTTC	FFFFFFFFFF:FFFFFFFFFFFFFFFFFF:FFFFFFFFFFFF	TRBV19*00(195)	TRBD1*00(25),TRBD2*00(25)	TRBJ2-5*00(215)	TRBC2*00(265),TRBC1*00(233)	427|439|464|0|12||60.0	16|21|36|16|21||25.0;28|33|48|17|22||25.0	25|40|68|27|42||75.0	TGTGCCAGTAGTCGGGCAGGGCTCGAGGAGACCCAGTACTTC	25	CASSRAGLEETQYF		:::::::::0:-5:12:16:-4:-3:21:27:-5:42:::	AL_L_BM7
121	1	0.015873	TGTGCCAGTAGTATCGAGACAGGGGCACAGACCCAGTACTTC	FFFFFFFFFFFFFFF:FFFFFFFFFFFFFFFFFFFFFFFFFF	TRBV19*00(520)	TRBD1*00(40)	TRBJ2-5*00(160)		427|441|464|0|14||70.0	14|22|36|17|25||40.0	26|40|68|28|42||70.0	TGTGCCAGTAGTATCGAGACAGGGGCACAGACCCAGTACTTC	25	CASSIETGAQTQYF		:::::::::0:-3:14:17:-2:-2:25:28:-6:42:::	AL_L_BM7
122	1	0.015873	TGTGCCAGCACCGACGGACAGGGGGCGAGGGGCTACACCTTC	FFFFFFFFFFFFFFFFFFFFFFFFFFFFFFFFF:FFFFF:FF	TRBV6-6*00(440)	TRBD1*00(60)	TRBJ1-2*00(184)		427|437|464|0|10||50.0	13|25|36|15|27||60.0	28|40|68|30|42||60.0	TGTGCCAGCACCGACGGACAGGGGGCGAGGGGCTACACCTTC	25	CASTDGQGARGYTF		:::::::::0:-7:10:15:-1:1:27:30:-8:42:::	AL_L_BM7
123	1	0.015873	TGTGCCAGCAGTTTATCGGCTGGCCCCGGGGAGCTGTTTTTT	FFFFFFFFFFFFFFFFFFFF:FFFFFFFFFFFFFFFFF::FF	TRBV27*00(555)		TRBJ2-2*00(209)	TRBC2*00(531),TRBC1*00(499)	427|445|464|0|18||90.0		26|43|71|25|42||85.0	TGTGCCAGCAGTTTATCGGCTGGCCCCGGGGAGCTGTTTTTT	25	CASSLSAGPGELFF		:::::::::0:1:18:::::25:-6:42:::	AL_L_BM7
124	1	0.015873	TGTGCCAGCAGTTTAGCCGGGACAGGATATGGCTACACCTTC	FFFFFFFFFFFFFFFFFFFFFFFFFFFFFFFFFFFFFFFFFF	TRBV12-3*00(280),TRBV12-4*00(280)	TRBD1*00(45)	TRBJ1-2*00(215)	TRBC1*00(205)	430|447|467|0|17||85.0;430|447|467|0|17||85.0	11|20|36|17|26||45.0	25|40|68|27|42||75.0	TGTGCCAGCAGTTTAGCCGGGACAGGATATGGCTACACCTTC	37	CASSLAGTGYGYTF		:::::::::0:0:17:17:1:-4:26:27:-5:42:::	AL_L_BM7
125	1	0.015873	TGTGCCAGCAGTTTAGACCGGCAGGGCGGGTCCCAGCATTTT	FFFFFFFFFFFFFFFFFFFFFFFFFFFFFFFFFFFFFFFFFF	TRBV27*00(235)	TRBD2*00(29),TRBD1*00(25)	TRBJ1-5*00(195)	TRBC1*00(267)	427|442|464|0|15||75.0	24|33|48|18|27|SG27C|29.0;16|21|36|21|26||25.0	31|42|70|31|42||55.0	TGTGCCAGCAGTTTAGACCGGCAGGGCGGGTCCCAGCATTTT	37	CASSLDRQGGSQHF		:::::::::0:-2:15:18:-8:1:27:31:-11:42:::	AL_L_BM7
126	1	0.015873	TGTGCCAGCAGTGAAAACGGCCCCTACAATGAGCAGTTCTTC	FFFFFFFFFFFFFFFFFFFFFFFFFFFFF:FFFFFFF?????	TRBV2*00(640)		TRBJ2-1*00(75)		430|445|467|0|15||75.0		22|42|70|22|42||100.0	TGTGCCAGCAGTGAAAACGGCCCCTACAATGAGCAGTTCTTC	25	CASSENGPYNEQFF		:::::::::0:-2:15:::::22:-2:42:::	AL_L_BM7
127	1	0.015873	TGTGCCAGCAGCTTGCGGGGGGACACAGATACGCAGTATTTT	FFFFFFFFFFFFFFFFFFFFFFFFFFFFFFFFFFFFFFFFFF	TRBV11-3*00(230),TRBV11-1*00(214)	TRBD1*00(25),TRBD2*00(25)	TRBJ2-3*00(235)	TRBC2*00(942)	430|444|467|0|14||70.0;430|444|467|0|14||70.0	18|23|36|16|21||25.0;23|28|48|14|19||25.0	22|41|69|23|42||95.0	TGTGCCAGCAGCTTGCGGGGGGACACAGATACGCAGTATTTT	37	CASSLRGDTDTQYF		:::::::::0:-3:14:16:-6:-1:21:23:-2:42:::	AL_L_BM7
128	1	0.015873	TGTGCCAGCAGCTTAGTTGGGACAGCGGAGACCCAGTACTTC	FFFFFFFFFFFFFFFFFFFFFFFFFFFFFFFFFFFFFFFFFF	TRBV7-9*00(235)	TRBD1*00(35)	TRBJ2-5*00(215)	TRBC2*00(245)	430|446|467|0|16||80.0	12|19|36|18|25||35.0	25|40|68|27|42||75.0	TGTGCCAGCAGCTTAGTTGGGACAGCGGAGACCCAGTACTTC	37	CASSLVGTAETQYF		:::::::::0:-1:16:18:0:-5:25:27:-5:42:::	AL_L_BM7
129	1	0.015873	TGTGCCAGCAGCTTAGGGACAGCATCCTACGAGCAGTACTTC	FFFFF:FF:FF:FFFFFFFFFFFFFFFFFFFFFFFFFFF:FF	TRBV7-9*00(275),TRBV7-6*00(243)	TRBD1*00(30)	TRBJ2-7*00(230)		430|446|467|0|16||80.0;430|446|467|0|16||80.0	13|19|36|16|22||30.0	21|39|67|24|42||90.0	TGTGCCAGCAGCTTAGGGACAGCATCCTACGAGCAGTACTTC	25	CASSLGTASYEQYF		:::::::::0:-1:16:16:-1:-5:22:24:-1:42:::	AL_L_BM7
130	1	0.015873	TGTGCCAGCAGCAAATCCGACTCGCGGGATACGCAGTATTTT	FFFFFFFFF:FFFFFFF:FFFFFFFFFFFFFFFFFFFFFFFF	TRBV5-4*00(410),TRBV5-8*00(394)	TRBD2*00(29)	TRBJ2-3*00(215)		427|439|463|0|12||60.0;427|439|463|0|12||60.0	18|27|48|18|27|SA22C|29.0	26|41|69|27|42||75.0	TGTGCCAGCAGCAAATCCGACTCGCGGGATACGCAGTATTTT	25	CASSKSDSRDTQYF		:::::::::0:-4:12:18:-2:-5:27:27:-6:42:::	AL_L_BM7
131	1	0.015873	TGTGCCAGCAGCAAAAATAGCGGCGCCGGGGAGCTGTTTTTT	FFFFFFFFFFFFFFFFFFFFFFFFFFFFFFFFFFFFFFFFFF	TRBV7-9*00(240)	TRBD2*00(30)	TRBJ2-2*00(225)		430|442|467|0|12||60.0	21|27|48|17|23||30.0	26|43|71|25|42||85.0	TGTGCCAGCAGCAAAAATAGCGGCGCCGGGGAGCTGTTTTTT	37	CASSKNSGAGELFF		:::::::::0:-5:12:17:-5:-5:23:25:-6:42:::	AL_L_BM7
133	1	0.015873	TGCGCCAGCAGCTCGGGACTAGCGGGAGGCGAGCAGTTCTTC	FFFFFFFFFFFFFFFFFFFFFFFFFFFFFFFFFFFF::FFFF	TRBV5-1*00(748)	TRBD2*00(80)	TRBJ2-1*00(200)	TRBC2*00(355),TRBC1*00(323)	427|440|463|0|13||65.0	15|31|48|13|29||80.0	30|42|70|30|42||60.0	TGCGCCAGCAGCTCGGGACTAGCGGGAGGCGAGCAGTTCTTC	25	CASSSGLAGGEQFF		:::::::::0:-3:13:13:1:-1:29:30:-10:42:::	AL_L_BM7
134	1	0.015873	TGCAGTGCTAGAGGGGGGCGGTCCTACAATGAGCAGTTCTTC	F:FFFFFFFFFFFFFFFFFFFFFFFFFFFF:FFFFFFFFFFF	TRBV20-1*00(430)	TRBD1*00(35)	TRBJ2-1*00(245)	TRBC2*00(224)	421|434|455|0|13||65.0	18|25|36|13|20||35.0	21|42|70|21|42||105.0	TGCAGTGCTAGAGGGGGGCGGTCCTACAATGAGCAGTTCTTC	25	CSARGGRSYNEQFF		:::::::::0:-1:13:13:-6:1:20:21:-1:42:::	AL_L_BM7
135	1	0.015873	TGCAGTGCTAGAACACCTAACTTTAATCAGCCCCAGCATTTT	FFFFFFF:FFFFFFFFFFF:FFFFFFFFFFFFFFFFFFFFF:	TRBV20-1*00(752)		TRBJ1-5*00(230)	TRBC1*00(330),TRBC2*00(298)	421|433|455|0|12||60.0		24|42|70|24|42||90.0	TGCAGTGCTAGAACACCTAACTTTAATCAGCCCCAGCATTTT	25	CSARTPNFNQPQHF		:::::::::0:-2:12:::::24:-4:42:::	AL_L_BM7
136	1	0.015873	TGCAGTGCCCCCCTACGGGACAGGGTCCACGAGCAGTACTTC	FFFFFFFFFFFFFFFFFFFFFFFFFFFFFFFFFFFFF:FFFF	TRBV20-1*00(395)	TRBD1*00(50)	TRBJ2-7*00(210)	TRBC2*00(550),TRBC1*00(518)	421|429|455|0|8||40.0	11|21|36|15|25||50.0	25|39|67|28|42||70.0	TGCAGTGCCCCCCTACGGGACAGGGTCCACGAGCAGTACTTC	25	CSAPLRDRVHEQYF		:::::::::0:-6:8:15:1:-3:25:28:-5:42:::	AL_L_BM7
160	1	0.015873	TGTGCCAGTAGCGTGGGAAGCACAGATACGCAGTATTTT	FFFFFFFFFFFFFFFFFFFFFFFFFFFFFFFFFFFFFFF	TRBV19*00(360)		TRBJ2-3*00(245)	TRBC2*00(110)	427|438|464|0|11||55.0		20|41|69|18|39||105.0	TGTGCCAGTAGCGTGGGAAGCACAGATACGCAGTATTTT	37	CASSVGSTDTQYF		:::::::::0:-6:11:::::18:0:39:::	AL_L_BM7
161	1	0.015873	TGTGCCAGCTCTACCAGGGATACCTACGAGCAGTACTTC	FFFFFFFFFFFFFFFFFFFFFFFFFFFFFFFFFFFFFFF	TRBV18*00(958)	TRBD1*00(25)	TRBJ2-7*00(225)	TRBC2*00(135)	430|441|467|0|11||55.0	16|21|36|14|19||25.0	22|39|67|22|39||85.0	TGTGCCAGCTCTACCAGGGATACCTACGAGCAGTACTTC	37	CASSTRDTYEQYF		:::::::::0:-6:11:14:-4:-3:19:22:-2:39:::	AL_L_BM7
162	1	0.015873	TGTGCCAGCAGCCCGACAATATACAATGAGCAGTTCTTC	FFFF:FFFFFFFFFFFFF::FFFFFFF:FFFF:FF:FFF	TRBV7-2*00(519)		TRBJ2-1*00(170)		430|442|467|0|12||60.0		24|42|70|21|39||90.0	TGTGCCAGCAGCCCGACAATATACAATGAGCAGTTCTTC	25	CASSPTIYNEQFF		:::::::::0:-5:12:::::21:-4:39:::	AL_L_BM7
163	1	0.015873	TGTGCCAGCAGGACCTCACTGAACACTGAAGCTTTCTTT	FFFFFFFFFFFFFFFFFFFFFFFFFFFFFFFFFFFFFFF	TRBV25-1*00(130)		TRBJ1-1*00(240)	TRBC1*00(978),TRBC2*00(946)	427|438|464|0|11||55.0		20|40|68|19|39||100.0	TGTGCCAGCAGGACCTCACTGAACACTGAAGCTTTCTTT	37	CASRTSLNTEAFF		:::::::::0:-6:11:::::19:0:39:::	AL_L_BM7
164	1	0.015873	TGTGCCAGCAGGACAAGTTTAAACACTGAAGCTTTCTTT	FFFFFFFFFF:FFFF;FFFFFFFFFFFF:FFFFFFFFFF	TRBV25-1*00(362)		TRBJ1-1*00(230)	TRBC1*00(385),TRBC2*00(353)	427|438|464|0|11||55.0		22|40|68|21|39||90.0	TGTGCCAGCAGGACAAGTTTAAACACTGAAGCTTTCTTT	25	CASRTSLNTEAFF		:::::::::0:-6:11:::::21:-2:39:::	AL_L_BM7
170	1	0.015873	TGTACCAACTCAGGGTCGCTCACCGGGGAGCTGTTTTTT	FFFFFFFFFFFFFFFFFFFFFFFFFFFFFFFFFFFFFFF	TRBV7-9*00(107)	TRBD1*00(25)	TRBJ2-2*00(235)		430|437|467|0|7|SG433A|19.0	16|21|36|10|15||25.0	24|43|71|20|39||95.0	TGTACCAACTCAGGGTCGCTCACCGGGGAGCTGTTTTTT	37	CTNSGSLTGELFF		:::::::::0:-10:7:10:-4:-3:15:20:-4:39:::	AL_L_BM7
171	1	0.015873	TGCGCCAGCAGTCAATTTTTGAGGAACGAGCAGTACTTC	FFFFFFFFFFFFFFFFFFFFFFFFFFFFFFFFFFFFFFF	TRBV23-1*00(425)		TRBJ2-7*00(210)	TRBC2*00(70)	430|446|467|0|16||80.0		25|39|67|25|39||70.0	TGCGCCAGCAGTCAATTTTTGAGGAACGAGCAGTACTTC	37	CASSQFLRNEQYF		:::::::::0:-1:16:::::25:-5:39:::	AL_L_BM7
172	1	0.015873	TGCAGCGGGACACAGGGAACGAACACTGAAGCTTTCTTT	FFFFFFFFFFFFFFFFFFFFFFFFFFFFFFFFFFFFFFF	TRBV29-1*00(385)	TRBD1*00(30)	TRBJ1-1*00(155)		421|428|455|0|7||35.0	15|21|36|11|17||30.0	21|40|68|20|39||95.0	TGCAGCGGGACACAGGGAACGAACACTGAAGCTTTCTTT	37	CSGTQGTNTEAFF		:::::::::0:-7:7:11:-3:-3:17:20:-1:39:::	AL_L_BM7
193	1	0.015873	TGTGCCTGGAGTACACTCAACTACGAGCAGTACTTC	FFFFFFFFFFFFFFFFFFFFFFFFFFFFFFFFFFFF	TRBV30*00(195)		TRBJ2-7*00(220)	TRBC2*00(295),TRBC1*00(263)	421|433|455|0|12||60.0		23|39|67|20|36||80.0	TGTGCCTGGAGTACACTCAACTACGAGCAGTACTTC	37	CAWSTLNYEQYF		:::::::::0:-2:12:::::20:-3:36:::	AL_L_BM7
199	1	0.015873	TGTGCCAGCGGCGGGGTGGGGTACGAGCAGTACTTC	FFFFFFFFFFFFFFFFFFFFFFFFFFFFFFFFFFFF	TRBV11-3*00(170),TRBV11-1*00(154)	TRBD2*00(25)	TRBJ2-7*00(215)	TRBC2*00(363),TRBC1*00(347)	430|439|467|0|9||45.0;430|439|467|0|9||45.0	23|28|48|10|15||25.0	24|39|67|21|36||75.0	TGTGCCAGCGGCGGGGTGGGGTACGAGCAGTACTTC	37	CASGGVGYEQYF		:::::::::0:-8:9:10:-7:-4:15:21:-4:36:::	AL_L_BM7
200	1	0.015873	TGTGCCAGCAGCTTGGGGGAAGAGACCCAGTACTTC	FFFFFFFFF:FFFFFFFFFFFFFFFFFFFF:FFFFF	TRBV7-6*00(294),TRBV7-7*00(262)	TRBD1*00(25)	TRBJ2-5*00(225)	TRBC2*00(190)	430|444|467|0|14||70.0;430|444|467|0|14||70.0	18|23|36|14|19||25.0	23|40|68|19|36||85.0	TGTGCCAGCAGCTTGGGGGAAGAGACCCAGTACTTC	25	CASSLGEETQYF		:::::::::0:-3:14:14:-6:-1:19:19:-3:36:::	AL_L_BM7
201	1	0.015873	TGTGCCAGCAGCCCAACCCCAGATACGCAGTATTTT	FFFFFF:FFFFFFFFFFFFFFFFFFFFFFFFF:FFF	TRBV11-1*00(130),TRBV7-9*00(130),TRBV4-2*00(119),TRBV5-5*00(114),TRBV5-8*00(114)		TRBJ2-3*00(225)		430|442|467|0|12||60.0;430|442|467|0|12||60.0;427|440|464|0|13||65.0;427|439|463|0|12||60.0;427|439|463|0|12||60.0		24|41|69|19|36||85.0	TGTGCCAGCAGCCCAACCCCAGATACGCAGTATTTT	25	CASSPTPDTQYF		:::::::::0:-5:12:::::19:-4:36:::	AL_L_BM7
203	1	0.015873	TGCAGTGCTAGAGGGGATAAAGAGACCCAGTACTTC	FFFFFFFFFFFFFFFFFFFFFFFFFFFFFF:FFFFF	TRBV20-1*00(445)		TRBJ2-5*00(225)	TRBC1*00(50),TRBC2*00(50)	421|434|455|0|13||65.0		23|40|68|19|36||85.0	TGCAGTGCTAGAGGGGATAAAGAGACCCAGTACTTC	25	CSARGDKETQYF		:::::::::0:-1:13:::::19:-3:36:::	AL_L_BM7
216	1	0.015873	TGCAGTGCCCCTCCGGAGGGGAAGCAGTACTTC	FFFFFFFFFFFFFFFFFFFFFF:FFFFFFFFFF	TRBV20-1*00(405)	TRBD2*00(30)	TRBJ2-7*00(195)	TRBC2*00(80)	421|429|455|0|8||40.0	0|6|48|8|14||30.0	28|39|67|22|33||55.0	TGCAGTGCCCCTCCGGAGGGGAAGCAGTACTTC	25	CSAPPEGKQYF		:::::::::0:-6:8:8:16:-26:14:22:-8:33:::	AL_L_BM7
6	7	0.0804598	TGTGCCAGCAGCCCCCGGGGGGGCGTCCATAATTCACCCCTCCACTTT	FFFFFFFFFFFFFNNNNNNNNNNNNNNNNNNNNNNNNNNNNNNFFFFF	TRBV7-6*00(303.3)	TRBD1*00(35),TRBD2*00(30)	TRBJ1-6*00(186.7)	TRBC1*00(143.7),TRBC2*00(127.7)	430|442|467|0|12||60.0	18|25|36|18|25||35.0;13|19|48|13|19||30.0	25|45|73|28|48||100.0	TGTGCCAGCAGCCCCCGGGGGGGCGTCCATAATTCACCCCTCCACTTT	37	CASSPRGGVHNSPLHF		:::::::::0:-5:12:18:-6:1:25:28:-5:48:::	AL_L_PB0
54	2	0.0229885	TGTGCCACCGAGGACAGCGGGAGTTATAATGAGCAGTTCTTC	NNNNNNNNNNNNNNNNNNNNNNNNNNNNNNFFFF:FF:FFFF	TRBV15*00(314.5)	TRBD2*00(40),TRBD1*00(34)	TRBJ2-1*00(107.5)	TRBC2*00(200),TRBC1*00(184)	427|436|464|0|9||45.0	22|30|48|15|23||40.0;13|23|36|11|21|SG19C|34.0	27|42|70|27|42||75.0	TGTGCCACCGAGGACAGCGGGAGTTATAATGAGCAGTTCTTC	25	CATEDSGSYNEQFF		:::::::::0:-8:9:15:-6:-2:23:27:-7:42:::	AL_L_PB0
55	2	0.0229885	TGTGCCAGCAGCGGATGGACCTACGGAGAGACCCAGTACTTC	FFFFFFFFFFFFFFFFFFFFFFFFFFFFFFFFFFFFFFFFFF	TRBV5-6*00(381)		TRBJ2-5*00(220)	TRBC2*00(459)	427|439|463|0|12||60.0		24|40|68|26|42||80.0	TGTGCCAGCAGCGGATGGACCTACGGAGAGACCCAGTACTTC	37	CASSGWTYGETQYF		:::::::::0:-4:12:::::26:-4:42:::	AL_L_PB0
64	2	0.0229885	TGTGCCAGCAGCCCAACCTCCTACGAGCAGTACTTC	FFFFFFFFFFFFFFFFFFFFFFFFFFFFFFFFFFFF	TRBV11-2*00(444)		TRBJ2-7*00(235)	TRBC2*00(215)	430|442|467|0|12||60.0		20|39|67|17|36||95.0	TGTGCCAGCAGCCCAACCTCCTACGAGCAGTACTTC	37	CASSPTSYEQYF		:::::::::0:-5:12:::::17:0:36:::	AL_L_PB0
80	2	0.0229885	TGCACCGAAAAGACCACCTACGAGCAGTACTTC	FFFFFFFFFFFFFFFFFFFFFFFFFFFFFFFFF	TRBV20-1*00(475)		TRBJ2-7*00(225)	TRBC2*00(356),TRBC1*00(340)	421|425|455|0|4||20.0		22|39|67|16|33||85.0	TGCACCGAAAAGACCACCTACGAGCAGTACTTC	37	CTEKTTYEQYF		:::::::::0:-10:4:::::16:-2:33:::	AL_L_PB0
93	1	0.0114943	TGTGCCAGCAGTTCGGGACTAGCGGACTTCTTGGGTACAGATACGCAGTATTTT	FFFFFFFFFFFFFFFFFFFFFFFFFFFFFFFFFFFFFFFFFFFFFFFFFFFFFF	TRBV6-6*00(420),TRBV6-5*00(372)	TRBD2*00(60)	TRBJ2-3*00(215)		427|440|464|0|13||65.0;427|440|464|0|13||65.0	15|27|48|13|25||60.0	23|41|69|36|54||90.0	TGTGCCAGCAGTTCGGGACTAGCGGACTTCTTGGGTACAGATACGCAGTATTTT	37	CASSSGLADFLGTDTQYF		:::::::::0:-4:13:13:1:-5:25:36:-3:54:::	AL_L_PB0
94	1	0.0114943	TGTGCCAGCAGCCGTTTGGGCAGGGTTTCCGACCGGAAAGATACGCAGTATTTT	FF:FFFFFFFFFFFFFFFFFFFFFF:FFFFFFFFFFFFFFFFFFFFFFFFFFFF	TRBV28*00(596)	TRBD1*00(25)	TRBJ2-3*00(220)	TRBC2*00(225)	427|438|464|0|11||55.0	16|21|36|20|25||25.0	25|41|69|38|54||80.0	TGTGCCAGCAGCCGTTTGGGCAGGGTTTCCGACCGGAAAGATACGCAGTATTTT	25	CASSRLGRVSDRKDTQYF		:::::::::0:-6:11:20:-4:-3:25:38:-5:54:::	AL_L_PB0
102	1	0.0114943	TGCAGTGCTACCGCCGGGACTAGCGGGCCTAGCACAGATACGCAGTATTTT	:FFFFFFFFFFFFFFFFFFFFFFFFFFFFFFFFFFFFFFFFFFFFFFFFFF	TRBV20-1*00(130)	TRBD2*00(70)	TRBJ2-3*00(255)	TRBC2*00(275)	421|431|455|0|10||50.0	14|28|48|13|27||70.0	18|41|69|28|51||115.0	TGCAGTGCTACCGCCGGGACTAGCGGGCCTAGCACAGATACGCAGTATTTT	25	CSATAGTSGPSTDTQYF		:::::::::0:-4:10:13:2:-4:27:28:2:51:::	AL_L_PB0
130	1	0.0114943	TGTGCCACCAGTGATTCGGGACAGGGCGTTTCCGGGGAGCTGTTTTTT	FFFFFFFFFFFFFFFFFFFFFFFFFFFFFFFFFFFFFFFFFFFFFFFF	TRBV24-1*00(370)	TRBD1*00(50)	TRBJ2-2*00(225)	TRBC2*00(270),TRBC1*00(238)	427|443|465|0|16||80.0	11|21|36|16|26||50.0	26|43|71|31|48||85.0	TGTGCCACCAGTGATTCGGGACAGGGCGTTTCCGGGGAGCTGTTTTTT	37	CATSDSGQGVSGELFF		:::::::::0:-2:16:16:1:-3:26:31:-6:48:::	AL_L_PB0
131	1	0.0114943	TGTGCCAGCTCACCACGTGGGACAGCGAACACCGGGGAGCTGTTTTTT	FFFFFFFFFFFFFFFFFFFFFFF:FFFFFFFFFFFFFFF?????????	TRBV18*00(635)	TRBD1*00(30)	TRBJ2-2*00(75)	TRBC2*00(158)	430|446|467|0|16||80.0	12|18|36|18|24||30.0	19|43|71|24|48||120.0	TGTGCCAGCTCACCACGTGGGACAGCGAACACCGGGGAGCTGTTTTTT	25	CASSPRGTANTGELFF		:::::::::0:-1:16:18:0:-6:24:24:1:48:::	AL_L_PB0
132	1	0.0114943	TGTGCCAGCAGTGAAGCCCCAGGGGGCCCCACAGATACGCAGTATTTT	FFFFFFFFFFFFFFFFFFFFFFFFFFFFFFFFFFFFFFFFFFFFFFFF	TRBV6-1*00(495)	TRBD1*00(40)	TRBJ2-3*00(195)	TRBC1*00(298),TRBC2*00(298)	427|444|464|0|17||85.0	16|24|36|19|27||40.0	22|41|69|29|48||95.0	TGTGCCAGCAGTGAAGCCCCAGGGGGCCCCACAGATACGCAGTATTTT	37	CASSEAPGGPTDTQYF		:::::::::0:0:17:19:-4:0:27:29:-2:48:::	AL_L_PB0
133	1	0.0114943	TGTGCCAGCAGCTTAAGGTTGAGGGGGACCGAGGATGGCTACACCTTC	FFFFFF:FFFFFF:FFFFF:FFFFFFFFFFFFFFFFFFFFFFFFFFFF	TRBV13*00(265)	TRBD1*00(30)	TRBJ1-2*00(194)		457|472|494|0|15||75.0	17|23|36|21|27||30.0	26|40|68|34|48||70.0	TGTGCCAGCAGCTTAAGGTTGAGGGGGACCGAGGATGGCTACACCTTC	25	CASSLRLRGTEDGYTF		:::::::::0:-2:15:21:-5:-1:27:34:-6:48:::	AL_L_PB0
134	1	0.0114943	TGTGCCAGCAGCCTGATTGGGTTTCGGAGCAATCAGCCCCAGCATTTT	FFFFFFFFFFFFFFFFFFFFFFF:FFFFFFFFFFFFFFFFFFFFFFFF	TRBV7-2*00(325)		TRBJ1-5*00(245)	TRBC1*00(105)	430|442|467|0|12||60.0		21|42|70|27|48||105.0	TGTGCCAGCAGCCTGATTGGGTTTCGGAGCAATCAGCCCCAGCATTTT	25	CASSLIGFRSNQPQHF		:::::::::0:-5:12:::::27:-1:48:::	AL_L_PB0
135	1	0.0114943	TGTGCCAGCAGCCAAGGGTACGAGGGACTAGCGAACATTCAGTACTTC	FFFFFFFFFFFFFFFFFFFFFFFFFFFFFFFFFFFFFFFFFFFFFFFF	TRBV3-1*00(305),TRBV3-2*00(305)	TRBD2*00(50)	TRBJ2-4*00(215)	TRBC2*00(145)	427|443|464|0|16||80.0;427|443|464|0|16||80.0	16|26|48|23|33||50.0	27|42|70|33|48||75.0	TGTGCCAGCAGCCAAGGGTACGAGGGACTAGCGAACATTCAGTACTTC	37	CASSQGYEGLANIQYF		:::::::::0:-1:16:23:0:-6:33:33:-7:48:::	AL_L_PB0
136	1	0.0114943	TGTGCCAGCAGCGAATCCCTACTAGCGGGACGGGATACGCAGTATTTT	FFFFFFFFFFFFFFFFFFFFFFFFFFFFFFFFFFFFFFFFFFFFFFFF	TRBV4-2*00(245),TRBV4-3*00(229)	TRBD2*00(50)	TRBJ2-3*00(215)	TRBC2*00(185),TRBC1*00(178)	427|439|464|0|12||60.0;427|439|464|0|12|SC429T|44.0	19|29|48|20|30||50.0	26|41|69|33|48||75.0	TGTGCCAGCAGCGAATCCCTACTAGCGGGACGGGATACGCAGTATTTT	37	CASSESLLAGRDTQYF		:::::::::0:-5:12:20:-3:-3:30:33:-6:48:::	AL_L_PB0
140	1	0.0114943	TGCAGTGCTAGAGATCAAGGGACGGCGAGGGGGGAGCCCCAGCATTTT	FFFFFFFFFFFFFFFFF:FFFFFFFFFFFFFFFFFFFFFFFFFFFFFF	TRBV20-1*00(300)	TRBD1*00(30)	TRBJ1-5*00(210)	TRBC1*00(150)	421|437|455|0|16||80.0	17|23|36|27|33||30.0	28|42|70|34|48||70.0	TGCAGTGCTAGAGATCAAGGGACGGCGAGGGGGGAGCCCCAGCATTTT	25	CSARDQGTARGEPQHF		:::::::::0:2:16:27:-5:-1:33:34:-8:48:::	AL_L_PB0
156	1	0.0114943	TGTGCCATCAGTGAGGGGCTTAGCGGGAACTACGAGCAGTACTTC	FFFFFFFFFFFFFFFFFFFFFFFFFFFFFFFFFFFFFFFFFFFFF	TRBV10-3*00(370)	TRBD2*00(40)	TRBJ2-7*00(220)	TRBC2*00(440)	427|442|464|0|15||75.0	21|29|48|20|28||40.0	23|39|67|29|45||80.0	TGTGCCATCAGTGAGGGGCTTAGCGGGAACTACGAGCAGTACTTC	37	CAISEGLSGNYEQYF		:::::::::0:-2:15:20:-5:-3:28:29:-3:45:::	AL_L_PB0
157	1	0.0114943	TGTGCCATAAGGGGATGGGGCCCTGGGGCCAACGTCCTGACTTTC	FFFFFFF:FFFFFFFFFFFFFFFFFFFFFF:FFFFFFFFFFFFFF	TRBV2*00(220)	TRBD1*00(25),TRBD2*00(25)	TRBJ2-6*00(255)	TRBC2*00(422)	430|437|467|0|7||35.0	17|22|36|9|14||25.0;29|34|48|17|22||25.0	22|45|73|22|45||115.0	TGTGCCATAAGGGGATGGGGCCCTGGGGCCAACGTCCTGACTTTC	25	CAIRGWGPGANVLTF		:::::::::0:-10:7:9:-5:-2:14:22:-2:45:::	AL_L_PB0
159	1	0.0114943	TGTGCCAGCCGGGACAGTGGAAATGGAGCCAACGTCCTGACTTTC	FFFFFFFFFFFFFFFFF:FFF:FFFFFFFFFFFFFFFFFFFFFFF	TRBV12-3*00(460),TRBV12-4*00(460)	TRBD1*00(40)	TRBJ2-6*00(204)	TRBC2*00(89)	430|439|467|0|9||45.0;430|439|467|0|9||45.0	11|19|36|9|17||40.0	23|45|73|23|45|SG26A|94.0	TGTGCCAGCCGGGACAGTGGAAATGGAGCCAACGTCCTGACTTTC	25	CASRDSGNGANVLTF		:::::::::0:-8:9:9:1:-5:17:23:-3:45:::	AL_L_PB0
160	1	0.0114943	TGTGCCAGCAGTTTACGAGGACAGGGGTCAGAGACCCAGTACTTC	FFFFFFFFFFFFFFFFFFFFFFFFFFFFFFFFFFFFFFFFFFFFF	TRBV27*00(310)	TRBD1*00(45)	TRBJ2-5*00(220)	TRBC2*00(150)	427|442|464|0|15||75.0	13|22|36|18|27||45.0	24|40|68|29|45||80.0	TGTGCCAGCAGTTTACGAGGACAGGGGTCAGAGACCCAGTACTTC	37	CASSLRGQGSETQYF		:::::::::0:-2:15:18:-1:-2:27:29:-4:45:::	AL_L_PB0
161	1	0.0114943	TGTGCCAGCAGTTCTGGACAGGGGGAGGCAGATACGCAGTATTTT	FFFFFFFFFFFFFFFFFFFFFFFFFFFFFFFFFFFFFFFFFFFFF	TRBV28*00(410)	TRBD1*00(50)	TRBJ2-3*00(225)	TRBC1*00(40),TRBC2*00(40)	427|440|464|0|13||65.0	13|23|36|15|25||50.0	24|41|69|28|45||85.0	TGTGCCAGCAGTTCTGGACAGGGGGAGGCAGATACGCAGTATTTT	37	CASSSGQGEADTQYF		:::::::::0:-4:13:15:-1:-1:25:28:-4:45:::	AL_L_PB0
162	1	0.0114943	TGTGCCAGCAGTGAAGTAGCGGGTGAGGACACTGAAGCTTTCTTT	FFFFFFFFFFFFFFFFFFFFFFFFFFFFFFFFFFFFFFFFFFFFF	TRBV6-1*00(150),TRBV6-4*00(140)	TRBD2*00(35)	TRBJ1-1*00(225)	TRBC2*00(505)	427|443|464|0|16||80.0;427|441|464|0|14||70.0	21|28|48|16|23||35.0	23|40|68|28|45||85.0	TGTGCCAGCAGTGAAGTAGCGGGTGAGGACACTGAAGCTTTCTTT	37	CASSEVAGEDTEAFF		:::::::::0:-1:16:16:-5:-4:23:28:-3:45:::	AL_L_PB0
163	1	0.0114943	TGTGCCAGCAGTATTAAGCGGGAGACCTACAATGAGCAGTTCTTC	FFFFFFFFFFFFFFFFFFFF:FFFFFFFFFF:FFFFFFFFFFFFF	TRBV27*00(346)	TRBD2*00(40)	TRBJ2-1*00(240)	TRBC2*00(385),TRBC1*00(353)	427|439|464|0|12||60.0	22|30|48|16|24||40.0	22|42|70|25|45||100.0	TGTGCCAGCAGTATTAAGCGGGAGACCTACAATGAGCAGTTCTTC	25	CASSIKRETYNEQFF		:::::::::0:-5:12:16:-6:-2:24:25:-2:45:::	AL_L_PB0
164	1	0.0114943	TGTGCCAGCAGCTTTTCGACAGGGAGGTTACCCGAGCAGTACTTC	FFFFFFFFFFFFFFFFFFFFFFFFFFFFFFFFFFFFFFFFFFFFF	TRBV7-9*00(737)	TRBD1*00(35),TRBD2*00(30)	TRBJ2-7*00(145)		430|444|467|0|14||70.0	14|21|36|17|24||35.0;25|31|48|21|27||30.0	26|39|67|32|45||65.0	TGTGCCAGCAGCTTTTCGACAGGGAGGTTACCCGAGCAGTACTTC	37	CASSFSTGRLPEQYF		:::::::::0:-3:14:17:-2:-3:24:32:-6:45:::	AL_L_PB0
165	1	0.0114943	TGTGCCAGCAGCTTGTGGGGGGCAGGTCATGAGACCCAGTACTTC	FFFFFFFFFFFFFFFFFFFFFFFFFFFFFFFFFFFFFFFFFFFFF	TRBV11-1*00(175),TRBV7-9*00(175),TRBV5-5*00(164),TRBV11-3*00(159)	TRBD1*00(30)	TRBJ2-5*00(215)	TRBC2*00(470),TRBC1*00(422)	430|444|467|0|14||70.0;430|444|467|0|14||70.0;427|442|463|0|15||75.0;430|444|467|0|14||70.0	18|24|36|17|23||30.0	25|40|68|30|45||75.0	TGTGCCAGCAGCTTGTGGGGGGCAGGTCATGAGACCCAGTACTTC	37	CASSLWGAGHETQYF		:::::::::0:-3:14:17:-6:0:23:30:-5:45:::	AL_L_PB0
166	1	0.0114943	TGTGCCAGCAGCTTAGGGGGACAGGGTGTCTCACCCCTCCACTTT	FFFFFFFFFFFFFFFFFFFFFFFFFFFFFFFFFFFFFFFFFFFFF	TRBV7-9*00(495)	TRBD1*00(45)	TRBJ1-6*00(199)		430|446|467|0|16||80.0	12|21|36|17|26||45.0	30|45|73|30|45||75.0	TGTGCCAGCAGCTTAGGGGGACAGGGTGTCTCACCCCTCCACTTT	37	CASSLGGQGVSPLHF		:::::::::0:-1:16:17:0:-3:26:30:-10:45:::	AL_L_PB0
167	1	0.0114943	TGTGCCAGCAGCTTAGACGTCTCTGGGGCCAACGTCCTGACTTTC	FFFFFFF:FFFFFFFF:FFFFFFFFFFFFFFFFFFFFFFFFFFFF	TRBV11-2*00(367),TRBV11-3*00(335)		TRBJ2-6*00(235)		430|447|467|0|17||85.0;430|447|467|0|17||85.0		20|45|73|20|45||125.0	TGTGCCAGCAGCTTAGACGTCTCTGGGGCCAACGTCCTGACTTTC	25	CASSLDVSGANVLTF		:::::::::0:0:17:::::20:0:45:::	AL_L_PB0
168	1	0.0114943	TGTGCCAGCAGCTCCCCCCGGGACAGTAGGGGAAAACTGTTTTTT	FFFFFFFFF:FFFFFFFFFFF:FFFF::FFFFF:FFFFFFFFFFF	TRBV5-6*00(505),TRBV5-7*00(473),TRBV5-5*00(457)	TRBD1*00(50)	TRBJ1-4*00(150)		427|440|463|0|13||65.0;427|440|463|0|13||65.0;427|440|463|0|13||65.0	9|19|36|16|26||50.0	30|43|71|32|45||65.0	TGTGCCAGCAGCTCCCCCCGGGACAGTAGGGGAAAACTGTTTTTT	25	CASSSPRDSRGKLFF		:::::::::0:-3:13:16:3:-5:26:32:-10:45:::	AL_L_PB0
169	1	0.0114943	TGTGCCAGCAGCTCCAGGACCGGGATATTCCACGAGCAGTACTTC	FFFFFFFFFFFFFFFFFFFFFFFFFF:FFFFFFFFFFFFFFFFFF	TRBV7-9*00(315)	TRBD1*00(30),TRBD2*00(30)	TRBJ2-7*00(210)	TRBC2*00(805)	430|443|467|0|13||65.0	10|16|36|19|25||30.0;14|20|48|19|25||30.0	25|39|67|31|45||70.0	TGTGCCAGCAGCTCCAGGACCGGGATATTCCACGAGCAGTACTTC	25	CASSSRTGIFHEQYF		:::::::::0:-4:13:19:2:-8:25:31:-5:45:::	AL_L_PB0
170	1	0.0114943	TGTGCCAGCAGCCAAGCAAGGGCCTGGGCAGATACGCAGTATTTT	FFFFFFFFFFFFFFFFFFFFFFFFFFFFFFFFFFFFFFFFFFFFF	TRBV3-1*00(235),TRBV3-2*00(235)	TRBD2*00(30)	TRBJ2-3*00(225)	TRBC2*00(568)	427|443|464|0|16||80.0;427|443|464|0|16||80.0	28|34|48|18|24||30.0	24|41|69|28|45||85.0	TGTGCCAGCAGCCAAGCAAGGGCCTGGGCAGATACGCAGTATTTT	37	CASSQARAWADTQYF		:::::::::0:-1:16:18:-12:2:24:28:-4:45:::	AL_L_PB0
171	1	0.0114943	TGTGCCAGCAGATCCCGGACAGGGAGCACAGATACGCAGTATTTT	FFFFFFFFFFFFFFFFFFFFFFFFFFFFFFFFFFFFFFFFFFFFF	TRBV7-9*00(711)	TRBD1*00(40)	TRBJ2-3*00(125)		430|441|467|0|11||55.0	13|21|36|16|24||40.0	20|41|69|24|45||105.0	TGTGCCAGCAGATCCCGGACAGGGAGCACAGATACGCAGTATTTT	37	CASRSRTGSTDTQYF		:::::::::0:-6:11:16:-1:-3:24:24:0:45:::	AL_L_PB0
178	1	0.0114943	TGCGCCAGCAGCCTGACCGGGACAGGGTCTCACGAGCAGTACTTC	FFFFFFFFFFFFFFFFFFF:FFFFFFFFFFFFFFFFFFFFFFFFF	TRBV5-1*00(983)	TRBD1*00(55)	TRBJ2-7*00(190)		427|439|463|0|12||60.0	10|21|36|16|27||55.0	25|39|67|31|45||70.0	TGCGCCAGCAGCCTGACCGGGACAGGGTCTCACGAGCAGTACTTC	25	CASSLTGTGSHEQYF		:::::::::0:-4:12:16:2:-3:27:31:-5:45:::	AL_L_PB0
179	1	0.0114943	TGCGCCAGCAGCCAAGAAATAGTCGGTGGTGAAAAACTGTTTTTT	FFFFFFFFFFFFFFFFFFFFFFFFFFFFFFF:FFFFFFFF:FFFF	TRBV4-1*00(429)	TRBD2*00(25)	TRBJ1-4*00(220)		427|444|464|0|17||85.0	9|14|48|19|24||25.0	27|43|71|29|45||80.0	TGCGCCAGCAGCCAAGAAATAGTCGGTGGTGAAAAACTGTTTTTT	25	CASSQEIVGGEKLFF		:::::::::0:0:17:19:7:-18:24:29:-7:45:::	AL_L_PB0
180	1	0.0114943	TGCGCCAGCAGCACGGGGACCAGCCGCGATGATACGCAGTATTTT	FFFFFFFFFFFFFFFFFFFFFFFFFFFFFFFFFFFFFFFFFFFFF	TRBV5-1*00(460)	TRBD2*00(29),TRBD1*00(25)	TRBJ2-3*00(199)	TRBC1*00(236),TRBC2*00(236)	427|439|463|0|12||60.0	16|25|48|15|24|ST21C|29.0;12|17|36|15|20||25.0	26|41|69|30|45||75.0	TGCGCCAGCAGCACGGGGACCAGCCGCGATGATACGCAGTATTTT	37	CASSTGTSRDDTQYF		:::::::::0:-4:12:15:0:-7:24:30:-6:45:::	AL_L_PB0
181	1	0.0114943	TGCAGTGCCACCCCGAGGGGACTAAACACAGATACGCAGTATTTT	FFFFFFFFFFFFFFFFFFFFFFFFFFFFFFFFFFFFFFFFFFFFF	TRBV20-1*00(320)	TRBD2*00(35)	TRBJ2-3*00(235)	TRBC2*00(105)	421|429|455|0|8||40.0	16|23|48|17|24||35.0	22|41|69|26|45||95.0	TGCAGTGCCACCCCGAGGGGACTAAACACAGATACGCAGTATTTT	37	CSATPRGLNTDTQYF		:::::::::0:-6:8:17:0:-9:24:26:-2:45:::	AL_L_PB0
204	1	0.0114943	TGTGCCACCAGCAAGGACAGGTCTATTAGGCCCCAGCATTTT	FFFFFFFFFFFFFFFFFFFFFFFFFFFFFFFFFFFFFF:F:F	TRBV15*00(84)	TRBD1*00(35)	TRBJ1-5*00(205)	TRBC1*00(157)	427|440|464|0|13||65.0	13|20|36|14|21||35.0	29|42|70|29|42||65.0	TGTGCCACCAGCAAGGACAGGTCTATTAGGCCCCAGCATTTT	25	CATSKDRSIRPQHF		:::::::::0:-4:13:14:-1:-4:21:29:-9:42:::	AL_L_PB0
205	1	0.0114943	TGTGCCAGCCTCGAGGAGGACCCGAGGGATACGCAGTATTTT	FFFFFFFFFFFFFFFFFFFFFFFFFFFFFFFFFFFFFFFFFF	TRBV21-1*00(95)	TRBD2*00(29)	TRBJ2-3*00(215)	TRBC2*00(350),TRBC1*00(318)	431|440|468|0|9||45.0	26|35|48|14|23|SG31A|29.0	26|41|69|27|42||75.0	TGTGCCAGCCTCGAGGAGGACCCGAGGGATACGCAGTATTTT	37	CASLEEDPRDTQYF		:::::::::0:-8:9:14:-10:3:23:27:-6:42:::	AL_L_PB0
206	1	0.0114943	TGTGCCAGCCATCTGGTCGCGGAGTACAATGAGCAGTTCTTC	FFFFFFFFFFFFFFFFFF:FFFFFFFFFFFFFFFFFFFFFF?	TRBV13*00(590)		TRBJ2-1*00(85)		457|466|494|0|9||45.0		24|42|70|24|42||90.0	TGTGCCAGCCATCTGGTCGCGGAGTACAATGAGCAGTTCTTC	25	CASHLVAEYNEQFF		:::::::::0:-8:9:::::24:-4:42:::	AL_L_PB0
207	1	0.0114943	TGTGCCAGCCACCGGGGTAGCGGGACTCGGGAGCAGTTCTTC	FFFFFFFFFFFFFFFFFFFFFFFFFFFFFFFFFFFFFFFFFF	TRBV6-5*00(315)	TRBD2*00(40)	TRBJ2-1*00(200)	TRBC1*00(153),TRBC2*00(153)	427|436|464|0|9||45.0	21|29|48|17|25||40.0	30|42|70|30|42||60.0	TGTGCCAGCCACCGGGGTAGCGGGACTCGGGAGCAGTTCTTC	37	CASHRGSGTREQFF		:::::::::0:-8:9:17:-5:-3:25:30:-10:42:::	AL_L_PB0
208	1	0.0114943	TGTGCCAGCACCCCGACAGGACAGAACACTGAAGCTTTCTTT	FFFFFFFFFFFFF:FFFFFF:FFFFFFFFFFFFFFFFFFFFF	TRBV27*00(405)	TRBD1*00(30)	TRBJ1-1*00(235)	TRBC1*00(496),TRBC2*00(496)	427|437|464|0|10||50.0	14|20|36|14|20||30.0	21|40|68|23|42||95.0	TGTGCCAGCACCCCGACAGGACAGAACACTGAAGCTTTCTTT	25	CASTPTGQNTEAFF		:::::::::0:-7:10:14:-2:-4:20:23:-1:42:::	AL_L_PB0
209	1	0.0114943	TGTGCCAGCAGTTTGGTGACAGGGTCTGGGAAACTGTTTTTT	FFFFFFFFFFFFFFFFFFFFFFFFFFFFFFFFFFFFFFFFFF	TRBV28*00(551)	TRBD1*00(35)	TRBJ1-4*00(200)	TRBC1*00(205)	427|441|464|0|14||70.0	14|21|36|17|24||35.0	31|43|71|30|42||60.0	TGTGCCAGCAGTTTGGTGACAGGGTCTGGGAAACTGTTTTTT	37	CASSLVTGSGKLFF		:::::::::0:-3:14:17:-2:-3:24:30:-11:42:::	AL_L_PB0
210	1	0.0114943	TGTGCCAGCAGTTTACTAGCGGGCACGTCTCAGCAGTACTTC	FFFFFFFFFFFFFFFFFFFFFFFFFFFFFFFFFFFFF:FFFF	TRBV12-3*00(375),TRBV12-4*00(375)	TRBD2*00(40)	TRBJ2-7*00(195)	TRBC2*00(450)	430|445|467|0|15||75.0;430|445|467|0|15||75.0	20|28|48|15|23||40.0	28|39|67|31|42||55.0	TGTGCCAGCAGTTTACTAGCGGGCACGTCTCAGCAGTACTTC	25	CASSLLAGTSQQYF		:::::::::0:-2:15:15:-4:-4:23:31:-8:42:::	AL_L_PB0
211	1	0.0114943	TGTGCCAGCAGTGATTTGACAGGAACCGGGGAGCTGTTTTTT	FFFFFFFFFFFFFFFFFFFFFFFFFFFFFFFFFFFFFFFFFF	TRBV2*00(250)	TRBD1*00(30)	TRBJ2-2*00(230)	TRBC2*00(220)	430|444|467|0|14||70.0	14|20|36|17|23||30.0	25|43|71|24|42||90.0	TGTGCCAGCAGTGATTTGACAGGAACCGGGGAGCTGTTTTTT	37	CASSDLTGTGELFF		:::::::::0:-3:14:17:-2:-4:23:24:-5:42:::	AL_L_PB0
212	1	0.0114943	TGTGCCAGCAGTAGGGTTCGGGGGGACACTGAAGCTTTCTTT	FFFFFFFFFFFFFFFFFFFFFFFFFFFFFFFFFFFFFFFFFF	TRBV6-4*00(210)	TRBD1*00(25)	TRBJ1-1*00(225)	TRBC1*00(250),TRBC2*00(218)	427|439|464|0|12||60.0	18|23|36|19|24||25.0	23|40|68|25|42||85.0	TGTGCCAGCAGTAGGGTTCGGGGGGACACTGAAGCTTTCTTT	37	CASSRVRGDTEAFF		:::::::::0:-5:12:19:-6:-1:24:25:-3:42:::	AL_L_PB0
213	1	0.0114943	TGTGCCAGCAGCTTTAAGGGGGCTAGAGAGACCCAGTACTTC	FFFFFFFFFFFF:FFFFFFFFFFFFFFFFFFFFFFFFFFFFF	TRBV7-9*00(305)	TRBD1*00(35)	TRBJ2-5*00(220)	TRBC2*00(165)	430|444|467|0|14||70.0	17|24|36|16|23||35.0	24|40|68|26|42||80.0	TGTGCCAGCAGCTTTAAGGGGGCTAGAGAGACCCAGTACTTC	25	CASSFKGARETQYF		:::::::::0:-3:14:16:-5:0:23:26:-4:42:::	AL_L_PB0
214	1	0.0114943	TGTGCCAGCAGCTTGGGCGGACCGAACACTGAAGCTTTCTTT	FFFF:FFFFFFFFFFFFFFFFFFFFFFFFFFFFFFFFFFFFF	TRBV7-9*00(815)	TRBD1*00(25)	TRBJ1-1*00(140)		430|444|467|0|14||70.0	20|25|36|14|19||25.0	21|40|68|23|42||95.0	TGTGCCAGCAGCTTGGGCGGACCGAACACTGAAGCTTTCTTT	25	CASSLGGPNTEAFF		:::::::::0:-3:14:14:-8:1:19:23:-1:42:::	AL_L_PB0
215	1	0.0114943	TGTGCCAGCAGCTTGGACCCCGAATCCTACGAGCAGTACTTC	FFFFFFFFFFFFFFFFFFFFFFF:FFFFFFFFFFFFFFFFFF	TRBV5-4*00(730)		TRBJ2-7*00(230)	TRBC2*00(100)	427|443|463|0|16||80.0		21|39|67|24|42||90.0	TGTGCCAGCAGCTTGGACCCCGAATCCTACGAGCAGTACTTC	25	CASSLDPESYEQYF		:::::::::0:0:16:::::24:-1:42:::	AL_L_PB0
216	1	0.0114943	TGTGCCAGCAGCTTGGAACAGAGTAATTCACCCCTCCACTTT	FFFFFFFFFFFFFFFFF:FFFFFFFFFFFFFFFFFFFFFFFF	TRBV5-6*00(445),TRBV5-7*00(429),TRBV5-5*00(413)		TRBJ1-6*00(235)		427|443|463|0|16||80.0;427|443|463|0|16||80.0;427|443|463|0|16||80.0		26|45|73|23|42||95.0	TGTGCCAGCAGCTTGGAACAGAGTAATTCACCCCTCCACTTT	25	CASSLEQSNSPLHF		:::::::::0:0:16:::::23:-6:42:::	AL_L_PB0
217	1	0.0114943	TGTGCCAGCAGCTTATCCGGCGGGGGAGATACGCAGTATTTT	FFFFFFFFFFFFFFFFFFFFFFFFFFFFFFFFFFFFFFFFFF	TRBV7-2*00(590)	TRBD1*00(25),TRBD2*00(25)	TRBJ2-3*00(220)	TRBC2*00(75)	430|445|467|0|15||75.0	18|23|36|21|26||25.0;23|28|48|19|24||25.0	25|41|69|26|42||80.0	TGTGCCAGCAGCTTATCCGGCGGGGGAGATACGCAGTATTTT	37	CASSLSGGGDTQYF		:::::::::0:-2:15:21:-6:-1:26:26:-5:42:::	AL_L_PB0
218	1	0.0114943	TGTGCCAGCAGCTTAGAGCCGAGCACAGATACGCAGTATTTT	FFFFFFFFFFFFFFFFFFFFFFFFFFFFFFFFFFFFFFFFFF	TRBV7-2*00(519)		TRBJ2-3*00(190)		430|446|467|0|16||80.0		20|41|69|21|42||105.0	TGTGCCAGCAGCTTAGAGCCGAGCACAGATACGCAGTATTTT	37	CASSLEPSTDTQYF		:::::::::0:-1:16:::::21:0:42:::	AL_L_PB0
219	1	0.0114943	TGTGCCAGCAGCCAACGACAGGGAACCTATGGCTACACCTTC	FFFFFFFFFFFFFFFFFFFFFFFFFFFFFFFFFFFFFFFFFF	TRBV3-1*00(520),TRBV3-2*00(472)	TRBD1*00(35)	TRBJ1-2*00(175)		427|442|464|0|15||75.0;427|442|464|0|15||75.0	14|21|36|16|23||35.0	24|40|68|26|42||80.0	TGTGCCAGCAGCCAACGACAGGGAACCTATGGCTACACCTTC	37	CASSQRQGTYGYTF		:::::::::0:-2:15:16:-2:-3:23:26:-4:42:::	AL_L_PB0
220	1	0.0114943	TGTGCCAGCAGCCAAGACCCGGTCTACAATGAGCAGTTCTTC	FFFFFFFFFFFFFFFFFFFFFFFFFFFFFFFF:FFFFFFFFF	TRBV3-1*00(100),TRBV3-2*00(100)	TRBD1*00(25),TRBD2*00(25)	TRBJ2-1*00(235)	TRBC2*00(369),TRBC1*00(337)	427|444|464|0|17||85.0;427|444|464|0|17||85.0	9|14|36|17|22||25.0;13|18|48|17|22||25.0	23|42|70|23|42||95.0	TGTGCCAGCAGCCAAGACCCGGTCTACAATGAGCAGTTCTTC	25	CASSQDPVYNEQFF		:::::::::0:0:17:17:3:-10:22:23:-3:42:::	AL_L_PB0
221	1	0.0114943	TGTGCCAGCAGCCAAGACGACACCGACAATGAGCAGTTCTTC	FFFFFFFFFFFFFFFFFFFFFFFFFFFFFFFFFFFFFFFFFF	TRBV3-1*00(285),TRBV3-2*00(285)		TRBJ2-1*00(225)	TRBC2*00(200)	427|444|464|0|17||85.0;427|444|464|0|17||85.0		25|42|70|25|42||85.0	TGTGCCAGCAGCCAAGACGACACCGACAATGAGCAGTTCTTC	37	CASSQDDTDNEQFF		:::::::::0:0:17:::::25:-5:42:::	AL_L_PB0
228	1	0.0114943	TGCGCCAGCAGCTTGCGCGACAGGGCAGATACGCAGTATTTT	FFFFFFFFFFFFFFFFFFFFFFFFFFFFFFFFFFFFFFFFFF	TRBV5-1*00(730)	TRBD1*00(35)	TRBJ2-3*00(105)		427|442|463|0|15||75.0	14|21|36|18|25||35.0	24|41|69|25|42||85.0	TGCGCCAGCAGCTTGCGCGACAGGGCAGATACGCAGTATTTT	37	CASSLRDRADTQYF		:::::::::0:-1:15:18:-2:-3:25:25:-4:42:::	AL_L_PB0
275	1	0.0114943	TGTGCCAGTAGTAGCCTAAACCCACTCGGAGCTTTCTTT	FFFFFFFFFFFFFFFFFFFFFFFFFFFFFFFFFFFFFFF	TRBV19*00(475)		TRBJ1-1*00(190)		427|440|464|0|13||65.0		30|40|68|29|39||50.0	TGTGCCAGTAGTAGCCTAAACCCACTCGGAGCTTTCTTT	37	CASSSLNPLGAFF		:::::::::0:-4:13:::::29:-10:39:::	AL_L_PB0
276	1	0.0114943	TGTGCCAGCCGCCCGGGGCTGTTCGATGAGCAGTTCTTC	FFFFFFFFFFFFFFFFFFFFFFFFFFFFFFFFFFFFFFF	TRBV5-5*00(235),TRBV5-6*00(219)	TRBD1*00(30),TRBD2*00(30)	TRBJ2-1*00(210)	TRBC2*00(225)	427|436|463|0|9||45.0;427|436|463|0|9||45.0	9|15|36|11|17||30.0;13|19|48|11|17||30.0	28|42|70|25|39||70.0	TGTGCCAGCCGCCCGGGGCTGTTCGATGAGCAGTTCTTC	37	CASRPGLFDEQFF		:::::::::0:-7:9:11:3:-9:17:25:-8:39:::	AL_L_PB0
277	1	0.0114943	TGTGCCAGCACAAGACAGCACCAAGAGACCCAGTACTTC	FFFFFFFFFFFFFFFFFFFFFFFFFFFFFFFFFFFFFFF	TRBV6-6*00(380),TRBV6-5*00(332)	TRBD1*00(25)	TRBJ2-5*00(240)	TRBC2*00(85)	427|437|464|0|10||50.0;427|437|464|0|10||50.0	14|19|36|13|18||25.0	20|40|68|19|39||100.0	TGTGCCAGCACAAGACAGCACCAAGAGACCCAGTACTTC	37	CASTRQHQETQYF		:::::::::0:-7:10:13:-2:-5:18:19:0:39:::	AL_L_PB0
278	1	0.0114943	TGTGCCAGCAGTTTTCCTTCAGTACATGAGCAGTTCTTC	FFFFFFFFFFFFFFFFFFFFFFFFFFFFFFFFFFFFFFF	TRBV28*00(375)		TRBJ2-1*00(210)	TRBC2*00(110)	427|441|464|0|14||70.0		28|42|70|25|39||70.0	TGTGCCAGCAGTTTTCCTTCAGTACATGAGCAGTTCTTC	37	CASSFPSVHEQFF		:::::::::0:-3:14:::::25:-8:39:::	AL_L_PB0
279	1	0.0114943	TGTGCCAGCAGTCCTCCGGACAAGTACGAGCAGTACTTC	FFFFFFFFFFFFFFFFFFFFFFFFFFFFFFFFFFFF:FF	TRBV12-3*00(205),TRBV12-4*00(205)	TRBD1*00(25),TRBD2*00(25)	TRBJ2-7*00(215)	TRBC2*00(270),TRBC1*00(238)	430|442|467|0|12||60.0;430|442|467|0|12||60.0	13|18|36|17|22||25.0;1|6|48|12|17||25.0	24|39|67|24|39||75.0	TGTGCCAGCAGTCCTCCGGACAAGTACGAGCAGTACTTC	25	CASSPPDKYEQYF		:::::::::0:-5:12:17:-1:-6:22:24:-4:39:::	AL_L_PB0
280	1	0.0114943	TGTGCCAGCAGTGCGACAGGGGATCAGCCCCAGCATTTT	FFFFFFFFFFFFFFFFFFF:FFFFFFFFFFFFFFFFFFF	TRBV27*00(928)	TRBD1*00(40)	TRBJ1-5*00(225)	TRBC1*00(105)	427|439|464|0|12||60.0	14|22|36|14|22||40.0	25|42|70|22|39||85.0	TGTGCCAGCAGTGCGACAGGGGATCAGCCCCAGCATTTT	25	CASSATGDQPQHF		:::::::::0:-5:12:14:-2:-2:22:22:-5:39:::	AL_L_PB0
281	1	0.0114943	TGTGCCAGCAGCGGACAGGATCAAGAGACCCAGTACTTC	FFFFFFFFFFFFFFFFFFFFFFFFFFFFFFFFFFFF:FF	TRBV11-3*00(200),TRBV11-1*00(184)	TRBD1*00(35)	TRBJ2-5*00(230)	TRBC2*00(275),TRBC1*00(243)	430|442|467|0|12||60.0;430|442|467|0|12||60.0	13|20|36|12|19||35.0	22|40|68|21|39||90.0	TGTGCCAGCAGCGGACAGGATCAAGAGACCCAGTACTTC	25	CASSGQDQETQYF		:::::::::0:-5:12:12:-1:-4:19:21:-2:39:::	AL_L_PB0
282	1	0.0114943	TGTGCCAGCAGCAGGACTAGCGGGAATGAGCAGTTCTTC	FFFFFFFFFFFFF:FFFFFFFFFFFFFFFFFFFFFFFFF	TRBV7-3*00(220)	TRBD2*00(55)	TRBJ2-1*00(215)	TRBC2*00(255),TRBC1*00(223)	430|442|467|0|12||60.0	17|28|48|13|24||55.0	27|42|70|24|39||75.0	TGTGCCAGCAGCAGGACTAGCGGGAATGAGCAGTTCTTC	25	CASSRTSGNEQFF		:::::::::0:-5:12:13:-1:-4:24:24:-7:39:::	AL_L_PB0
291	1	0.0114943	TGCGCCAGCAGCCACGACAGGGGTGAAAAACTGTTTTTT	FFFFFFFFFFFFFFFFFFFFFFFFFFFFFFFFFFFFFF:	TRBV5-1*00(125)	TRBD1*00(40)	TRBJ1-4*00(220)	TRBC1*00(668),TRBC2*00(636)	427|439|463|0|12||60.0	14|22|36|15|23||40.0	27|43|71|23|39||80.0	TGCGCCAGCAGCCACGACAGGGGTGAAAAACTGTTTTTT	25	CASSHDRGEKLFF		:::::::::0:-4:12:15:-2:-2:23:23:-7:39:::	AL_L_PB0
292	1	0.0114943	TGCGCCAGCAGGGACGGGAACACCGGGGAGCTGTTTTTT	FFFFFFFFFFFFFFFFFFFFFFFFFFFFFFFFFF:FFFF	TRBV10-1*00(312)		TRBJ2-2*00(250)	TRBC2*00(255),TRBC1*00(223)	427|438|464|0|11||55.0		21|43|71|17|39||110.0	TGCGCCAGCAGGGACGGGAACACCGGGGAGCTGTTTTTT	25	CASRDGNTGELFF		:::::::::0:-6:11:::::17:-1:39:::	AL_L_PB0
293	1	0.0114943	TGCAGTGCCGTTACGGACGGTACTTACGAGCAGTACTTC	FFFFFFFFFFFFFFFFFFFFFFFFFFFFFFFFFFFFF:F	TRBV20-1*00(317)		TRBJ2-7*00(215)	TRBC2*00(260),TRBC1*00(228)	421|429|455|0|8||40.0		24|39|67|24|39||75.0	TGCAGTGCCGTTACGGACGGTACTTACGAGCAGTACTTC	25	CSAVTDGTYEQYF		:::::::::0:-6:8:::::24:-4:39:::	AL_L_PB0
294	1	0.0114943	TGCAGCGTTGAAACAGGGGGACACTATGGCTACACCTTC	FFFFFFFFFFFFFFFFFFFFFFFFFFFFFFF:FFFFFFF	TRBV29-1*00(460)	TRBD1*00(40)	TRBJ1-2*00(225)	TRBC1*00(62),TRBC2*00(62)	421|433|455|0|12||60.0	15|23|36|12|20||40.0	23|40|68|22|39||85.0	TGCAGCGTTGAAACAGGGGGACACTATGGCTACACCTTC	25	CSVETGGHYGYTF		:::::::::0:-2:12:12:-3:-1:20:22:-3:39:::	AL_L_PB0
320	1	0.0114943	TGTGCCTGGAGTGTACTCTCTGATACGCAGTATTTT	FFFFFFFFFFFFFFFFFFFFFFFFFFFFFFFFFFFF	TRBV30*00(409)		TRBJ2-3*00(215)	TRBC2*00(105)	421|441|455|0|20|SA437T|84.0		26|41|69|21|36||75.0	TGTGCCTGGAGTGTACTCTCTGATACGCAGTATTTT	37	CAWSVLSDTQYF		:::::::::0:6:20:::::21:-6:36:::	AL_L_PB0
321	1	0.0114943	TGTGCCTGGAGTGTACCGGACAGGGCCCTGTTCTTC	FFFFFFFFFFFFFFFFFFFFFFFFFFFFFFFFFFFF	TRBV30*00(130)	TRBD1*00(40),TRBD2*00(40)	TRBJ2-1*00(175)		421|437|455|0|16||80.0	13|21|36|17|25||40.0;28|36|48|21|29||40.0	35|42|70|29|36||35.0	TGTGCCTGGAGTGTACCGGACAGGGCCCTGTTCTTC	37	CAWSVPDRALFF		:::::::::0:2:16:17:-1:-3:25:29:-15:36:::	AL_L_PB0
334	1	0.0114943	TGTGCCACCGGGGGAGGTTTCGGGGAGCTGTTTTTT	FFFFFFFFFFFFFFFFF:FFFFFFFFFF:FFFF:FF	TRBV24-1*00(315)	TRBD2*00(30)	TRBJ2-2*00(220)		427|436|465|0|9||45.0	25|31|48|11|17||30.0	27|43|71|20|36||80.0	TGTGCCACCGGGGGAGGTTTCGGGGAGCTGTTTTTT	25	CATGGGFGELFF		:::::::::0:-9:9:11:-9:-1:17:20:-7:36:::	AL_L_PB0
335	1	0.0114943	TGTGCCAGCAGTCCGACCACAGATACGCAGTATTTT	FF:FFFFFFFFFFFFFFFFFFFFFFFFFFFFFFFFF	TRBV6-6*00(879)		TRBJ2-3*00(235)	TRBC2*00(265),TRBC1*00(233)	427|439|464|0|12||60.0		22|41|69|17|36||95.0	TGTGCCAGCAGTCCGACCACAGATACGCAGTATTTT	25	CASSPTTDTQYF		:::::::::0:-5:12:::::17:-2:36:::	AL_L_PB0
336	1	0.0114943	TGTGCCAGCAGCGATGGGACCGTCGGCTACACCTTC	FFFFFFFFFFFFFFFFFFFFFFFFFFFFFFFFFFFF	TRBV5-6*00(230),TRBV5-5*00(214),TRBV5-7*00(214)	TRBD1*00(25),TRBD2*00(25)	TRBJ1-2*00(184)		427|439|463|0|12||60.0;427|439|463|0|12||60.0;427|439|463|0|12||60.0	12|17|36|15|20||25.0;16|21|48|15|20||25.0	28|40|68|24|36||60.0	TGTGCCAGCAGCGATGGGACCGTCGGCTACACCTTC	37	CASSDGTVGYTF		:::::::::0:-4:12:15:0:-7:20:24:-8:36:::	AL_L_PB0
337	1	0.0114943	TGTGCCAGCAGGAACAGGCTCTACGAGCAGTACTTC	FFFFFFFFFFFFFFFFFFFFFFFFFFFFFFFFFFFF	TRBV2*00(120)	TRBD1*00(25)	TRBJ2-7*00(220)	TRBC2*00(365),TRBC1*00(333)	430|441|467|0|11||55.0	15|20|36|13|18||25.0	23|39|67|20|36||80.0	TGTGCCAGCAGGAACAGGCTCTACGAGCAGTACTTC	37	CASRNRLYEQYF		:::::::::0:-6:11:13:-3:-4:18:20:-3:36:::	AL_L_PB0
345	1	0.0114943	TGCGCCAGCAGCCAAGGGATGAGTGAGCAGTTCTTC	FFFFFFFFFFFFF:FFFFFFFFFFFFFF:FFFFF:F	TRBV4-1*00(405)		TRBJ2-1*00(205)	TRBC2*00(295),TRBC1*00(263)	427|443|464|0|16||80.0		29|42|70|23|36||65.0	TGCGCCAGCAGCCAAGGGATGAGTGAGCAGTTCTTC	25	CASSQGMSEQFF		:::::::::0:-1:16:::::23:-9:36:::	AL_L_PB0
347	1	0.0114943	TGCAGTGCCGACAGGGGGCGGGAGACCCAGTACTTC	:FF:FFFFFFFFFFFFFFFFFFFFFFFFFFFFFFFF	TRBV20-1*00(520)	TRBD1*00(55)	TRBJ2-5*00(215)		421|429|455|0|8||40.0	14|25|36|9|20||55.0	25|40|68|21|36||75.0	TGCAGTGCCGACAGGGGGCGGGAGACCCAGTACTTC	25	CSADRGRETQYF		:::::::::0:-6:8:9:-2:1:20:21:-5:36:::	AL_L_PB0
381	1	0.0114943	TGTGCTAGTGGTTCGGGGCCGAGGAAGTTCTTC	FFFF:FFFFFFFFFFFFFFFFFFFFFFFFFFFF	TRBV12-5*00(315)	TRBD1*00(25),TRBD2*00(25)	TRBJ2-1*00(180)	TRBC2*00(195)	430|443|467|0|13||65.0	19|24|36|14|19||25.0;29|34|48|15|20||25.0	34|42|70|25|33||40.0	TGTGCTAGTGGTTCGGGGCCGAGGAAGTTCTTC	25	CASGSGPRKFF		:::::::::0:-4:13:14:-7:0:19:25:-14:33:::	AL_L_PB0
383	1	0.0114943	TGTGCCATCCCGGACAGGGACGAGCAGTACTTC	FFFFFFFFFFFFFFFFFFFFFFFFFFF:FFFFF	TRBV24-1*00(450)	TRBD1*00(40)	TRBJ2-7*00(194)		427|434|465|0|7||35.0	13|21|36|11|19||40.0	25|39|67|19|33||70.0	TGTGCCATCCCGGACAGGGACGAGCAGTACTTC	25	CAIPDRDEQYF		:::::::::0:-11:7:11:-1:-3:19:19:-5:33:::	AL_L_PB0
391	1	0.0114943	TGTGCCAGCAGCCAAGACACTGAAGCTTTCTTT	FFFFFFFFFFFFFFFFFFFFFFFFFFFFFFFFF	TRBV13*00(255)		TRBJ1-1*00(225)	TRBC1*00(312)	457|469|494|0|12||60.0		23|40|68|16|33||85.0	TGTGCCAGCAGCCAAGACACTGAAGCTTTCTTT	37	CASSQDTEAFF		:::::::::0:-5:12:::::16:-3:33:::	AL_L_PB0
12	7	0.0853659	TGTGCCAGCAGCTACCGGACTAGCGGGAGGGGTCGCACAGATACGCAGTATTTT	FFFFFFFFFFFFFFFFFFFFFFFFFFFFFFFFFFFFFFFFFFFFFFFFFFFFFF	TRBV11-1*00(419.4)	TRBD2*00(75)	TRBJ2-3*00(208.9)	TRBC2*00(85.1)	430|443|467|0|13||65.0	17|32|48|16|31||75.0	21|41|69|34|54||100.0	TGTGCCAGCAGCTACCGGACTAGCGGGAGGGGTCGCACAGATACGCAGTATTTT	37	CASSYRTSGRGRTDTQYF		:::::::::0:-4:13:16:-1:0:31:34:-1:54:::	AL_L_PB3
28	4	0.0487805	TGTGCCAGCAGCCCCCGGGGGGGCGTCCATAATTCACCCCTCCACTTT	FFFFFFFFFFFFFFFFFFFFFFFFFFFFFFFFFFFFFFFFFFFFFFFF	TRBV7-6*00(368)	TRBD1*00(35),TRBD2*00(30)	TRBJ1-6*00(186.3)	TRBC1*00(300.5)	430|442|467|0|12||60.0	18|25|36|18|25||35.0;13|19|48|13|19||30.0	25|45|73|28|48||100.0	TGTGCCAGCAGCCCCCGGGGGGGCGTCCATAATTCACCCCTCCACTTT	37	CASSPRGGVHNSPLHF		:::::::::0:-5:12:18:-6:1:25:28:-5:48:::	AL_L_PB3
37	3	0.0365854	TGCAGTGCTAGAGATAAGAGCGGCTATAGCACAGATACGCAGTATTTT	FFFFFFFFFFFFFFFFFFFFFFFFFFFFFFFFFFFFFFFFFFFFFFFF	TRBV20-1*00(470)	TRBD2*00(25)	TRBJ2-3*00(225)		421|436|455|0|15||75.0	22|27|48|18|23||25.0	19|41|69|26|48||110.0	TGCAGTGCTAGAGATAAGAGCGGCTATAGCACAGATACGCAGTATTTT	37	CSARDKSGYSTDTQYF		:::::::::0:1:15:18:-6:-5:23:26:1:48:::	AL_L_PB3
42	3	0.0365854	TGTGCCAGCAGATATACTCAGGGCGACACCGGGGAGCTGTTTTTT	FFFFFFFFFFFFFFFFFFFFFFFFFFFFFFFFFFFFFFFFFFFFF	TRBV7-2*00(415.7)	TRBD1*00(25),TRBD2*00(25)	TRBJ2-2*00(165)	TRBC2*00(67.3)	430|441|467|0|11||55.0	16|21|36|18|23||25.0;28|33|48|19|24||25.0	23|43|71|25|45||100.0	TGTGCCAGCAGATATACTCAGGGCGACACCGGGGAGCTGTTTTTT	37	CASRYTQGDTGELFF		:::::::::0:-6:11:18:-4:-3:23:25:-3:45:::	AL_L_PB3
62	2	0.0243902	TGTGCCAGCAGTTCCGGCCGGCCTATTGGCACCGGGGAGCTGTTTTTT	FFFFFFFFFFFFFFFFFFFFFFFFFFFFFFFFFFFFFFFFFFFFFFFF	TRBV13*00(315)		TRBJ2-2*00(235)	TRBC2*00(102)	457|468|494|0|11||55.0		24|43|71|29|48||95.0	TGTGCCAGCAGTTCCGGCCGGCCTATTGGCACCGGGGAGCTGTTTTTT	37	CASSSGRPIGTGELFF		:::::::::0:-6:11:::::29:-4:48:::	AL_L_PB3
63	2	0.0243902	TGCGCCAGCAGCTTGGGACAAGCCCCTGGCACAGATACGCAGTATTTT	FFFFFFFFFFFFFFFFFFFFFFFFFFFFFFFFFFFFFFFFFFFFFFFF	TRBV5-1*00(465)	TRBD1*00(30)	TRBJ2-3*00(225)		427|443|463|0|16||80.0	2|8|36|22|28||30.0	21|41|69|28|48||100.0	TGCGCCAGCAGCTTGGGACAAGCCCCTGGCACAGATACGCAGTATTTT	37	CASSLGQAPGTDTQYF		:::::::::0:0:16:22:10:-16:28:28:-1:48:::	AL_L_PB3
64	2	0.0243902	TGCAGTGCTAGAAAGGCGGGACAGGGGGCGAACACTGAAGCTTTCTTT	FFFFFFFFFFFFFFF:FF:FFFFFFF:FFFFFF:FFFFFFF:FFFFFF	TRBV20-1*00(545)	TRBD1*00(65)	TRBJ1-1*00(120)		421|433|455|0|12||60.0	11|24|36|16|29||65.0	21|40|68|29|48||95.0	TGCAGTGCTAGAAAGGCGGGACAGGGGGCGAACACTGAAGCTTTCTTT	25	CSARKAGQGANTEAFF		:::::::::0:-2:12:16:1:0:29:29:-1:48:::	AL_L_PB3
71	2	0.0243902	TGCGCCAGCAGCTTGGGACAGGGGCGAGAAAAACTGTTTTTT	FFFFFFFFFFFFFFFFFFFFFFFFFFFFF:FFFFFFFFFFFF	TRBV5-1*00(392.5)	TRBD1*00(40)	TRBJ1-4*00(162.5)		427|443|463|0|16||80.0	14|22|36|16|24||40.0	28|43|71|27|42||75.0	TGCGCCAGCAGCTTGGGACAGGGGCGAGAAAAACTGTTTTTT	25	CASSLGQGREKLFF		:::::::::0:0:16:16:-2:-2:24:27:-8:42:::	AL_L_PB3
77	2	0.0243902	TGTGCCAGCAGCCCCGTCCAGTCCGGGGAGCTGTTTTTT	FFFFFFFFFFFFFFFFFFFFFFFFFFFF:FFFFFFFFFF	TRBV7-3*00(411)		TRBJ2-2*00(170)		430|442|467|0|12||60.0		26|43|71|22|39||85.0	TGTGCCAGCAGCCCCGTCCAGTCCGGGGAGCTGTTTTTT	25	CASSPVQSGELFF		:::::::::0:-5:12:::::22:-6:39:::	AL_L_PB3
78	2	0.0243902	TGTGCCAGCAGCGTGGTGGCAGGGCGCGAGCAGTACTTC	FFFFFFFFFFFFFFFFFFFFFFFFFFFFFFFFFFFFFFF	TRBV7-3*00(442.5)	TRBD1*00(25),TRBD2*00(25)	TRBJ2-7*00(155)	TRBC2*00(329.5)	430|442|467|0|12||60.0	16|21|36|19|24||25.0;28|33|48|20|25||25.0	26|39|67|26|39||65.0	TGTGCCAGCAGCGTGGTGGCAGGGCGCGAGCAGTACTTC	37	CASSVVAGREQYF		:::::::::0:-5:12:19:-4:-3:24:26:-6:39:::	AL_L_PB3
83	2	0.0243902	TGCGCCAGCAGCCAAGGGATGAGTGAGCAGTTCTTC	FFFFFFFFFFFFFFFFFFFFFFFFFFFFFFFFFFFF	TRBV4-1*00(160)		TRBJ2-1*00(205)	TRBC2*00(334),TRBC1*00(302)	427|443|464|0|16||80.0		29|42|70|23|36||65.0	TGCGCCAGCAGCCAAGGGATGAGTGAGCAGTTCTTC	37	CASSQGMSEQFF		:::::::::0:-1:16:::::23:-9:36:::	AL_L_PB3
100	1	0.0121951	TGTGCCAGCAGTACCCGGACTAGCGGGAGAAGAACCGCAGATACGCAGTATTTT	FFFFFFFFFFFFFFFFFFFFFFFFFFFFFF:FF:FFFFFFFFFFFFFFFFFFFF	TRBV28*00(365)	TRBD2*00(65)	TRBJ2-3*00(225)		427|439|464|0|12||60.0	17|30|48|16|29||65.0	24|41|69|37|54||85.0	TGTGCCAGCAGTACCCGGACTAGCGGGAGAAGAACCGCAGATACGCAGTATTTT	25	CASSTRTSGRRTADTQYF		:::::::::0:-5:12:16:-1:-2:29:37:-4:54:::	AL_L_PB3
101	1	0.0121951	TGTGCCAGCAGCCCTAGACGGGAGTGGTTGAGCTCCTACAATGAGCAGTTCTTC	FFFFFFFFFFFFFFFFFFFFFFFFFFFFFFFFFFFFFFFF:FFFFFFFFFFF:F	TRBV7-9*00(280)	TRBD2*00(30)	TRBJ2-1*00(265)	TRBC2*00(120)	430|442|467|0|12||60.0	24|30|48|18|24||30.0	17|42|70|29|54||125.0	TGTGCCAGCAGCCCTAGACGGGAGTGGTTGAGCTCCTACAATGAGCAGTTCTTC	25	CASSPRREWLSSYNEQFF		:::::::::0:-5:12:18:-8:-2:24:29:3:54:::	AL_L_PB3
104	1	0.0121951	TGTGCCAGTAGTATAGACACTAGCGGCCTGGGAGTGGATACGCAGTATTTT	FFFFFFFFFFFFFFFFFFFFFFFFFFFFFFFFFFFFFFFFFFFFFFFFFFF	TRBV19*00(110)	TRBD2*00(40)	TRBJ2-3*00(215)	TRBC2*00(330),TRBC1*00(298)	427|444|464|0|17||85.0	19|27|48|18|26||40.0	26|41|69|36|51||75.0	TGTGCCAGTAGTATAGACACTAGCGGCCTGGGAGTGGATACGCAGTATTTT	37	CASSIDTSGLGVDTQYF		:::::::::0:0:17:18:-3:-5:26:36:-6:51:::	AL_L_PB3
105	1	0.0121951	TGTGCCAGCAGTTTAAATACGGAGGGCAGTAGCCTTCGGACCCAGTACTTC	FFFFFFFFFFFFFFFFFFFFFFFFFFFFFFFFFFFFFFFFFFFFFFFFFFF	TRBV12-3*00(155),TRBV12-4*00(155)	TRBD2*00(35)	TRBJ2-5*00(205)	TRBC2*00(275),TRBC1*00(243)	430|445|467|0|15||75.0;430|445|467|0|15||75.0	26|33|48|20|27||35.0	27|40|68|38|51||65.0	TGTGCCAGCAGTTTAAATACGGAGGGCAGTAGCCTTCGGACCCAGTACTTC	37	CASSLNTEGSSLRTQYF		:::::::::0:-2:15:20:-10:1:27:38:-7:51:::	AL_L_PB3
106	1	0.0121951	TGTGCCAGCAGTTCTAGTAGGGACAGGATCAAATATGTGGGCTACACCTTC	FFFFFFFFFFFFFFFFFFFFFFFFFFFFFFFFFFFFFFFFFFFFFFFFFFF	TRBV6-5*00(344),TRBV6-9*00(312)	TRBD1*00(40)	TRBJ1-2*00(184)	TRBC1*00(60)	427|440|464|0|13||65.0;427|440|464|0|13||65.0	12|20|36|19|27||40.0	28|40|68|39|51||60.0	TGTGCCAGCAGTTCTAGTAGGGACAGGATCAAATATGTGGGCTACACCTTC	37	CASSSSRDRIKYVGYTF		:::::::::0:-4:13:19:0:-4:27:39:-8:51:::	AL_L_PB3
107	1	0.0121951	TGTGCCAGCAGCCAAGATGGTGTAACGGGAGTGGATAATGAGCAGTTCTTC	FFFFFFFFFFFFFFFFFFFFFF:FFFFFFFFFFFFFFFFFFFFFFFFF:FF	TRBV4-2*00(350),TRBV4-3*00(334)	TRBD2*00(30)	TRBJ2-1*00(215)	TRBC2*00(95)	427|445|464|0|18||90.0;427|445|464|0|18|SC429T|74.0	24|30|48|25|31||30.0	27|42|70|36|51||75.0	TGTGCCAGCAGCCAAGATGGTGTAACGGGAGTGGATAATGAGCAGTTCTTC	25	CASSQDGVTGVDNEQFF		:::::::::0:1:18:25:-8:-2:31:36:-7:51:::	AL_L_PB3
110	1	0.0121951	TGCAGTGCTAGAGATCTTAAGGGACTAGCGGGGTTGGATGAGCAGTTCTTC	FFFFFFFFFFFFFFFFFFFFFFFFFFFFFFFFFFFFFFFFFFFFFFFFFFF	TRBV20-1*00(160)	TRBD2*00(60)	TRBJ2-1*00(210)	TRBC2*00(280),TRBC1*00(248)	421|438|455|0|17||85.0	16|28|48|20|32||60.0	28|42|70|37|51||70.0	TGCAGTGCTAGAGATCTTAAGGGACTAGCGGGGTTGGATGAGCAGTTCTTC	37	CSARDLKGLAGLDEQFF		:::::::::0:3:17:20:0:-4:32:37:-8:51:::	AL_L_PB3
132	1	0.0121951	TGTGCCAGCAGTTTATCTACAGGGGGGGAAAGCACTGAAGCTTTCTTT	FFFFFFFFFFFFFFFFFFFFFFFFFFFFFFFFFFFFFFFFFFFFFFFF	TRBV28*00(95)	TRBD1*00(40)	TRBJ1-1*00(220)		427|443|464|0|16||80.0	15|23|36|18|26||40.0	24|40|68|32|48||80.0	TGTGCCAGCAGTTTATCTACAGGGGGGGAAAGCACTGAAGCTTTCTTT	37	CASSLSTGGESTEAFF		:::::::::0:-1:16:18:-3:-1:26:32:-4:48:::	AL_L_PB3
133	1	0.0121951	TGTGCCAGCAGTCAGTGGGAGCCGGTCGACTACAATGAGCAGTTCTTC	FFFFFFFFFFFFFFFFFFFFFFFFFFFFFFF:FFFFFFFFFFFFFFFF	TRBV7-8*00(200),TRBV7-2*00(184)	TRBD2*00(25)	TRBJ2-1*00(235)	TRBC2*00(225)	430|441|467|0|11||55.0;430|441|467|0|11||55.0	25|30|48|16|21||25.0	23|42|70|29|48||95.0	TGTGCCAGCAGTCAGTGGGAGCCGGTCGACTACAATGAGCAGTTCTTC	25	CASSQWEPVDYNEQFF		:::::::::0:-6:11:16:-9:-2:21:29:-3:48:::	AL_L_PB3
134	1	0.0121951	TGTGCCAGCAGTGAGCAGTCGGGACAGGGCAACAATGAGCAGTTCTTC	FF:FFFFFFFFFFFFFFFFFFFFFFFFFFFFFFFFFFFFFFFFFFFFF	TRBV12-4*00(395)	TRBD1*00(50)	TRBJ2-1*00(225)	TRBC2*00(145)	430|442|467|0|12||60.0	11|21|36|19|29||50.0	25|42|70|31|48||85.0	TGTGCCAGCAGTGAGCAGTCGGGACAGGGCAACAATGAGCAGTTCTTC	25	CASSEQSGQGNNEQFF		:::::::::0:-5:12:19:1:-3:29:31:-5:48:::	AL_L_PB3
135	1	0.0121951	TGTGCCAGCAGCTTAGCGAGGGACTTGAGCTCCTACGAGCAGTACTTC	FFFFFFFFFFFFFFFFFFFFFFFFFFFFFFFFF:FFFFFFFFFFFFFF	TRBV7-9*00(435)	TRBD2*00(30)	TRBJ2-7*00(250)		430|448|467|0|18||90.0	16|22|48|19|25||30.0	17|39|67|26|48||110.0	TGTGCCAGCAGCTTAGCGAGGGACTTGAGCTCCTACGAGCAGTACTTC	25	CASSLARDLSSYEQYF		:::::::::0:1:18:19:0:-10:25:26:3:48:::	AL_L_PB3
136	1	0.0121951	TGTGCCAGCAGCTCCCGGACTAGCGGGTCCACAGATACGCAGTATTTT	FFFFFFFFFFFFFFFFFFFFFFFFFFFFFFFFFF:F:FFFFFF:FF??	TRBV7-6*00(283),TRBV7-7*00(252)	TRBD2*00(55)	TRBJ2-3*00(195)		430|443|467|0|13||65.0;430|443|467|0|13||65.0	17|28|48|16|27||55.0	22|41|69|29|48||95.0	TGTGCCAGCAGCTCCCGGACTAGCGGGTCCACAGATACGCAGTATTTT	25	CASSSRTSGSTDTQYF		:::::::::0:-4:13:16:-1:-4:27:29:-2:48:::	AL_L_PB3
137	1	0.0121951	TGTGCCAGCAGCCCAAGGGGGACTAGCGATTACAATGAGCAGTTCTTC	FFFFFFFFFFFFFFF:FFFFFFFFFFFFFFFFFF::FFFF:FFFFFFF	TRBV7-3*00(866)	TRBD2*00(50)	TRBJ2-1*00(230)	TRBC2*00(90)	430|442|467|0|12||60.0	16|26|48|18|28||50.0	24|42|70|30|48||90.0	TGTGCCAGCAGCCCAAGGGGGACTAGCGATTACAATGAGCAGTTCTTC	25	CASSPRGTSDYNEQFF		:::::::::0:-5:12:18:0:-6:28:30:-4:48:::	AL_L_PB3
138	1	0.0121951	TGTGCCAGCAGCACCCGTGGGACTAGTCTGGCAGATACGCAGTATTTT	FFFFFFFFFFFFFFFFFFFFFFFFF:FFFFFFFFFFFFFFFFFFFFFF	TRBV7-9*00(385)	TRBD2*00(40)	TRBJ2-3*00(225)	TRBC2*00(667),TRBC1*00(651)	430|442|467|0|12||60.0	16|24|48|18|26||40.0	24|41|69|31|48||85.0	TGTGCCAGCAGCACCCGTGGGACTAGTCTGGCAGATACGCAGTATTTT	25	CASSTRGTSLADTQYF		:::::::::0:-5:12:18:0:-8:26:31:-4:48:::	AL_L_PB3
141	1	0.0121951	TGCAGTGCTAGTAACAGACCTACCACTAGCACAGATACGCAGTATTTT	FFFFFFFFFFFFFFFFFFFFFFFFFFFFFFFFFFFFFFFFFFFFFFFF	TRBV20-1*00(170)		TRBJ2-3*00(255)	TRBC2*00(255),TRBC1*00(223)	421|432|455|0|11||55.0		18|41|69|25|48||115.0	TGCAGTGCTAGTAACAGACCTACCACTAGCACAGATACGCAGTATTTT	37	CSASNRPTTSTDTQYF		:::::::::0:-3:11:::::25:2:48:::	AL_L_PB3
160	1	0.0121951	TGTGCCAGCAGTTTAGGGAGTTGGAGCAATCAGCCCCAGCATTTT	FFFFFFFFFFFFFFFFFFFFFFFFFFFF:FFFFFFFFFFFFFFFF	TRBV12-3*00(405),TRBV12-4*00(405)		TRBJ1-5*00(245)	TRBC1*00(650)	430|446|467|0|16||80.0;430|446|467|0|16||80.0		21|42|70|24|45||105.0	TGTGCCAGCAGTTTAGGGAGTTGGAGCAATCAGCCCCAGCATTTT	25	CASSLGSWSNQPQHF		:::::::::0:-1:16:::::24:-1:45:::	AL_L_PB3
161	1	0.0121951	TGTGCCAGCAGCTTCCAAGGGACAGGGAAAAGCGGCTACACCTTC	FFFFFFFFFFFFFFFFFFFFF:FFFFFFFFFFFFFFFFFFFFFFF	TRBV7-9*00(280)	TRBD1*00(45)	TRBJ1-2*00(168)		430|444|467|0|14||70.0	12|21|36|18|27||45.0	28|40|68|33|45||60.0	TGTGCCAGCAGCTTCCAAGGGACAGGGAAAAGCGGCTACACCTTC	25	CASSFQGTGKSGYTF		:::::::::0:-3:14:18:0:-3:27:33:-8:45:::	AL_L_PB3
162	1	0.0121951	TGTGCCAGCAGCTTGACCCCCGGCTCCTACAATGAGCAGTTCTTC	FFFFFFFFFFFFFFFFFFFFFFFFFFFF:FFFFFFFFFFFFFFFF	TRBV7-2*00(414)	TRBD1*00(25)	TRBJ2-1*00(255)	TRBC1*00(606),TRBC2*00(606)	430|444|467|0|14||70.0	1|6|36|16|21||25.0	19|42|70|22|45||115.0	TGTGCCAGCAGCTTGACCCCCGGCTCCTACAATGAGCAGTTCTTC	25	CASSLTPGSYNEQFF		:::::::::0:-3:14:16:11:-18:21:22:1:45:::	AL_L_PB3
163	1	0.0121951	TGTGCCAGCAGCTATGCTGAGCAGGGGTCCTACGAGCAGTACTTC	FFFFFFFFFFFFFFFFFFFFFFFFFF:FFFFFFFFFFFFFF:FFF	TRBV7-9*00(485)	TRBD1*00(30)	TRBJ2-7*00(195)		430|443|467|0|13||65.0	16|22|36|21|27||30.0	21|39|67|27|45||90.0	TGTGCCAGCAGCTATGCTGAGCAGGGGTCCTACGAGCAGTACTTC	25	CASSYAEQGSYEQYF		:::::::::0:-4:13:21:-4:-2:27:27:-1:45:::	AL_L_PB3
164	1	0.0121951	TGTGCCAGCAGCCTCACGGGTGCCGCCAAAAACATTCAGTACTTC	FFFFFFFFFFFFFFFFFFFFFFFFFFFFFFFFFFFFFFFFFFFFF	TRBV28*00(330)		TRBJ2-4*00(245)	TRBC2*00(110)	427|438|464|0|11||55.0		21|42|70|24|45||105.0	TGTGCCAGCAGCCTCACGGGTGCCGCCAAAAACATTCAGTACTTC	37	CASSLTGAAKNIQYF		:::::::::0:-6:11:::::24:-1:45:::	AL_L_PB3
165	1	0.0121951	TGTGCCAGCAGCCCGCTCGGCGGGAGTCAAGAGACCCAGTACTTC	FFFFFFFFFFFFFFFFFFFFFFFFFFFFFFFFFFFFFFFFFFFFF	TRBV14*00(290)	TRBD2*00(35)	TRBJ2-5*00(230)	TRBC2*00(160)	430|443|467|0|13||65.0	23|30|48|19|26||35.0	22|40|68|27|45||90.0	TGTGCCAGCAGCCCGCTCGGCGGGAGTCAAGAGACCCAGTACTTC	37	CASSPLGGSQETQYF		:::::::::0:-4:13:19:-7:-2:26:27:-2:45:::	AL_L_PB3
176	1	0.0121951	TGCGCCAGCAGCCCGAGGGGGGGCGTGGACTATGGCTACACCTTC	FFFFFFFFFFFFFFFFFFFFFFFFFFFFFFFFFFFFFFFFFFFFF	TRBV4-1*00(485)	TRBD1*00(35)	TRBJ1-2*00(209)		427|440|464|0|13||65.0	18|25|36|18|25||35.0	23|40|68|28|45||85.0	TGCGCCAGCAGCCCGAGGGGGGGCGTGGACTATGGCTACACCTTC	37	CASSPRGGVDYGYTF		:::::::::0:-4:13:18:-6:1:25:28:-3:45:::	AL_L_PB3
202	1	0.0121951	TGTGCCAGCTCACCAGGCCAGGGGCGCTACGAGCAGTACTTC	FFFFFF:FFFFFFFFFFFFFFFFFFFFFFFFFFFFFFFFF??	TRBV18*00(625)	TRBD1*00(30)	TRBJ2-7*00(70)		430|445|467|0|15||75.0	16|22|36|18|24||30.0	23|39|67|26|42||80.0	TGTGCCAGCTCACCAGGCCAGGGGCGCTACGAGCAGTACTTC	25	CASSPGQGRYEQYF		:::::::::0:-2:15:18:-4:-2:24:26:-3:42:::	AL_L_PB3
203	1	0.0121951	TGTGCCAGCAGTCCGAATTTAAAAGGGAACATTCAGTACTTC	:FFFFFFFFFFFFFFFF:FF::FFFFFFFFFFFFFFFFFFFF	TRBV28*00(327)		TRBJ2-4*00(199)	TRBC2*00(85)	427|439|464|0|12||60.0		27|42|70|27|42||75.0	TGTGCCAGCAGTCCGAATTTAAAAGGGAACATTCAGTACTTC	25	CASSPNLKGNIQYF		:::::::::0:-5:12:::::27:-7:42:::	AL_L_PB3
204	1	0.0121951	TGTGCCAGCAGTCACAATGGGGCCTACAATGAGCAGTTCTTC	FFFFFFFFFFFFFFFFFFFFFFFFFFFFFFFFFFFFFFFFFF	TRBV6-6*00(380),TRBV6-5*00(332)		TRBJ2-1*00(240)	TRBC2*00(80)	427|439|464|0|12||60.0;427|439|464|0|12||60.0		22|42|70|22|42||100.0	TGTGCCAGCAGTCACAATGGGGCCTACAATGAGCAGTTCTTC	37	CASSHNGAYNEQFF		:::::::::0:-5:12:::::22:-2:42:::	AL_L_PB3
205	1	0.0121951	TGTGCCAGCAGTGATAGGGGGCAAGATCAGCCCCAGCATTTT	FFFFFFFFFFFFFFF:FFFFFFFFFFFFFFFFFFFFFFFFFF	TRBV6-1*00(375)	TRBD1*00(35)	TRBJ1-5*00(225)		427|441|464|0|14||70.0	17|24|36|15|22||35.0	25|42|70|25|42||85.0	TGTGCCAGCAGTGATAGGGGGCAAGATCAGCCCCAGCATTTT	25	CASSDRGQDQPQHF		:::::::::0:-3:14:15:-5:0:22:25:-5:42:::	AL_L_PB3
206	1	0.0121951	TGTGCCAGCAGCTTAGTTGGGACAGCGGAGACCCAGTACTTC	FFFFFFFFFFFFF;:FF;FFFFFFFFFFFFFFFFFFFFFFFF	TRBV11-1*00(170),TRBV7-9*00(170),TRBV11-3*00(154),TRBV7-2*00(154),TRBV7-6*00(154)	TRBD1*00(35)	TRBJ2-5*00(215)	TRBC2*00(343),TRBC1*00(311)	430|446|467|0|16||80.0;430|446|467|0|16||80.0;430|446|467|0|16||80.0;430|446|467|0|16||80.0;430|446|467|0|16||80.0	12|19|36|18|25||35.0	25|40|68|27|42||75.0	TGTGCCAGCAGCTTAGTTGGGACAGCGGAGACCCAGTACTTC	25	CASSLVGTAETQYF		:::::::::0:-1:16:18:0:-5:25:27:-5:42:::	AL_L_PB3
207	1	0.0121951	TGTGCCAGCAGCCACCGGGACAGGAACTACGAGCAGTACTTC	FFFFFFFFFFFFFFFFFFFFFFFFFFFFFFFFFFFFFFFF:F	TRBV7-9*00(360)	TRBD1*00(50)	TRBJ2-7*00(220)	TRBC2*00(100)	430|442|467|0|12||60.0	10|20|36|14|24||50.0	23|39|67|26|42||80.0	TGTGCCAGCAGCCACCGGGACAGGAACTACGAGCAGTACTTC	25	CASSHRDRNYEQYF		:::::::::0:-5:12:14:2:-4:24:26:-3:42:::	AL_L_PB3
208	1	0.0121951	TGTGCCAGCAGCCAGGGGTCGGGCAATCAGCCCCAGCATTTT	FFFFFFFFFFFFFFFFFFFFFFFFFFFFFF:FFFFFFFFFFF	TRBV3-1*00(250)		TRBJ1-5*00(240)	TRBC1*00(220)	427|441|464|0|14||70.0		22|42|70|22|42||100.0	TGTGCCAGCAGCCAGGGGTCGGGCAATCAGCCCCAGCATTTT	25	CASSQGSGNQPQHF		:::::::::0:-3:14:::::22:-2:42:::	AL_L_PB3
209	1	0.0121951	TGTGCCAGCAGGAGACGGGACTTATACAATGAGCAGTTCTTC	FFFFFF:FFFFFFFFFFFFFFFFFFFF:FFFFFFFFFFFFFF	TRBV7-8*00(275),TRBV7-2*00(243)	TRBD2*00(35),TRBD1*00(30)	TRBJ2-1*00(230)	TRBC2*00(180)	430|441|467|0|11||55.0;430|441|467|0|11||55.0	15|22|48|15|22||35.0;11|17|36|15|21||30.0	24|42|70|24|42||90.0	TGTGCCAGCAGGAGACGGGACTTATACAATGAGCAGTTCTTC	25	CASRRRDLYNEQFF		:::::::::0:-6:11:15:1:-10:22:24:-4:42:::	AL_L_PB3
218	1	0.0121951	TGCGCCAGCAGCTTCTCAGCCTGGAACAATGAGCAGTTCTTC	FFFFFFFFFFFFFFFFFFFFFFFFF:FFFFFFFFFFFFFFFF	TRBV5-1*00(120)		TRBJ2-1*00(225)	TRBC2*00(350),TRBC1*00(318)	427|441|463|0|14||70.0		25|42|70|25|42||85.0	TGCGCCAGCAGCTTCTCAGCCTGGAACAATGAGCAGTTCTTC	25	CASSFSAWNNEQFF		:::::::::0:-2:14:::::25:-5:42:::	AL_L_PB3
222	1	0.0121951	TGCAGTGCTCCGGATAGCGGGAGCACAGATACGCAGTATTTT	FFFFFFFFFFFFFFFFFFFFFFFFFFFFFFFFFFFFFFF:FF	TRBV20-1*00(510)	TRBD2*00(35)	TRBJ2-3*00(180)		421|430|455|0|9||45.0	21|28|48|14|21||35.0	20|41|69|21|42||105.0	TGCAGTGCTCCGGATAGCGGGAGCACAGATACGCAGTATTTT	25	CSAPDSGSTDTQYF		:::::::::0:-5:9:14:-5:-4:21:21:0:42:::	AL_L_PB3
253	1	0.0121951	TGTGCCAGCTCAGGACAGGGTGATCAGCCCCAGCATTTT	:FFFFFFFFFFFFFFFFFFFFFFFFFFFFFFFFFFFFFF	TRBV7-6*00(385),TRBV7-7*00(353)	TRBD1*00(40)	TRBJ1-5*00(225)	TRBC1*00(75)	430|439|467|0|9||45.0;430|439|467|0|9||45.0	13|21|36|12|20||40.0	25|42|70|22|39||85.0	TGTGCCAGCTCAGGACAGGGTGATCAGCCCCAGCATTTT	25	CASSGQGDQPQHF		:::::::::0:-8:9:12:-1:-3:20:22:-5:39:::	AL_L_PB3
254	1	0.0121951	TGTGCCAGCGGTCTAGGATTCACAGATACGCAGTATTTT	FFFFFFFFFFFFFFFFFFFFFFFFFFFFFFFFFF:FFFF	TRBV28*00(235)		TRBJ2-3*00(235)		427|436|464|0|9||45.0		22|41|69|20|39||95.0	TGTGCCAGCGGTCTAGGATTCACAGATACGCAGTATTTT	25	CASGLGFTDTQYF		:::::::::0:-8:9:::::20:-2:39:::	AL_L_PB3
255	1	0.0121951	TGTGCCAGCAGTTTTGGGCAGCACACTGAAGCTTTCTTT	FFFF:F:FFFF:FFFF:FFFFFFFFFFFFFFFFFFFFFF	TRBV12-3*00(350),TRBV12-4*00(350)		TRBJ1-1*00(225)	TRBC1*00(119)	430|444|467|0|14||70.0;430|444|467|0|14||70.0		23|40|68|22|39||85.0	TGTGCCAGCAGTTTTGGGCAGCACACTGAAGCTTTCTTT	25	CASSFGQHTEAFF		:::::::::0:-3:14:::::22:-3:39:::	AL_L_PB3
256	1	0.0121951	TGTGCCAGCAGCTTAGATAGCAATCAGCCCCAGCATTTT	FFFFFFFFFFFFF:FFFFFFFFFFFFFFFFFFFFFFFFF	TRBV7-2*00(549)		TRBJ1-5*00(185)		430|446|467|0|16||80.0		19|42|70|16|39||115.0	TGTGCCAGCAGCTTAGATAGCAATCAGCCCCAGCATTTT	25	CASSLDSNQPQHF		:::::::::0:-1:16:::::16:1:39:::	AL_L_PB3
257	1	0.0121951	TGTGCCAGCAGCTCGGGGCCCACCCACGAGCAGTACTTC	FFFFFFFFFFFFFFFFFFFFFFFFFFFFFFFFFFFFFFF	TRBV13*00(110),TRBV27*00(100)	TRBD2*00(34)	TRBJ2-7*00(210)	TRBC2*00(370),TRBC1*00(338)	457|470|494|0|13||65.0;427|438|464|0|11||55.0	29|39|48|15|25|ST35A|34.0	25|39|67|25|39||70.0	TGTGCCAGCAGCTCGGGGCCCACCCACGAGCAGTACTTC	37	CASSSGPTHEQYF		:::::::::0:-4:13:15:-13:7:25:25:-5:39:::	AL_L_PB3
258	1	0.0121951	TGTGCCAGCAGCACCGGGACACAAAATGAGCAGTTCTTC	FFFFFFFFFFFFFFFFFFFFFFF:FFFF:FFFFFFFFFF	TRBV9*00(285)	TRBD1*00(40),TRBD2*00(35)	TRBJ2-1*00(215)	TRBC2*00(190)	427|439|463|0|12||60.0	10|18|36|13|21||40.0;14|21|48|13|20||35.0	27|42|70|24|39||75.0	TGTGCCAGCAGCACCGGGACACAAAATGAGCAGTTCTTC	25	CASSTGTQNEQFF		:::::::::0:-4:12:13:2:-6:21:24:-7:39:::	AL_L_PB3
269	1	0.0121951	TGCAGTGCTCTCACCGGCGGGGCCTACGAGCAGTACTTC	FFFFFFFFFFFF:FFF:F:FFF:FFFFFFFFFFFFFF??	TRBV20-1*00(610)	TRBD2*00(25)	TRBJ2-7*00(159)		421|430|455|0|9||45.0	23|28|48|16|21||25.0	22|39|67|22|39||85.0	TGCAGTGCTCTCACCGGCGGGGCCTACGAGCAGTACTTC	25	CSALTGGAYEQYF		:::::::::0:-5:9:16:-7:-4:21:22:-2:39:::	AL_L_PB3
270	1	0.0121951	TGCAGTGCCGGCCAGGGGGCTAACTATGGCTACACCTTC	FFFFFFFFFFFFFFFFFFFFFFFFFFFFFFFFFFFFFFF	TRBV20-1*00(445)	TRBD1*00(30)	TRBJ1-2*00(245)		421|429|455|0|8||40.0	16|22|36|12|18||30.0	19|40|68|18|39||105.0	TGCAGTGCCGGCCAGGGGGCTAACTATGGCTACACCTTC	37	CSAGQGANYGYTF		:::::::::0:-6:8:12:-4:-2:18:18:1:39:::	AL_L_PB3
271	1	0.0121951	TGCAGTGCCAACATACAGGACACCTATGGCTACACCTTC	FFFFFFFF:FFFFFFFFFFFFFFFFFFF:FF:FFFFF??	TRBV20-1*00(605)	TRBD1*00(25)	TRBJ1-2*00(70)		421|429|455|0|8||40.0	13|18|36|17|22||25.0	24|40|68|23|39||80.0	TGCAGTGCCAACATACAGGACACCTATGGCTACACCTTC	25	CSANIQDTYGYTF		:::::::::0:-6:8:17:-1:-6:22:23:-4:39:::	AL_L_PB3
287	1	0.0121951	TGTTCTCGACGGGACAGGACAAACATTCAGTACTTC	FFFFFFFFFFFFFFFFFFFFFFFFFFFFFFFFFFFF	TRBV10-3*00(115),TRBV6-1*00(115),TRBV6-5*00(115),TRBV6-6*00(115)	TRBD1*00(45)	TRBJ2-4*00(204)		427|430|464|0|3||15.0;427|430|464|0|3||15.0;427|430|464|0|3||15.0;427|430|464|0|3||15.0	11|20|36|9|18||45.0	26|42|70|20|36||80.0	TGTTCTCGACGGGACAGGACAAACATTCAGTACTTC	37	CSRRDRTNIQYF		:::::::::0:-14:3:9:1:-4:18:20:-6:36:::	AL_L_PB3
302	1	0.0121951	TGTGCCAGCTCGCGGGACGCCTACGAGCAGTACTTC	FFFFFFFFFFFFFFFFFFFFFF:FFFFFFF:FFFFF	TRBV18*00(395)	TRBD1*00(30),TRBD2*00(30)	TRBJ2-7*00(225)	TRBC2*00(90)	430|441|467|0|11||55.0	11|17|36|12|18||30.0;15|21|48|12|18||30.0	22|39|67|19|36||85.0	TGTGCCAGCTCGCGGGACGCCTACGAGCAGTACTTC	25	CASSRDAYEQYF		:::::::::0:-6:11:12:1:-7:18:19:-2:36:::	AL_L_PB3
303	1	0.0121951	TGTGCCAGCAGTTTTGGACAGACTGAAGCTTTCTTT	FFFFFFFFF:F::FFFFFFFFFFFFFFFFFFFFFFF	TRBV12-3*00(425),TRBV12-4*00(425)	TRBD1*00(30)	TRBJ1-1*00(215)	TRBC1*00(75)	430|444|467|0|14||70.0;430|444|467|0|14||70.0	13|19|36|15|21||30.0	25|40|68|21|36||75.0	TGTGCCAGCAGTTTTGGACAGACTGAAGCTTTCTTT	25	CASSFGQTEAFF		:::::::::0:-3:14:15:-1:-5:21:21:-5:36:::	AL_L_PB3
304	1	0.0121951	TGTGCCAGCAGTTTAGCTAGCAGTGAGCAGTTCTTC	FFFFFFFFFFFFFFFFFFFFFFFFFFFFFFFFFFFF	TRBV28*00(355)	TRBD2*00(25)	TRBJ2-1*00(205)	TRBC2*00(150)	427|442|464|0|15||75.0	7|12|48|15|20||25.0	29|42|70|23|36||65.0	TGTGCCAGCAGTTTAGCTAGCAGTGAGCAGTTCTTC	37	CASSLASSEQFF		:::::::::0:-2:15:15:9:-20:20:23:-9:36:::	AL_L_PB3
305	1	0.0121951	TGTGCCAGCAGTCCCACCCGGGGAGAGCAGTATTTT	FFFFFFFFFFFFFFFFFFFFFFFFFFFFFFFFFFFF	TRBV12-3*00(175),TRBV12-4*00(175)	TRBD1*00(30),TRBD2*00(30)	TRBJ2-3*00(190)	TRBC2*00(315),TRBC1*00(283)	430|442|467|0|12||60.0;430|442|467|0|12||60.0	9|15|36|16|22||30.0;13|19|48|16|22||30.0	31|41|69|26|36||50.0	TGTGCCAGCAGTCCCACCCGGGGAGAGCAGTATTTT	37	CASSPTRGEQYF		:::::::::0:-5:12:16:3:-9:22:26:-11:36:::	AL_L_PB3
306	1	0.0121951	TGTGCCAGCAGCCAAGGGACAGAAAAACTGTTTTTT	FFFFFFFFFFFFFFFFFFFFFFFFFFFFFFFFFFFF	TRBV3-1*00(160),TRBV3-2*00(160)	TRBD1*00(25)	TRBJ1-4*00(215)	TRBC1*00(350),TRBC2*00(318)	427|443|464|0|16||80.0;427|443|464|0|16||80.0	13|18|36|16|21||25.0	28|43|71|21|36||75.0	TGTGCCAGCAGCCAAGGGACAGAAAAACTGTTTTTT	37	CASSQGTEKLFF		:::::::::0:-1:16:16:-1:-6:21:21:-8:36:::	AL_L_PB3
307	1	0.0121951	TGTGCCAGCAGCGATGGGACCGTCGGCTACACCTTC	FFFFFFFFFFFFFFFFFFFFFFFFFFFFFFFFFFFF	TRBV5-6*00(495),TRBV5-7*00(463),TRBV5-5*00(447)	TRBD1*00(25),TRBD2*00(25)	TRBJ1-2*00(179)		427|439|463|0|12||60.0;427|439|463|0|12||60.0;427|439|463|0|12||60.0	12|17|36|15|20||25.0;16|21|48|15|20||25.0	28|40|68|24|36||60.0	TGTGCCAGCAGCGATGGGACCGTCGGCTACACCTTC	37	CASSDGTVGYTF		:::::::::0:-4:12:15:0:-7:20:24:-8:36:::	AL_L_PB3
332	1	0.0121951	TGTGCCAGCAGTGGGACCTTCGGCTACACCTTC	FFFFFFFFFFFFFFFFFFFFFFFFFFFFFFFFF	TRBV28*00(540)	TRBD1*00(25),TRBD2*00(25)	TRBJ1-2*00(165)		427|439|464|0|12||60.0	12|17|36|12|17||25.0;16|21|48|12|17||25.0	28|40|68|21|33||60.0	TGTGCCAGCAGTGGGACCTTCGGCTACACCTTC	37	CASSGTFGYTF		:::::::::0:-5:12:12:0:-7:17:21:-8:33:::	AL_L_PB3
334	1	0.0121951	TGCAGTGCTATTTCCCCGTATGGCTACACCTTC	FFFFFFFFFFFFFFFFFFFFFFFFFFFFFFFFF	TRBV20-1*00(275)		TRBJ1-2*00(199)		421|431|455|0|10||50.0		25|40|68|18|33||75.0	TGCAGTGCTATTTCCCCGTATGGCTACACCTTC	37	CSAISPYGYTF		:::::::::0:-4:10:::::18:-5:33:::	AL_L_PB3
341	1	0.0121951	TGCAGTGCTAGCACTAACGAGCAGTACTTC	FFFFFFFFF:FFFFFFFFFFFFFFFFFFFF	TRBV20-1*00(620)		TRBJ2-7*00(210)	TRBC2*00(512),TRBC1*00(480)	421|432|455|0|11||55.0		25|39|67|16|30||70.0	TGCAGTGCTAGCACTAACGAGCAGTACTTC	25	CSASTNEQYF		:::::::::0:-3:11:::::16:-5:30:::	AL_L_PB3
4	9	0.132353	TGTGCCAGCAGCTTTATTACTACCACAGATACGCAGTATTTT	NNNNNNNNNNNNNNNNNNNNNNNNNNFFFFFFFFFFFFFFFF	TRBV7-9*00(561.7)		TRBJ2-3*00(170.3)	TRBC2*00(173.7)	430|444|467|0|14||70.0		18|41|69|19|42|SG21C|99.0	TGTGCCAGCAGCTTTATTACTACCACAGATACGCAGTATTTT	37	CASSFITTTDTQYF		:::::::::0:-3:14:::::19:2:42:::	AL_L_PB7
22	3	0.0441176	TGCGCCAGCAGGACAGGAGGAGGGTACGAGCAGTACTTC	FFFFFFFFFFFFFFFFFFFFFFFFFFFFFFFFFFFFFFF	TRBV5-1*00(528.7)	TRBD1*00(30),TRBD2*00(30)	TRBJ2-7*00(209.7)	TRBC2*00(86.7)	427|438|463|0|11||55.0	14|20|36|11|17||30.0;26|32|48|18|24||30.0	24|39|67|24|39||75.0	TGCGCCAGCAGGACAGGAGGAGGGTACGAGCAGTACTTC	37	CASRTGGGYEQYF		:::::::::0:-5:11:11:-2:-4:17:24:-4:39:::	AL_L_PB7
24	3	0.0441176	TGTGCCAGCAGCCGGCCTGGCTACGAGCAGTACTTC	FFFFFFFFFFFFFFFFFFFFFFFFFFFFFFFFFFFF	TRBV7-2*00(710.7)		TRBJ2-7*00(171.7)		430|442|467|0|12||60.0		23|39|67|20|36||80.0	TGTGCCAGCAGCCGGCCTGGCTACGAGCAGTACTTC	37	CASSRPGYEQYF		:::::::::0:-5:12:::::20:-3:36:::	AL_L_PB7
34	2	0.0294118	TGTGCCAGCAGCGGACAGAGGGGGCGAAGCACAGATACGCAGTATTTT	FFFFFFFFFFFFFFFFFFFFFFFFFFFFFFFFFFFFFFFFFFFFFFFF	TRBV7-9*00(274.5)	TRBD1*00(40)	TRBJ2-3*00(245)	TRBC2*00(419.5)	430|442|467|0|12||60.0	17|25|36|18|26||40.0	20|41|69|27|48||105.0	TGTGCCAGCAGCGGACAGAGGGGGCGAAGCACAGATACGCAGTATTTT	37	CASSGQRGRSTDTQYF		:::::::::0:-5:12:18:-5:1:26:27:0:48:::	AL_L_PB7
35	2	0.0294118	TGCGCCAGCAGCCTCCAGGACAGGGCGGGACACTACGAGCAGTACTTC	FFFFFFFFFFFFFFFFFFFFFFFFFFFFFFFFFFFFFFFFFFFFFFFF	TRBV4-1*00(355)	TRBD1*00(40)	TRBJ2-7*00(185)	TRBC2*00(115)	427|440|464|0|13||65.0	13|21|36|17|25||40.0	23|39|67|32|48||80.0	TGCGCCAGCAGCCTCCAGGACAGGGCGGGACACTACGAGCAGTACTTC	37	CASSLQDRAGHYEQYF		:::::::::0:-4:13:17:-1:-3:25:32:-3:48:::	AL_L_PB7
50	2	0.0294118	TGTGCCAGCAGTGAAGCTCCGGGCTACGAGCAGTACTTC	FFFFFFFFFFFFFFFFFFFFFFFFFFFFFFFFFFFFFF?	TRBV2*00(647.5)	TRBD1*00(25),TRBD2*00(25)	TRBJ2-7*00(72.5)		430|447|467|0|17||85.0	10|15|36|18|23||25.0;14|19|48|18|23||25.0	23|39|67|23|39||80.0	TGTGCCAGCAGTGAAGCTCCGGGCTACGAGCAGTACTTC	30	CASSEAPGYEQYF		:::::::::0:0:17:18:2:-9:23:23:-3:39:::	AL_L_PB7
53	2	0.0294118	TGCGCCAGCAGCCAAGGGATGAGTGAGCAGTTCTTC	FFFFFFFFFFFFFFFFFFFFFFFFFFFFFFFFFFFF	TRBV4-1*00(573)		TRBJ2-1*00(162.5)	TRBC2*00(222),TRBC1*00(214)	427|443|464|0|16||80.0		29|42|70|23|36||65.0	TGCGCCAGCAGCCAAGGGATGAGTGAGCAGTTCTTC	37	CASSQGMSEQFF		:::::::::0:-1:16:::::23:-9:36:::	AL_L_PB7
70	1	0.0147059	TGCGCCAGCAGTTCGACAGCTTTAGGGTCTGGGGCCAACGTCCTGACTTTC	FFFFFFFFFFFFFFFFFFFFFFFFFFFFFFFFFFFF:FFFFF:FFFFFF:F	TRBV5-1*00(795)	TRBD1*00(25)	TRBJ2-6*00(260)	TRBC2*00(285),TRBC1*00(253)	427|438|463|0|11||55.0	14|19|36|14|19||25.0	21|45|73|27|51||120.0	TGCGCCAGCAGTTCGACAGCTTTAGGGTCTGGGGCCAACGTCCTGACTTTC	25	CASSSTALGSGANVLTF		:::::::::0:-5:11:14:-2:-5:19:27:-1:51:::	AL_L_PB7
71	1	0.0147059	TGCAGTGCTAGTGCCCCCCGGGGACAGGGGCTTGACGCTGAAGCTTTCTTT	FFFFFFFF:FFFFFFFFFFFFFFFFFFFFFFFFFFFFFFFFFFFFF:FFFF	TRBV20-1*00(140)	TRBD1*00(50)	TRBJ1-1*00(210)	TRBC1*00(270)	421|432|455|0|11||55.0	12|22|36|20|30||50.0	26|40|68|37|51||70.0	TGCAGTGCTAGTGCCCCCCGGGGACAGGGGCTTGACGCTGAAGCTTTCTTT	25	CSASAPRGQGLDAEAFF		:::::::::0:-3:11:20:0:-2:30:37:-6:51:::	AL_L_PB7
83	1	0.0147059	TGCGCCAGCAGCCCGGACAGGCGCTTGAGCTCCTACGAGCAGTACTTC	FFFFFFFFFFFFFFFFFFFFFFFFFFF:FFFFFFFFFFFFFFFFFFFF	TRBV5-1*00(565)	TRBD1*00(35)	TRBJ2-7*00(115)		427|439|463|0|12||60.0	13|20|36|14|21||35.0	17|39|67|26|48||110.0	TGCGCCAGCAGCCCGGACAGGCGCTTGAGCTCCTACGAGCAGTACTTC	25	CASSPDRRLSSYEQYF		:::::::::0:-4:12:14:-1:-4:21:26:3:48:::	AL_L_PB7
84	1	0.0147059	TGCGCCAGCAGCGGGACAGGTCGTTTGAACACCGGGGAGCTGTTTTTT	FFFFFFFFFFFFFFFFFFFFF:FFFFFFFF:FFFFFFFFFFF:FFFFF	TRBV5-1*00(465)	TRBD1*00(40)	TRBJ2-2*00(215)		427|439|463|0|12||60.0	12|20|36|12|20||40.0	21|43|71|26|48||110.0	TGCGCCAGCAGCGGGACAGGTCGTTTGAACACCGGGGAGCTGTTTTTT	25	CASSGTGRLNTGELFF		:::::::::0:-4:12:12:0:-4:20:26:-1:48:::	AL_L_PB7
94	1	0.0147059	TGTGCCATCAGTGAGTCGGGACAAATCGGCTACGAGCAGTACTTC	FFFFFFFFFFFFFFF:FFFF:FFFFFFFFFFFFFFFFFFFFFFFF	TRBV10-3*00(260)	TRBD1*00(25)	TRBJ2-7*00(220)	TRBC2*00(215)	427|445|464|0|18||90.0	13|18|36|18|23||25.0	23|39|67|29|45||80.0	TGTGCCATCAGTGAGTCGGGACAAATCGGCTACGAGCAGTACTTC	25	CAISESGQIGYEQYF		:::::::::0:1:18:18:-1:-6:23:29:-3:45:::	AL_L_PB7
95	1	0.0147059	TGTGCCATCAGGGCCTCAGCGGGAGGGCCTCTCGAGCAGTACTTC	FFFFFFFFFFFFFFFFFFFFFFFFFFFFFFFFFFFFFFFFFFFFF	TRBV10-3*00(330)	TRBD2*00(60)	TRBJ2-7*00(205)	TRBC2*00(110)	427|438|464|0|11||55.0	22|34|48|17|29||60.0	26|39|67|32|45||65.0	TGTGCCATCAGGGCCTCAGCGGGAGGGCCTCTCGAGCAGTACTTC	37	CAIRASAGGPLEQYF		:::::::::0:-6:11:17:-6:2:29:32:-6:45:::	AL_L_PB7
97	1	0.0147059	TGTGCCAGCAGTCACGCTAGCGGGGGATACAATGAGCAGTTCTTC	FFFFFFFFFFFFFFFFFFFFFFFFFFFFFFFFFF:FFFFFFFFFF	TRBV7-9*00(350)	TRBD2*00(40)	TRBJ2-1*00(230)		430|441|467|0|11||55.0	20|28|48|16|24||40.0	24|42|70|27|45||90.0	TGTGCCAGCAGTCACGCTAGCGGGGGATACAATGAGCAGTTCTTC	25	CASSHASGGYNEQFF		:::::::::0:-6:11:16:-4:-4:24:27:-4:45:::	AL_L_PB7
98	1	0.0147059	TGTGCCAGCAGTACAGAGGGGGGGGGATTCACTGAAGCTTTCTTT	FFFFFFFFFFFFFFFFFFFFFFFFFFFFFFFFFFFFFFFFFFFFF	TRBV6-5*00(345)	TRBD1*00(30)	TRBJ1-1*00(220)	TRBC1*00(100)	427|439|464|0|12||60.0	17|23|36|16|22||30.0	24|40|68|29|45||80.0	TGTGCCAGCAGTACAGAGGGGGGGGGATTCACTGAAGCTTTCTTT	37	CASSTEGGGFTEAFF		:::::::::0:-5:12:16:-5:-1:22:29:-4:45:::	AL_L_PB7
99	1	0.0147059	TGTGCCAGCAGCTTTCCAGCGTTGAACACAGATACGCAGTATTTT	FFFFFFFFFFFFFFFFFFFFFFFFFFFFFFFFFFFFFFFFFFFFF	TRBV11-1*00(150),TRBV7-9*00(150),TRBV5-4*00(134),TRBV5-5*00(134),TRBV5-8*00(134)		TRBJ2-3*00(235)		430|444|467|0|14||70.0;430|444|467|0|14||70.0;427|441|463|0|14||70.0;427|441|463|0|14||70.0;427|441|463|0|14||70.0		22|41|69|26|45||95.0	TGTGCCAGCAGCTTTCCAGCGTTGAACACAGATACGCAGTATTTT	37	CASSFPALNTDTQYF		:::::::::0:-3:14:::::26:-2:45:::	AL_L_PB7
100	1	0.0147059	TGTGCCAGCAGCTTGCCCGTAGCGGGAAGGGGTACGCAGTATTTT	FFFFFF:FFFFFFFFFFFF:FFFFFFFFFFFFFFFFFFFFFFFFF	TRBV5-4*00(420),TRBV5-8*00(404)	TRBD2*00(40)	TRBJ2-3*00(205)	TRBC1*00(40),TRBC2*00(40)	427|442|463|0|15||75.0;427|442|463|0|15||75.0	21|29|48|19|27||40.0	28|41|69|32|45||65.0	TGTGCCAGCAGCTTGCCCGTAGCGGGAAGGGGTACGCAGTATTTT	25	CASSLPVAGRGTQYF		:::::::::0:-1:15:19:-5:-3:27:32:-8:45:::	AL_L_PB7
[truncated: 316 more rows]

## Sheet: Table S5
Supplemental Table 5 - Cell-cell interaction analysis between T and aberrant plasma cells
ligand	receptor	ligand.cl	receptor.cl	ligand.type	receptor.type	ligand.FC	receptor.FC	cmpr	ligand.symbol	receptor.symbol	lr	c2c	type
348	3949	AL_cl	1	EXP	DEG	0	1.788	BM32BM0	APOE	LDLR	APOE_LDLR	AL_cl|1	EXP_DEG
348	3949	AL_cl	2	EXP	DEG	0	1.324	BM32BM0	APOE	LDLR	APOE_LDLR	AL_cl|2	EXP_DEG
[truncated: 1,076 more rows]

## Sheet: Table S6
Supplemental Table 6 - DEGs between BM and PB samples at the same time point and BM samples at different time points
[truncated: 3,279 more rows]
